# Supplementary material for: Discovering Numerical Differences between Animal and Plant microRNAs
Source: PLoS One. 2016 Oct 21;11(10):e0165152. doi: 10.1371/journal.pone.0165152 (PMC5074594; doi:10.1371/journal.pone.0165152)
Supplement: S1 File — (PL) [file pone.0165152.s003.pl]

#!/usr/bin/perl -w
#Acquire the miRNA features information by using MFold det file. 
#Usage: fire.pl <sequence_file> <sequence_det_file>

use warnings;
use strict;

####################
#
#Load List::MoreUtils for using uniq function to remove duplicate items.
#
####################
use List::MoreUtils qw(uniq);
####################
#
#Load Bio::SeqIO and Bio::Seq modules for handling input/output of sequences and processing sequences.
#
####################
use Bio::Seq;
use Bio::SeqIO;

####################
#
#Initializing variables.
#
####################
my $seq_file = $ARGV[0];
my $det_file = $ARGV[1];
my $seq;
my $seq_length;
my $seq_id;
my $i = 0;
my $dG;
my %hash_3p;
my $item_3p;
my @ar_3p;
my @miss_3p;
my $item_det;
my @last_det;
my @list_det;
my %hash_det;
####################
#
#Initializing 3 points plots sample array.
#
####################
my @sample_3p = qw/A... A..+ A.+. A+.. A.++ A+.+ A++. A+++
                   C... C..+ C.+. C+.. C.++ C+.+ C++. C+++
		   G... G..+ G.+. G+.. G.++ G+.+ G++. G+++
		   U... U..+ U.+. U+.. U.++ U+.+ U++. U+++/;
####################
#
#Initializing 1 word code sample array.
#
####################
my @sample_1w = qw/A C G U/;
####################
#
#Initializing 2 words codes sample array.
#
####################
my @sample_2w = qw/AA AC AG AU
		   CA CC CG CU
		   GA GC GG GU
		   UA UC UG UU/;
####################
#
#Initializing 3 words codes sample array.
#
####################
my @sample_3w = qw/AAA AAG AAC AAU ACA ACG ACC ACU AGA AGG AGC AGU AUA AUG AUC AUU
                   GAA GAG GAC GAU GCA GCG GCC GCU GGA GGG GGC GGU GUA GUG GUC GUU
		   CAA CAG CAC CAU CCA CCG CCC CCU CGA CGG CGC CGU CUA CUG CUC CUU
		   UAA UAG UAC UAU UCA UCG UCC UCU UGA UGG UGC UGU UUA UUG UUC UUU/;
####################
#
#Initializing structures key words sample array.
#
####################
my @sample_det = ("Bulge loop","External loop","Hairpin loop","Helix","Interior loop","Multi-loop","Stack");
####################
#
#Initializing last output arrays.
#
####################
my @work_1w;
my @work_2w;
my @work_3w;
my @work_3p;
my @work_det;
my $result;
my @work;
my $seqIOobj = Bio::SeqIO->new(-file=>"$seq_file");

####################
#
#The main part of the program.
#
####################
while((my $seqobj = $seqIOobj->next_seq()))
{
  ####################
  #
  #Initializing the internel variable for the single loop.
  #
  ####################
  my $item_1w;
  my $item_3w;
  my $item_2w;
  my $item_last_1w;
  my $item_last_3w;
  my $item_last_2w;
  my @one_word;
  my @two_words;
  my @three_words;
  my @last_1w;
  my @last_2w;
  my @last_3w;
  my @miss_1w;
  my @miss_2w;
  my @miss_3w;
  my %hash_1w;
  my %hash_2w;
  my %hash_3w;
  ####################
  #
  #Acquire the necessary sequence information.
  #
  ####################
  $seq_length = $seqobj->length();
  $seq = $seqobj->seq();
  $seq_id = $seqobj->primary_id();
  push @work, $seq_id;
  ####################
  #
  #Acquire the necessary match information.
  #
  ####################
  for ($i = 0;$i < $seq_length;$i++)
  {
    ####################
    #
    #Reading every sequence code till the end of length.
    #
    ####################
    my $first = substr($seq, $i, 1);
    push @one_word, "$first";
  }
  
  ####################
  #
  #Create an array to store the missing one code items.
  #
  ####################
  foreach my $item_sample_1w (@sample_1w)
  {
    unless (grep /$item_sample_1w/, @one_word)
    {
      push @miss_1w, "$item_sample_1w = 0";
    }
  }
   
  ####################
  #
  #Calculating the number of exist items at the @one_word array.
  #
  ####################
  foreach $item_1w (@one_word)
  {
    $hash_1w{$item_1w}++;
  }
  push @miss_1w, map("$_ = $hash_1w{$_}", keys(%hash_1w));
  
  ####################
  #
  #Doing sort and remove duplicate items job.
  #
  ####################
  @last_1w = uniq (sort @miss_1w);
  foreach my $item_last_1w (@last_1w)
  {
    $item_last_1w =~ /\w+ = (\d+)/;
    push @work_1w, "$1";
  }
  ####################
  #
  #Reading every two sequence codes till the end of length.
  #
  ####################
  for ($i = 0;$i < $seq_length - 1;$i++)
  {
    my $first = substr($seq, $i, 1);
    my $second = substr($seq, $i + 1, 1);
    push @two_words, "$first$second";
  }
  
  ####################
  #
  #Create an array to store the missing two code items.
  #
  ####################
  foreach my $item_sample_2w (@sample_2w)
  {
    unless (grep /$item_sample_2w/, @two_words)
    {
      push @miss_2w, "$item_sample_2w = 0";
    }
  }
  
  ####################
  #
  #Calculating the number of exist items at the @two_word array.
  #
  ####################
  foreach $item_2w (@two_words)
  {
    $hash_2w{$item_2w}++;
  }
  push @miss_2w, map("$_ = $hash_2w{$_}", keys(%hash_2w));
  
  ####################
  #
  #Doing sort and remove duplicate items job.
  #
  ####################
  @last_2w = uniq (sort @miss_2w);
  foreach my $item_last_2w (@last_2w)
  {
    $item_last_2w =~ /\w+ = (\d+)/;
    push @work_2w, "$1";
  }
  ####################
  #
  #Reading every three sequence codes till the end of length.
  #
  ####################
  for ($i = 0;$i < $seq_length - 2;$i++)
  {
    my $first = substr($seq, $i, 1);
    my $second = substr($seq, $i + 1, 1);
    my $third = substr($seq, $i + 2, 1);
    push @three_words, "$first$second$third";
  }
  
  ####################
  #
  #Create an array to store the missing three code items.
  #
  ####################
  foreach my $item_sample_3w (@sample_3w)
  {
    unless (grep /$item_sample_3w/, @three_words)
    {
      push @miss_3w, "$item_sample_3w = 0";
    }
  }
  
  ####################
  #
  #Calculating the number of exist items at the @three_word array.
  #
  ####################
  foreach $item_3w (@three_words)
  {
    $hash_3w{$item_3w}++;
  }
  push @miss_3w, map("$_ = $hash_3w{$_}", keys(%hash_3w));
  
  ####################
  #
  #Doing sort and remove duplicate items job.
  #
  ####################
  @last_3w = uniq (sort @miss_3w);
  foreach my $item_last_3w (@last_3w)
  {
    $item_last_3w =~ /\w+ = (\d+)/;
    push @work_3w, "$1";
  }
}

####################
#
#Reading the sequence.
#
####################
while((my $seqobj = $seqIOobj->next_seq()))
{
  $seq_length = $seqobj->length();
  $seq = $seqobj->seq();
}

####################
#
#Create a string with "." in the length of that sequence.
#
####################
my $point = "." x $seq_length;
open my $DET_FILE, '<', "$det_file";
 
while (<$DET_FILE>)
{
  ####################
  #
  #Reading the first structure and build the output string.
  #
  ####################
  if (/Stack:\s+ddG =  -\d+\.\d+ External closing pair is \w\(\s+(\d+)\)-\w\(\s+(\d+)\)/)
  {
    substr($point, $1 - 1, 1) = "+"; 
    substr($point, $2 - 2, 1) = "+";
  }
  if (/\w+ 1: dG = (-?[\d.]+)/)
  {
    $dG = $1;
  }
  last if (/Structure 2/)
}
####################
#
#Close the det file handle.
#
####################
close $DET_FILE;

my $show_point = $point;

####################
#
#Create the dot plot array of 3 points.
#
####################
for ($i = 1;$i < $seq_length - 1;$i++)
{
  my $left_point = substr($show_point, $i - 1, 1);
  my $middle_point = substr($show_point, $i, 1);
  my $right_point = substr($show_point, $i + 1, 1);
  my $seq_point = substr($seq, $i, 1);
  push @ar_3p, "$seq_point$middle_point$left_point$right_point";
}

####################
#
#Create an array to store the missing 3 points items.
#
####################
foreach my $item_sample_3p (@sample_3p)
{
  unless (grep /\Q$item_sample_3p/, @ar_3p)
  {
    push @miss_3p, "$item_sample_3p = 0";
  }
} 

####################
#
#Calculating the number of exist items at the @ar_3p array.
#
####################
foreach $item_3p (@ar_3p)
{
  $hash_3p{$item_3p}++;
}
push @miss_3p, map("$_ = $hash_3p{$_}", keys(%hash_3p));

####################
#
#Doing sort and remove duplicate items job.
#
####################
my @last_3p = uniq (sort @miss_3p);
foreach my $item_last_3p (@last_3p)
{
  $item_last_3p =~ /\w(\.|\+)(\.|\+)(\.|\+) = (\d+)/;
  push @work_3p, "$4";
}

open my $FILE, '<', $det_file;
####################
#
#Reading det file and acquire the structure items.
#
####################
while (<$FILE>)
{
  if (/(.*):\s+ddG =\s+.*/)
  {
    push @list_det, "$1";
  }
  last if (/Structure 2/)
}
####################
#
#Close the det file handle
#
####################
close $FILE;
my @miss_det;
####################
#
#Create an array to store the missing structures items.
#
####################
foreach my $item_sample_det (@sample_det)
{
  unless (grep /$item_sample_det/, @list_det)
  {
    push @miss_det, "$item_sample_det = 0";
  }
}

####################
#
#Calculating the number of exist items at the @list_det array.
#
####################   
foreach $item_det (@list_det)
{
  $hash_det{$item_det}++;
}
push @miss_det, map("$_ = $hash_det{$_}", keys(%hash_det));

####################
#
#Doing sort and remove duplicate items job.
#
####################
@last_det = uniq (sort @miss_det);
foreach my $item_last_det (@last_det)
{
  $item_last_det =~ /\w+ = (\d+)/;
  push @work_det, "$1";
}


####################
#
#Combine the last array teams.
#
####################
push @work, @work_1w;
push @work_2w, @work_3w;
push @work_2w, @work_3p;
push @work, @work_2w;
push @work, @work_det;
push @work, $dG;

####################
#
#Printing the last results.
#
####################
$result = join " ", @work;
print "$result\n";
