# Supplementary material for: Discovering Numerical Differences between Animal and Plant microRNAs
Source: PLoS One. 2016 Oct 21;11(10):e0165152. doi: 10.1371/journal.pone.0165152 (PMC5074594; doi:10.1371/journal.pone.0165152)
Supplement: S1 Table — (XLSX) [file pone.0165152.s004.xlsx]

## Sheet: Sheet1
	S Table 1 Statistic test results of differences between animal and plant microRNAs based on 132 numerical features and two test methods.
	Region	Serial Number	Name of feature	KS-test statistic	P-value of KS test	T-test statistic	P-value of T
	A	1	A	0.108015	1.00855e-27	-14.2679	1e-100
		2	C	0.0603907	5.86417e-09	5.98439	2.22082e-09
		3	G	0.125008	5.48655e-37	15.2762	1e-100
		4	U	0.0727926	8.01206e-13	-6.04104	1.56697e-09
	B	5	AA	0.113719	1.10779e-30	-14.5924	1e-100
		6	AC	0.0982163	5.39074e-23	9.94473	1e-100
		7	AG	0.0651732	2.30787e-10	-1.17773	0.238921
		8	AU	0.151727	2.7524e-54	-16.8146	1e-100
		9	CA	0.0405374	0.00028597	2.14786	0.0317407
		10	CC	0.0448285	3.97438e-05	2.84878	0.00439457
		11	CG	0.0549804	1.6928e-07	2.07726	0.0377944
		12	CU	0.0479012	8.56314e-06	4.75654	1.98752e-06
		13	GA	0.135577	1.97432e-43	-14.0999	1e-100
		14	GC	0.091707	4.20844e-20	7.78616	7.32747e-15
		15	GG	0.0685846	1.97529e-11	8.37424	1.11022e-16
		16	GU	0.214346	6.41468e-108	22.8067	1e-100
		17	UA	0.0211739	0.178557	0.296527	0.766832
		18	UC	0.0910451	8.07424e-20	-10.3879	1e-100
		19	UG	0.118855	1.77791e-33	14.0852	1e-100
		20	UU	0.10122	2.13737e-24	-10.5223	1e-100
	C	21	AAA	0.0968757	2.20572e-22	-9.9289	1e-100
		22	AAG	0.110189	7.82899e-29	-2.27495	0.0229226
		23	AAC	0.144659	2.19258e-49	-10.5065	1e-100
		24	AAU	0.130541	2.69845e-40	-11.3781	1e-100
		25	ACA	0.0699236	7.27311e-12	5.92266	3.23613e-09
		26	ACG	0.0936265	6.19134e-21	4.18216	2.90377e-05
		27	ACC	0.0749205	1.47346e-13	0.64545	0.518645
		28	ACU	0.0863632	7.08693e-18	6.33155	2.49515e-10
		29	AGA	0.138434	2.90929e-45	-10.7433	1e-100
		30	AGG	0.0809014	9.72448e-16	4.23483	2.3007e-05
		31	AGC	0.0770176	2.64769e-14	2.78351	0.00538403
		32	AGU	0.106606	5.14166e-27	9.66194	1e-100
		33	AUA	0.110804	3.76328e-29	-5.0196	5.23658e-07
		34	AUG	0.123977	2.18609e-36	-11.458	1e-100
		35	AUC	0.154249	4.30535e-56	-11.883	1e-100
		36	AUU	0.126492	7.34891e-38	-11.0411	1e-100
		37	GAA	0.143103	2.4453e-48	-11.0359	1e-100
		38	GAG	0.0989256	2.53802e-23	6.98812	2.90157e-12
		39	GAC	0.175745	1.08989e-72	17.1396	1e-100
		40	GAU	0.162542	3.07348e-62	-13.0851	1e-100
		41	GCA	0.142688	4.63356e-48	-3.41647	0.000636047
		42	GCG	0.0896867	3.03042e-19	4.47979	7.52627e-06
		43	GCC	0.10055	4.43157e-24	2.87786	0.00400946
		44	GCU	0.0877915	1.85562e-18	1.97919	0.0478128
		45	GGA	0.144212	4.3932e-49	-3.90597	9.42553e-05
		46	GGG	0.0769084	2.89849e-14	1.22254	0.221524
		47	GGC	0.103544	1.64678e-25	3.4797	0.000503379
		48	GGU	0.0841209	5.55712e-17	3.22161	0.0012774
		49	GUA	0.103326	2.1005e-25	0.210667	0.83315
		50	GUG	0.136634	4.19204e-44	-5.73336	1.00328e-08
		51	GUC	0.183209	5.88172e-79	20.5776	1e-100
		52	GUU	0.108794	4.06012e-28	-9.9479	1e-100
		53	CAA	0.136774	3.41191e-44	-9.15659	1e-100
		54	CAG	0.0853304	1.84219e-17	3.30134	0.000964466
		55	CAC	0.121472	5.99861e-35	-4.58943	4.48015e-06
		56	CAU	0.147126	4.53708e-51	-13.8053	1e-100
		57	CCA	0.072978	6.92651e-13	3.80844	0.000140396
		58	CCG	0.0802148	1.76486e-15	0.893387	0.371664
		59	CCC	0.0796597	2.84664e-15	2.13433	0.0328317
		60	CCU	0.114627	3.62806e-31	9.85024	1e-100
		61	CGA	0.118861	1.765e-33	-4.22081	2.44844e-05
		62	CGG	0.122277	2.08679e-35	6.4234	1.3722e-10
		63	CGC	0.0812504	7.16945e-16	5.8695	4.46219e-09
		64	CGU	0.120759	1.52182e-34	10.9067	1e-100
		65	CUA	0.1548	1.71981e-56	13.7745	1e-100
		66	CUG	0.109112	2.79364e-28	8.94538	1e-100
		67	CUC	0.161931	8.94326e-62	15.3895	1e-100
		68	CUU	0.0716787	1.90655e-12	0.654066	0.513079
		69	UAA	0.0763779	4.49193e-14	-5.51281	3.58903e-08
		70	UAG	0.124154	1.72484e-36	9.84361	1e-100
		71	UAC	0.096631	2.84688e-22	2.75249	0.00592133
		72	UAU	0.113295	1.86038e-30	-3.23809	0.00120592
		73	UCA	0.081294	6.90084e-16	-3.88406	0.000103163
		74	UCG	0.118592	2.48715e-33	-3.72563	0.000195535
		75	UCC	0.0894885	3.66935e-19	-0.673672	0.50053
		76	UCU	0.10125	2.06945e-24	-8.48858	1e-100
		77	UGA	0.092992	1.17172e-20	-5.33474	9.70515e-08
		78	UGG	0.0736541	4.06029e-13	4.82069	1.44447e-06
		79	UGC	0.0864647	6.44807e-18	7.38953	1.54987e-13
		80	UGU	0.13846	2.79862e-45	14.5857	1e-100
		81	UUA	0.0803484	1.57222e-15	-6.54954	5.9566e-11
		82	UUG	0.123083	7.18385e-36	-9.80916	1e-100
		83	UUC	0.0995383	1.31818e-23	-4.63466	3.60499e-06
		84	UUU	0.0822372	3.00615e-16	-5.53195	3.21917e-08
	D	85	A...	0.175083	3.8105e-72	-22.9165	1e-100
		86	A..+	0.0763454	4.61393e-14	-2.22934	0.0258057
		87	A.+.	0.0522637	8.1334e-07	1.15805	0.246863
		88	A+..	0.0832963	1.16909e-16	4.02943	5.61835e-05
		89	A.++	0.0929062	1.27684e-20	3.93751	8.26969e-05
		90	A+.+	0.0921272	2.7757e-20	-4.14981	3.34564e-05
		91	A++.	0.0735868	4.28286e-13	-0.590137	0.555108
		92	A+++	0.0267638	0.0421815	1.57708	0.114798
		93	C...	0.127647	1.50996e-38	-15.511	1e-100
		94	C..+	0.0662911	1.04564e-10	5.62361	1.90295e-08
		95	C.+.	0.127042	3.4641e-38	13.4467	1e-100
		96	C+..	0.123832	2.65326e-36	7.318	2.64233e-13
		97	C.++	0.105701	1.44839e-26	6.13469	8.74407e-10
		98	C+.+	0.0491058	4.56265e-06	2.3108	0.0208572
		99	C++.	0.0497584	3.22303e-06	2.48045	0.0131323
		100	C+++	0.087532	2.37089e-18	7.85608	4.21885e-15
		101	G...	0.134131	1.61514e-42	-15.2344	1e-100
		102	G..+	0.13122	1.03509e-40	13.0525	1e-100
		103	G.+.	0.0491618	4.4295e-06	3.74989	0.000177569
		104	G+..	0.108179	8.33016e-28	7.2476	4.44644e-13
		105	G.++	0.11582	8.24519e-32	7.55771	4.34097e-14
		106	G+.+	0.146299	1.67563e-50	15.1827	1e-100
		107	G++.	0.104014	9.73926e-26	10.7105	1e-100
		108	G+++	0.140058	2.54539e-46	14.7845	1e-100
		109	U...	0.156889	5.1565e-58	-21.8188	1e-100
		110	U..+	0.0528104	5.96854e-07	3.46498	0.00053174
		111	U.+.	0.0631031	9.64955e-10	-1.06174	0.28837
		112	U+..	0.0859475	1.04238e-17	3.05053	0.00228833
		113	U.++	0.094245	3.31075e-21	3.25043	0.0011548
		114	U+.+	0.0553582	1.3523e-07	5.01796	5.28138e-07
		115	U++.	0.0495076	3.6857e-06	4.97171	6.70889e-07
		116	U+++	0.0685565	2.01674e-11	6.99505	2.76223e-12
	E	117	Bulge loop	0.0716579	1.93738e-12	-10.0681	1e-100
		118	Helix	0.295435	1.2338e-204	-47.6855	1e-100
		119	Inter loop	0.249085	1.38494e-145	-41.4929	1e-100
		120	Stack	0.484725	0	-65.5775	1e-100
		121	Length	0.447974	0	-65.5504	1e-100
	F	122	MFE	0.460679	0	55.6065	1e-100
		123	AMFE	0.163012	1.34842e-62	18.1643	1e-100
		124	MFEI	0.246832	5.68666e-143	-30.5286	1e-100
	G	125	G+C %	0.0963233	3.91989e-22	12.0797	1e-100
		126	(G+C)/(A+U)	0.0963233	3.91989e-22	8.88549	1e-100
		127	A/C	0.0960441	5.23526e-22	-10.8224	1e-100
		128	G/U	0.106109	9.09127e-27	7.74092	1.04361e-14
	H	129	IESN	0.0450529	3.56522e-05	3.82396	0.000131848
		130	IEDN	0.0336538	0.00447898	-4.90233	9.56858e-07
		131	IETN	0.206484	3.53337e-100	-25.5368	1e-100
		132	IESS	0.0475533	1.02406e-05	5.92123	3.26435e-09
Note:IESN-Information entropy of single nucleotide frequency;IEDN-Information entropy of double nucleotide frequency;IETN-Information entropy of triple nucleotide frequency;IESS-Information entropy of secondary structure paired state frequency;KS-test:Kolmogorov-Smirnov test
