# Supplementary material for: Discovering Numerical Differences between Animal and Plant microRNAs
Source: PLoS One. 2016 Oct 21;11(10):e0165152. doi: 10.1371/journal.pone.0165152 (PMC5074594; doi:10.1371/journal.pone.0165152)
Supplement: S2 Table — (XLSX) [file pone.0165152.s005.xlsx]

## Sheet: Animial
0.258824	0.282353	0.282353	0.176471	0.0595238	0.0833333	0.107143	0.0238095	0.0952381	0.0952381	0.0357143	0.0595238	0.0833333	0.047619	0.0714286	0.0833333	0.0119048	0.0595238	0.0952381	0.0119048	0.0120482	0.0120482	0.0240964	0.0120482	0.0240964	0.0240964	0.0361446	0	0.0361446	0.0120482	0.0120482	0.0240964	0	0	0.0240964	0	0.0120482	0.0361446	0.0361446	0	0.0361446	0.0240964	0	0.0361446	0	0.0120482	0	0.0240964	0	0.0361446
0.267442	0.232558	0.209302	0.290698	0.117647	0.0352941	0.117647	0.0705882	0.0823529	0.0705882	0	0.0823529	0.0352941	0.0588235	0.0588235	0.0470588	0.0352941	0.0588235	0.105882	0.0941176	0.047619	0.0238095	0.0119048	0.0357143	0	0.0357143	0	0	0	0.0238095	0.0119048	0.0119048	0	0.0119048	0.0238095	0.0357143	0.0357143	0.0119048	0.0238095	0.0119048	0.0238095	0.0238095	0	0.0238095	0	0	0	0	0.0119048	0.0119048
0.213333	0.28	0.226667	0.28	0.0675676	0.0405405	0.108108	0.027027	0.0675676	0.0945946	0.027027	0.0945946	0.027027	0.0540541	0.0675676	0.0810811	0.0540541	0.0810811	0.0675676	0.0810811	0.0136986	0.0410959	0.0136986	0	0	0.0273973	0.0136986	0	0.0136986	0.0136986	0.0136986	0.0273973	0	0	0.0136986	0.0136986	0.0410959	0	0.0273973	0	0.0273973	0.0273973	0.0136986	0.0273973	0	0	0.0136986	0.0136986	0.0273973	0
0.28	0.306667	0.24	0.173333	0.135135	0.0675676	0.0540541	0.027027	0.108108	0.108108	0.027027	0.0540541	0.0405405	0.0810811	0.0810811	0.0405405	0	0.0405405	0.0810811	0.0540541	0.0547945	0.0547945	0.0273973	0	0.0136986	0.0410959	0	0.0136986	0	0.0273973	0.0273973	0	0	0.0136986	0	0.0136986	0.0547945	0.0136986	0.0273973	0.0136986	0.0410959	0.0410959	0.0136986	0.0136986	0	0.0273973	0	0	0	0
0.290698	0.209302	0.255814	0.244186	0.0588235	0.0941176	0.105882	0.0352941	0.0705882	0.0470588	0.0117647	0.0823529	0.0705882	0.0470588	0.0470588	0.0823529	0.0941176	0.0117647	0.0941176	0.0470588	0.0238095	0.0119048	0.0238095	0	0.0119048	0.0119048	0.0119048	0.0595238	0.0238095	0.0238095	0.0119048	0.047619	0.0119048	0	0.0238095	0	0	0.0238095	0.0357143	0.0119048	0.0238095	0.0119048	0	0.0119048	0	0.0119048	0	0	0.0357143	0
0.283784	0.202703	0.243243	0.27027	0.0410959	0.0547945	0.136986	0.0684932	0.0958904	0.0273973	0	0.0821918	0.109589	0.0547945	0.0410959	0.0410959	0.0410959	0.0547945	0.0958904	0.0821918	0.0138889	0.0138889	0.0138889	0	0.0416667	0.0138889	0	0	0.0416667	0.0416667	0.0277778	0	0.0138889	0.0277778	0.0138889	0.0138889	0.0138889	0.0138889	0.0277778	0.0416667	0.0138889	0	0	0.0138889	0	0	0	0	0.0138889	0.0138889
0.21519	0.227848	0.253165	0.303797	0.0384615	0.0384615	0.166667	0.0512821	0.0769231	0.0512821	0.0128205	0.0897436	0.0128205	0.0897436	0.0512821	0.0897436	0.0897436	0.0384615	0.102564	0.0769231	0.012987	0	0.012987	0.012987	0.025974	0	0	0.012987	0	0.025974	0.025974	0.038961	0.012987	0.025974	0.012987	0	0	0.012987	0.025974	0.038961	0	0.012987	0	0.038961	0	0	0	0.012987	0.038961	0.012987
0.202532	0.177215	0.265823	0.35443	0.025641	0.0512821	0.0512821	0.0641026	0.0641026	0.0384615	0.0128205	0.0641026	0.0641026	0.025641	0.0641026	0.115385	0.0512821	0.0641026	0.141026	0.102564	0	0.025974	0	0	0.012987	0	0	0.038961	0.012987	0.012987	0	0.025974	0	0.025974	0.038961	0	0.012987	0	0.025974	0.012987	0.025974	0	0	0.012987	0	0	0.012987	0	0	0.012987
0.191781	0.246575	0.260274	0.30137	0.0694444	0.0416667	0.0555556	0.0416667	0.0833333	0.0277778	0	0.125	0.0138889	0.125	0.0416667	0.0833333	0.0277778	0.0555556	0.166667	0.0555556	0.0422535	0.0140845	0	0.0140845	0	0	0	0.0422535	0	0.028169	0	0.0140845	0	0.028169	0.0140845	0	0.028169	0	0.028169	0.028169	0.0140845	0	0	0.0140845	0	0	0	0	0.0140845	0.0140845
0.322034	0.169492	0.169492	0.338983	0.0862069	0.0344828	0.0689655	0.155172	0.0517241	0.0517241	0	0.0689655	0.0517241	0.0517241	0.0172414	0.0517241	0.137931	0.0172414	0.12069	0.0689655	0	0	0.0350877	0.0526316	0	0	0	0.0350877	0.0175439	0	0	0.0175439	0.0526316	0	0.105263	0	0.0175439	0	0	0.0350877	0.0350877	0.0175439	0	0	0	0	0	0	0.0175439	0
0.243243	0.189189	0.22973	0.337838	0.0410959	0.0547945	0.136986	0.0684932	0.0958904	0.0136986	0	0.0821918	0	0.0684932	0.0410959	0.123288	0.109589	0.0547945	0.0958904	0.0684932	0.0138889	0	0.0138889	0.0138889	0.0138889	0	0	0.0416667	0	0	0.0138889	0.0694444	0.0277778	0	0.0277778	0.0138889	0.0138889	0.0138889	0.0416667	0.0277778	0.0138889	0	0	0	0	0	0	0	0.0138889	0.0138889
0.255814	0.255814	0.22093	0.267442	0.0352941	0.0470588	0.0705882	0.0705882	0.117647	0.0588235	0.0235294	0.0588235	0.0588235	0.0352941	0.0235294	0.0941176	0.0470588	0.105882	0.0705882	0.0470588	0	0	0.0238095	0.0119048	0.0238095	0.0119048	0.0119048	0	0.0357143	0.0119048	0.0119048	0.0357143	0.0238095	0.0119048	0.0119048	0.0238095	0.0119048	0.0357143	0.0238095	0.047619	0.0238095	0	0.0119048	0.0238095	0	0	0.0119048	0.0119048	0	0.0119048
0.267442	0.209302	0.27907	0.244186	0.0470588	0.0823529	0.0470588	0.0235294	0.105882	0.0470588	0.0117647	0.0352941	0.0941176	0.0352941	0.0235294	0.129412	0.0235294	0.0470588	0.129412	0.0470588	0.0119048	0	0.0238095	0.0119048	0.0357143	0.0119048	0	0.0238095	0.0238095	0.0119048	0.0119048	0.0714286	0.0119048	0	0	0.0119048	0.0357143	0.0357143	0.0357143	0	0.0119048	0.0238095	0.0119048	0	0.0119048	0	0	0	0	0.0119048
0.24359	0.217949	0.25641	0.282051	0.0519481	0.038961	0.103896	0.103896	0.0909091	0.0649351	0.025974	0.025974	0.0779221	0.0519481	0.116883	0.012987	0.025974	0.0519481	0.0649351	0.142857	0.0131579	0.0131579	0	0.0263158	0.0263158	0	0	0.0131579	0.0131579	0.0263158	0.0131579	0	0.0131579	0.0131579	0.0131579	0.0657895	0.0263158	0.0131579	0.0394737	0.0131579	0.0394737	0	0.0131579	0.0131579	0.0131579	0	0.0131579	0	0	0
0.220588	0.264706	0.25	0.264706	0.0298507	0.0447761	0.0447761	0.0597015	0.0746269	0.0746269	0.0149254	0.104478	0.0447761	0.0447761	0.0895522	0.0597015	0.0746269	0.0895522	0.0597015	0.0447761	0	0.0151515	0	0.0151515	0.0151515	0	0	0.030303	0	0.0151515	0.030303	0.030303	0.030303	0.030303	0	0	0	0	0.0757576	0	0	0.0454545	0.0151515	0.0151515	0	0	0	0.0151515	0.0151515	0.030303
0.272727	0.147727	0.25	0.329545	0.103448	0.0344828	0.0114943	0.0804598	0.0574713	0.0229885	0.0574713	0.0114943	0.0574713	0.045977	0.0689655	0.0804598	0.0574713	0.045977	0.0804598	0.149425	0.0465116	0.0116279	0.0116279	0.0232558	0	0.0116279	0.0232558	0	0.0232558	0	0.0116279	0.0116279	0	0.0348837	0.0116279	0.0348837	0.0116279	0.0232558	0.0116279	0.0116279	0.0116279	0	0.0116279	0	0.0116279	0.0232558	0.0232558	0	0	0
0.220588	0.191176	0.264706	0.323529	0.0895522	0.0447761	0.0447761	0.0447761	0.0298507	0.0298507	0.0298507	0.104478	0.0746269	0.0597015	0.0746269	0.0597015	0.0149254	0.0597015	0.119403	0.119403	0.0454545	0.0151515	0.0151515	0.0151515	0	0.0151515	0.0151515	0.0151515	0.0151515	0.0151515	0	0.0151515	0	0	0.030303	0.0151515	0.0151515	0.0151515	0	0	0.0151515	0.0151515	0	0	0	0	0.0151515	0.0151515	0	0.0454545
0.15493	0.253521	0.295775	0.295775	0.0285714	0.0285714	0.0857143	0.0142857	0.0428571	0.0428571	0.0428571	0.128571	0.0428571	0.0857143	0.0428571	0.114286	0.0428571	0.0857143	0.128571	0.0428571	0	0.0144928	0.0144928	0	0	0	0.0144928	0.0144928	0	0.0289855	0	0.057971	0	0	0	0.0144928	0	0.0144928	0.0144928	0.0144928	0	0.0144928	0	0.0289855	0	0	0.0289855	0.0144928	0.0289855	0.0434783
0.220588	0.205882	0.235294	0.338235	0.0298507	0.0447761	0.104478	0.119403	0.0597015	0.0447761	0.0149254	0.0895522	0.0597015	0.0298507	0.0597015	0.0895522	0.0746269	0.0895522	0.134328	0.0298507	0	0	0	0.030303	0.0151515	0.0151515	0	0.0151515	0.030303	0	0	0	0.0151515	0.030303	0.0606061	0	0	0	0.0151515	0.0454545	0.030303	0	0.0151515	0	0	0	0	0.0151515	0.0151515	0
0.314815	0.111111	0.212963	0.361111	0.130841	0.0373832	0.00934579	0.0747664	0.0654206	0.0186916	0.00934579	0.0186916	0.0560748	0.0186916	0.0373832	0.102804	0.0560748	0.0373832	0.0934579	0.168224	0.0471698	0.0188679	0.0283019	0.0377358	0.00943396	0.0188679	0	0.00943396	0.0283019	0	0.00943396	0.0377358	0.00943396	0.0188679	0.0283019	0.0188679	0.0188679	0	0.0283019	0.0188679	0.00943396	0	0	0.00943396	0	0	0	0.00943396	0	0
0.166667	0.153846	0.269231	0.410256	0.012987	0.025974	0.0779221	0.0909091	0.025974	0.038961	0.012987	0.0779221	0.025974	0.0519481	0.0779221	0.103896	0.103896	0.025974	0.142857	0.142857	0	0	0	0.0131579	0	0	0	0.0263158	0	0	0.0263158	0.0131579	0.0131579	0	0.0394737	0.0394737	0.0131579	0.0131579	0	0	0	0.0131579	0.0131579	0.0131579	0	0	0.0131579	0	0.0131579	0
0.157895	0.171053	0.276316	0.394737	0.04	0.04	0.08	0.0533333	0.0266667	0.0533333	0.0133333	0.08	0.04	0.04	0.0933333	0.106667	0.0533333	0.04	0.16	0.146667	0.027027	0	0.0135135	0	0	0	0	0.0405405	0	0	0	0.0135135	0	0	0.0135135	0.0405405	0	0.027027	0	0	0	0.0135135	0.0135135	0.027027	0	0	0.0135135	0	0.0135135	0.0135135
0.235955	0.202247	0.292135	0.269663	0.0454545	0.0454545	0.0909091	0.0454545	0.0454545	0.0681818	0	0.0909091	0.0568182	0.0454545	0.113636	0.0795455	0.0909091	0.0454545	0.0681818	0.0568182	0.0114943	0.0229885	0.0114943	0	0.0229885	0.0114943	0	0.0114943	0.0114943	0.0114943	0.0574713	0.0229885	0.0344828	0.0114943	0	0	0.0114943	0.0114943	0.0229885	0	0.0229885	0.0114943	0	0.0344828	0	0	0	0	0.0114943	0.0229885
0.219512	0.170732	0.329268	0.280488	0.037037	0.0493827	0.0740741	0.0246914	0.0493827	0.0493827	0	0.0740741	0.0493827	0.0617284	0.0987654	0.111111	0.0864198	0	0.123457	0.0740741	0.0125	0.025	0	0	0.0125	0	0	0.0375	0.025	0	0.025	0.05	0.0125	0	0.0125	0	0.0125	0	0.025	0.0125	0.025	0.0125	0	0.0125	0	0	0	0	0.025	0
0.212766	0.191489	0.265957	0.329787	0.0322581	0.0645161	0.0645161	0.0322581	0.0537634	0.0537634	0	0.0860215	0.0537634	0.0322581	0.0752688	0.107527	0.0752688	0.0430108	0.107527	0.0967742	0	0.0217391	0	0.0108696	0.0217391	0.0217391	0	0.0217391	0.0108696	0.0217391	0.0326087	0.0217391	0	0.0108696	0.0217391	0	0.0108696	0.0217391	0.0108696	0.0108696	0.0108696	0.0108696	0	0.0326087	0	0	0	0	0.0108696	0.0108696
0.244444	0.233333	0.266667	0.255556	0.0561798	0.0786517	0.0674157	0.0337079	0.0561798	0.0898876	0.011236	0.0786517	0.0561798	0.0224719	0.0898876	0.0898876	0.0786517	0.0337079	0.0898876	0.0561798	0.0113636	0.0227273	0.0113636	0.0113636	0.0227273	0.0340909	0	0.0227273	0.0227273	0	0.0227273	0.0340909	0	0	0.0227273	0.0113636	0.0227273	0.0340909	0	0	0.0227273	0.0227273	0.0113636	0.0340909	0	0.0113636	0	0	0.0340909	0.0227273
0.172043	0.172043	0.301075	0.354839	0.0326087	0.0543478	0.0978261	0.0326087	0.0217391	0.0543478	0.0108696	0.0869565	0.0434783	0.0326087	0.0978261	0.119565	0.076087	0.0326087	0.130435	0.119565	0	0.010989	0.010989	0.010989	0.010989	0.010989	0.010989	0.021978	0	0	0.021978	0.032967	0.021978	0.010989	0	0	0.010989	0.010989	0	0	0	0.021978	0	0.032967	0	0	0	0.010989	0.021978	0
0.228916	0.168675	0.277108	0.325301	0.0121951	0.0609756	0.0243902	0.0731707	0.0487805	0.0365854	0.0243902	0.0609756	0.0731707	0.0243902	0.0853659	0.0853659	0.097561	0.0487805	0.0853659	0.097561	0	0.0123457	0	0	0.0246914	0.0123457	0	0.0246914	0.0246914	0	0.0246914	0.037037	0.037037	0.0123457	0.0123457	0.0123457	0	0.0246914	0.0246914	0	0	0.0123457	0.0123457	0.0123457	0.0123457	0	0	0	0.0123457	0
0.202381	0.22619	0.27381	0.297619	0.0240964	0.0843373	0.0843373	0.0120482	0.060241	0.0722892	0	0.0963855	0.0481928	0.0481928	0.0722892	0.108434	0.0722892	0.0240964	0.120482	0.0843373	0	0.0121951	0.0121951	0	0.0365854	0.0243902	0	0.0243902	0.0121951	0	0.0365854	0.0243902	0.0121951	0	0	0	0	0.0365854	0.0243902	0	0.0243902	0.0121951	0	0.0365854	0	0	0	0	0.0121951	0.0121951
0.152941	0.211765	0.341176	0.294118	0.0238095	0.047619	0.0952381	0.0119048	0.0238095	0.0357143	0.0357143	0.119048	0.047619	0.107143	0.0714286	0.107143	0.0595238	0.0119048	0.166667	0.0595238	0	0.0120482	0.0120482	0	0.0120482	0	0	0.0361446	0.0120482	0.0120482	0.0120482	0.0240964	0.0120482	0	0	0	0.0120482	0.0120482	0	0	0	0.0120482	0.0120482	0.0120482	0	0.0240964	0.0120482	0	0.0240964	0
0.157895	0.289474	0.276316	0.276316	0.0533333	0.04	0.08	0.0266667	0.04	0.0933333	0.0666667	0.0933333	0.04	0.08	0.04	0.12	0.0266667	0.08	0.12	0.04	0.0135135	0.027027	0.0135135	0	0.0135135	0.0135135	0	0.0135135	0.0135135	0.0135135	0	0.0135135	0.0135135	0.0135135	0	0	0.0135135	0.0135135	0	0.0135135	0.0135135	0.0405405	0.027027	0.0135135	0.027027	0	0.027027	0.0135135	0	0.0405405
0.230769	0.164835	0.285714	0.318681	0.0666667	0.0555556	0.0777778	0.0777778	0.0333333	0.0333333	0.0333333	0.0555556	0.0555556	0.0333333	0.0666667	0.133333	0.0777778	0.0444444	0.144444	0.0555556	0.011236	0.0224719	0.0224719	0.011236	0.011236	0.011236	0	0.0337079	0.011236	0	0.011236	0.011236	0.0224719	0.0224719	0.0337079	0	0	0	0.011236	0.0224719	0.011236	0	0.011236	0.011236	0	0	0.0224719	0.011236	0	0
0.253012	0.216867	0.26506	0.26506	0.0487805	0.0609756	0.0487805	0.0487805	0.0609756	0.0365854	0	0.121951	0.0487805	0.0731707	0.0609756	0.0853659	0.0853659	0.0487805	0.121951	0.0121951	0.0123457	0.0123457	0.0246914	0	0.0246914	0	0	0.037037	0	0.0123457	0.037037	0.037037	0.0123457	0.0123457	0.0246914	0	0	0.0123457	0.037037	0	0.0123457	0.0123457	0	0.0123457	0	0	0	0	0.0246914	0.0246914
0.211765	0.2	0.235294	0.352941	0.0238095	0.0238095	0.0833333	0.0833333	0.0833333	0.0238095	0	0.0952381	0.0595238	0.0833333	0.0595238	0.0357143	0.047619	0.0714286	0.107143	0.130952	0	0	0.0240964	0	0.0240964	0	0	0	0.0120482	0.0240964	0.0240964	0.0120482	0.0120482	0.0240964	0.0240964	0.0240964	0.0120482	0	0.0361446	0.0361446	0	0	0	0.0240964	0	0	0	0	0.0120482	0.0120482
0.228916	0.216867	0.253012	0.301205	0.0243902	0.0243902	0.0853659	0.0487805	0.097561	0.0121951	0	0.109756	0.0487805	0.109756	0.0365854	0.0609756	0.0609756	0.0609756	0.097561	0.0853659	0	0	0.0246914	0	0.0246914	0	0	0	0.0246914	0.0617284	0.0246914	0.0123457	0	0.0123457	0.0246914	0.0123457	0.0123457	0	0.0617284	0.0246914	0	0	0	0.0123457	0	0	0	0	0.0246914	0.0123457
0.31746	0.238095	0.174603	0.269841	0.112903	0.0645161	0.0806452	0.0645161	0.0967742	0.0483871	0	0.0806452	0.016129	0.0967742	0.016129	0.0483871	0.0967742	0.0322581	0.0806452	0.0645161	0.0491803	0.0163934	0.0327869	0.0163934	0	0.0327869	0	0.0327869	0.0163934	0.0163934	0.0163934	0.0327869	0.0327869	0.0163934	0	0.0163934	0.0163934	0.0327869	0.0163934	0.0327869	0.0163934	0	0	0.0327869	0	0	0	0	0.0163934	0
0.219178	0.219178	0.246575	0.315068	0.0416667	0.0277778	0.111111	0.0416667	0.125	0.0138889	0	0.0833333	0.0138889	0.111111	0.0555556	0.0694444	0.0416667	0.0555556	0.0972222	0.125	0.0140845	0	0.028169	0	0.028169	0	0	0	0	0.056338	0.0140845	0.028169	0	0.0140845	0.0140845	0.0140845	0.028169	0	0.056338	0.028169	0	0	0	0.0140845	0	0	0	0	0.0140845	0
0.24	0.21	0.25	0.3	0.0606061	0.0505051	0.0707071	0.10101	0.0707071	0.0505051	0.040404	0.0505051	0.0606061	0.040404	0.0505051	0.0909091	0.0505051	0.0707071	0.121212	0.0606061	0.0204082	0.0102041	0	0.0306122	0.0306122	0.0102041	0.0102041	0	0.0102041	0.0102041	0	0.0102041	0.0204082	0.0306122	0.0204082	0.0306122	0.0306122	0.0204082	0.0102041	0.0102041	0	0.0102041	0.0102041	0.0306122	0.0102041	0.0102041	0	0.0102041	0	0.0102041
0.25	0.170455	0.261364	0.318182	0.0344828	0.0574713	0.0574713	0.103448	0.045977	0.0344828	0.0574713	0.0344828	0.0689655	0.0114943	0.0689655	0.114943	0.091954	0.0689655	0.091954	0.0689655	0	0.0232558	0	0.0116279	0.0232558	0.0232558	0.0116279	0	0.0232558	0	0.0116279	0.0116279	0.0348837	0	0.0348837	0.0348837	0	0.0116279	0.0232558	0	0	0.0116279	0.0116279	0.0116279	0.0348837	0	0	0.0232558	0.0232558	0
0.239437	0.169014	0.28169	0.309859	0.0428571	0.0428571	0.0571429	0.1	0.0428571	0.0428571	0.0285714	0.0571429	0.0714286	0.0142857	0.1	0.0857143	0.0857143	0.0714286	0.1	0.0571429	0	0.0144928	0	0.0289855	0.0144928	0.0289855	0	0	0.0289855	0	0.0144928	0.0144928	0.0289855	0.0144928	0.0289855	0.0289855	0	0.0289855	0.0144928	0	0.0144928	0.0144928	0	0.0144928	0.0144928	0	0	0.0144928	0.0144928	0.0144928
0.289855	0.188406	0.246377	0.275362	0.0588235	0.0735294	0.0294118	0.0882353	0.0882353	0.0147059	0.0147059	0.0588235	0.0735294	0.0588235	0.0294118	0.0882353	0.0735294	0.0441176	0.117647	0.0441176	0.0149254	0.0149254	0	0.0298507	0.0298507	0	0.0149254	0.0149254	0.0149254	0.0447761	0	0.0149254	0	0.0298507	0.0447761	0.0149254	0.0298507	0.0298507	0.0149254	0.0149254	0.0149254	0	0	0	0	0.0149254	0	0	0.0597015	0
0.261364	0.238636	0.238636	0.261364	0.0689655	0.0689655	0.0574713	0.0574713	0.0689655	0.045977	0.045977	0.0689655	0.0689655	0.0574713	0.045977	0.0689655	0.0574713	0.0689655	0.0804598	0.0574713	0	0	0.0348837	0.0348837	0.0232558	0.0116279	0.0116279	0.0116279	0.0116279	0.0232558	0.0116279	0.0232558	0.0116279	0	0.0232558	0.0232558	0.0232558	0.0232558	0.0116279	0.0116279	0.0116279	0	0.0116279	0.0232558	0	0.0116279	0.0232558	0.0116279	0.0116279	0.0348837
0.241935	0.209677	0.322581	0.225806	0.0327869	0.0655738	0.0983607	0.0327869	0.0491803	0.0819672	0	0.0819672	0.131148	0.0163934	0.0819672	0.0819672	0.0327869	0.0491803	0.114754	0.0327869	0	0.0166667	0.0166667	0	0.0333333	0.0333333	0	0	0.0333333	0.0166667	0.0666667	0	0.0166667	0	0.0166667	0	0	0.0166667	0.0166667	0.0166667	0	0.0333333	0	0.05	0	0	0	0	0	0
0.204545	0.25	0.238636	0.306818	0.0689655	0.045977	0.091954	0.0344828	0.0344828	0.091954	0.0114943	0.103448	0.0574713	0.0574713	0.0574713	0.0689655	0.045977	0.0574713	0.114943	0.091954	0.0348837	0.0116279	0	0.0232558	0	0.0232558	0.0116279	0.0116279	0.0116279	0.0232558	0.0116279	0.0116279	0	0.0232558	0.0116279	0	0.0116279	0.0232558	0	0	0.0116279	0.0465116	0	0.0348837	0	0	0.0116279	0	0.0116279	0.0348837
0.235294	0.223529	0.258824	0.282353	0.047619	0.0714286	0.047619	0.0238095	0.047619	0.0714286	0.0119048	0.0952381	0.0833333	0.0357143	0.0952381	0.0357143	0.0595238	0.047619	0.047619	0.130952	0	0.0240964	0.0120482	0.0120482	0.0240964	0.0240964	0	0.0240964	0.0120482	0.0120482	0.0481928	0.0240964	0	0.0120482	0	0.0120482	0.0361446	0.0120482	0	0	0	0.0240964	0	0.0481928	0	0	0.0120482	0	0.0361446	0.0120482
0.231884	0.217391	0.246377	0.304348	0.0588235	0.0735294	0.0882353	0.0735294	0.0735294	0.0147059	0.0735294	0.0588235	0.0147059	0.0882353	0.0294118	0.102941	0.0882353	0.0441176	0.102941	0.0735294	0.0149254	0.0149254	0	0.0298507	0.0149254	0.0149254	0.0149254	0.0298507	0	0	0	0.0149254	0.0149254	0.0149254	0.0149254	0.0298507	0.0149254	0.0149254	0.0149254	0.0298507	0	0	0.0149254	0	0	0.0447761	0	0.0298507	0	0.0149254
0.156627	0.253012	0.301205	0.289157	0.0365854	0.0365854	0.0731707	0	0.0365854	0.0487805	0.0609756	0.097561	0.0731707	0.0609756	0.097561	0.0731707	0.0121951	0.109756	0.0609756	0.109756	0	0.0246914	0.0123457	0	0.0123457	0.0246914	0	0	0.0123457	0.0246914	0.0123457	0.037037	0	0	0	0	0	0.0123457	0.0246914	0	0	0.0123457	0.037037	0	0	0.0123457	0.0493827	0	0	0.037037
0.2125	0.2	0.3125	0.275	0.0379747	0.0759494	0.0759494	0	0.0506329	0.0253165	0.0379747	0.0886076	0.0632911	0.0379747	0.0886076	0.126582	0.0632911	0.0632911	0.0759494	0.0632911	0	0.025641	0.0128205	0	0.025641	0.0128205	0.0128205	0.025641	0.025641	0.0128205	0.0128205	0.0512821	0	0	0	0	0	0.025641	0.025641	0	0	0	0.025641	0	0	0	0.025641	0.0128205	0	0.025641
0.211111	0.255556	0.255556	0.277778	0.101124	0.0224719	0.0337079	0.0449438	0.0337079	0.0898876	0.0449438	0.0898876	0.0224719	0.0898876	0.0898876	0.0449438	0.0561798	0.0561798	0.0674157	0.101124	0.0568182	0	0.0227273	0.0227273	0	0.0227273	0	0	0	0.0340909	0.0113636	0	0.0113636	0.0113636	0.0113636	0.0113636	0.0227273	0	0	0.0113636	0.0113636	0.0340909	0.0113636	0.0340909	0	0	0.0340909	0	0.0113636	0.0113636
0.256098	0.231707	0.219512	0.292683	0.135802	0	0.0617284	0.0493827	0.0617284	0.0617284	0.0246914	0.0864198	0.037037	0.0740741	0.0617284	0.037037	0.0246914	0.0987654	0.0617284	0.111111	0.0625	0	0.05	0.025	0	0	0	0	0.0125	0.025	0.025	0.0125	0	0.0375	0	0.0125	0.05	0	0.0125	0	0.025	0.025	0	0.0125	0.0125	0	0.0125	0	0	0.025
0.289157	0.204819	0.240964	0.26506	0.121951	0.0609756	0.0731707	0.0365854	0.109756	0.0487805	0	0.0487805	0	0.0609756	0.0731707	0.097561	0.0609756	0.0243902	0.097561	0.0853659	0.0864198	0	0.0246914	0.0123457	0.037037	0	0	0.0246914	0	0.0123457	0.0246914	0.037037	0	0	0.0246914	0.0123457	0.0246914	0.037037	0.037037	0.0123457	0.0246914	0.0123457	0	0.0123457	0	0	0	0	0.0246914	0
0.25	0.25	0.25	0.25	0.08	0.0533333	0.0533333	0.0533333	0.0933333	0.0533333	0.0133333	0.0933333	0.0533333	0.08	0.04	0.0666667	0.0266667	0.0533333	0.133333	0.04	0.027027	0	0.027027	0.027027	0.0135135	0	0	0.0405405	0	0.0135135	0.0135135	0.0405405	0.0135135	0.0135135	0.027027	0	0.0135135	0.027027	0.0405405	0.0135135	0	0.0135135	0.0135135	0.027027	0	0.0135135	0	0	0.0135135	0.0135135
0.239437	0.169014	0.225352	0.366197	0.0857143	0.0285714	0.0428571	0.0857143	0.0428571	0.0428571	0.0142857	0.0714286	0.0142857	0.0714286	0.0714286	0.0714286	0.0857143	0.0285714	0.1	0.142857	0.0289855	0	0.0144928	0.0434783	0	0	0	0.0289855	0	0.0144928	0.0144928	0.0144928	0.0144928	0.0144928	0	0.057971	0.0144928	0	0.0144928	0.0144928	0	0.0144928	0.0144928	0.0144928	0	0	0	0.0144928	0.0144928	0
0.195402	0.241379	0.275862	0.287356	0.0348837	0.0465116	0.0581395	0.0465116	0.0813953	0.0348837	0.0348837	0.0813953	0.0232558	0.0813953	0.0813953	0.0930233	0.0581395	0.0697674	0.0930233	0.0697674	0	0.0235294	0.0117647	0	0.0235294	0.0117647	0	0.0117647	0.0235294	0.0117647	0.0117647	0.0235294	0	0	0.0235294	0.0235294	0.0235294	0	0.0352941	0.0235294	0.0235294	0	0.0117647	0	0	0.0117647	0.0117647	0.0117647	0.0117647	0.0235294
0.27907	0.232558	0.197674	0.290698	0.129412	0.0352941	0.0705882	0.0823529	0.0823529	0.0705882	0	0.0823529	0.0352941	0.0588235	0.0588235	0.0352941	0.0352941	0.0588235	0.105882	0.0941176	0.047619	0.0238095	0.0119048	0.047619	0	0.0357143	0	0	0	0.0238095	0.0119048	0	0	0.0119048	0.0357143	0.0357143	0.047619	0.0119048	0.0119048	0.0119048	0.0238095	0.0238095	0	0.0238095	0	0	0	0	0.0119048	0.0119048
0.213333	0.28	0.226667	0.28	0.0675676	0.0405405	0.0675676	0.027027	0.0675676	0.0945946	0.027027	0.0945946	0.027027	0.0540541	0.0675676	0.0810811	0.0540541	0.0810811	0.0675676	0.0810811	0.0136986	0.0410959	0.0136986	0	0	0.0273973	0.0136986	0	0.0136986	0.0136986	0.0136986	0.0273973	0	0	0.0136986	0.0136986	0.0410959	0	0.0273973	0	0.0273973	0.0273973	0.0136986	0.0273973	0	0	0.0136986	0.0136986	0.0273973	0
0.290698	0.209302	0.22093	0.27907	0.141176	0.0352941	0.0588235	0.0705882	0.0705882	0.0588235	0	0.0823529	0.0470588	0.0823529	0.0470588	0.0470588	0.0235294	0.0352941	0.141176	0.0823529	0.047619	0.0357143	0.0119048	0.047619	0	0.0238095	0	0.0119048	0	0.0357143	0	0	0	0.0119048	0.0357143	0.0238095	0.0357143	0	0.0238095	0.0119048	0.0238095	0.0238095	0	0.0119048	0	0	0	0	0.0119048	0
0.289474	0.276316	0.25	0.184211	0.146667	0.0666667	0.08	0.0266667	0.0933333	0.106667	0.0266667	0.0533333	0.0533333	0.0533333	0.0933333	0.0533333	0	0.04	0.08	0.0533333	0.0675676	0.0540541	0.027027	0	0.0135135	0.0405405	0	0.0135135	0.0135135	0.0135135	0.027027	0	0	0.0135135	0	0.0135135	0.0405405	0.0135135	0.027027	0.0135135	0.0405405	0.0405405	0.0135135	0.0135135	0	0.0135135	0.0135135	0	0	0
0.31	0.11	0.22	0.36	0.10101	0.020202	0.0707071	0.131313	0.0505051	0.020202	0	0.040404	0.0606061	0.020202	0.0505051	0.0909091	0.0909091	0.0505051	0.121212	0.10101	0.0408163	0	0.0204082	0.0408163	0.0102041	0	0	0.0102041	0.0102041	0.0102041	0.0102041	0.0204082	0.0408163	0	0.0612245	0.0306122	0	0.0102041	0	0.0306122	0.0102041	0	0	0.0102041	0	0	0	0	0.0102041	0.0102041
0.215909	0.238636	0.238636	0.306818	0.0344828	0.0344828	0.0689655	0.091954	0.0689655	0.0804598	0	0.0804598	0.045977	0.0804598	0.0804598	0.0344828	0.0689655	0.0344828	0.103448	0.103448	0.0116279	0	0.0116279	0.0116279	0.0232558	0	0	0	0.0116279	0.0116279	0.0348837	0	0.0232558	0	0.0348837	0.0348837	0	0.0232558	0.0232558	0.0232558	0.0116279	0.0348837	0	0.0348837	0	0	0	0	0.0232558	0
0.207921	0.158416	0.29703	0.336634	0.03	0.04	0.09	0.07	0.02	0	0.06	0.08	0.07	0.05	0.09	0.09	0.09	0.07	0.08	0.1	0	0	0.010101	0.020202	0	0	0.040404	0	0.020202	0.010101	0.010101	0.020202	0.030303	0.010101	0	0.030303	0	0	0.010101	0	0	0	0	0	0	0.010101	0.030303	0.020202	0	0.030303
0.207921	0.158416	0.29703	0.336634	0.03	0.04	0.04	0.07	0.02	0	0.06	0.08	0.07	0.05	0.09	0.09	0.09	0.07	0.08	0.1	0	0	0.010101	0.020202	0	0	0.040404	0	0.020202	0.010101	0.010101	0.020202	0.030303	0.010101	0	0.030303	0	0	0.010101	0	0	0	0	0	0	0.010101	0.030303	0.020202	0	0.030303
0.207921	0.158416	0.29703	0.336634	0.03	0.04	0.04	0.07	0.02	0	0.06	0.08	0.07	0.05	0.09	0.09	0.09	0.07	0.08	0.1	0	0	0.010101	0.020202	0	0	0.040404	0	0.020202	0.010101	0.010101	0.020202	0.030303	0.010101	0	0.030303	0	0	0.010101	0	0	0	0	0	0	0.010101	0.030303	0.020202	0	0.030303
0.235294	0.282353	0.282353	0.2	0.0595238	0.0952381	0.107143	0.0119048	0.119048	0.0357143	0.047619	0.0714286	0.047619	0.0833333	0.0833333	0.0714286	0.0119048	0.0595238	0.0833333	0.047619	0.0240964	0.0240964	0	0.0120482	0.0240964	0.0240964	0.0120482	0.0240964	0.0120482	0.0361446	0.0240964	0	0	0.0120482	0	0	0.0120482	0.0481928	0.060241	0	0.0240964	0	0.0120482	0	0	0	0.0361446	0.0120482	0.0120482	0.0240964
0.253731	0.19403	0.253731	0.298507	0.030303	0.0606061	0.136364	0.0909091	0.0909091	0.0151515	0	0.0757576	0.0454545	0.0454545	0.0757576	0.0909091	0.0909091	0.0757576	0.106061	0.030303	0	0.0153846	0	0.0153846	0.0307692	0	0	0.0153846	0.0153846	0.0153846	0.0153846	0.0307692	0.0615385	0	0.0153846	0.0153846	0	0.0153846	0.0461538	0.0307692	0.0153846	0	0	0	0	0	0	0	0.0153846	0.0307692
0.191489	0.276596	0.276596	0.255319	0.0107527	0.0860215	0.0967742	0.0215054	0.0645161	0.0967742	0.0322581	0.0860215	0.0430108	0.0215054	0.11828	0.0967742	0.0752688	0.0645161	0.0537634	0.0537634	0	0.0108696	0	0	0.0217391	0.0326087	0.0326087	0	0.0108696	0.0108696	0.0434783	0.0108696	0.0108696	0	0.0108696	0	0	0.0217391	0.0434783	0	0.0326087	0.0326087	0	0.0326087	0	0	0.0217391	0.0108696	0.0217391	0.0326087
0.290698	0.209302	0.255814	0.244186	0.0588235	0.0941176	0.117647	0.0352941	0.0705882	0.0470588	0.0117647	0.0823529	0.0705882	0.0470588	0.0470588	0.0823529	0.0941176	0.0117647	0.0941176	0.0470588	0.0238095	0.0119048	0.0238095	0	0.0119048	0.0119048	0.0119048	0.0595238	0.0238095	0.0238095	0.0119048	0.047619	0.0119048	0	0.0238095	0	0	0.0238095	0.0357143	0.0119048	0.0238095	0.0119048	0	0.0119048	0	0.0119048	0	0	0.0357143	0
0.290698	0.209302	0.255814	0.244186	0.0588235	0.0941176	0.0588235	0.0352941	0.0705882	0.0470588	0.0117647	0.0823529	0.0705882	0.0470588	0.0470588	0.0823529	0.0941176	0.0117647	0.0941176	0.0470588	0.0238095	0.0119048	0.0238095	0	0.0119048	0.0119048	0.0119048	0.0595238	0.0238095	0.0238095	0.0119048	0.047619	0.0119048	0	0.0238095	0	0	0.0238095	0.0357143	0.0119048	0.0238095	0.0119048	0	0.0119048	0	0.0119048	0	0	0.0357143	0
0.204819	0.216867	0.337349	0.240964	0.0487805	0.0121951	0.109756	0.0365854	0.0731707	0.0487805	0.0121951	0.0853659	0.0731707	0.0731707	0.097561	0.097561	0.0121951	0.0853659	0.121951	0.0121951	0	0	0.037037	0.0123457	0	0	0	0.0123457	0.0123457	0.037037	0.0246914	0.037037	0	0.0123457	0.0123457	0	0.0123457	0.0123457	0.037037	0.0123457	0.0246914	0.0246914	0	0	0	0	0.0123457	0	0	0.037037
0.322581	0.112903	0.177419	0.387097	0.0327869	0.0819672	0.0819672	0.131148	0.0655738	0	0	0.0491803	0.0655738	0	0.0327869	0.0819672	0.163934	0.0327869	0.0819672	0.114754	0	0	0.0333333	0	0.0333333	0	0	0.05	0.0333333	0	0	0.0333333	0.0666667	0.0333333	0.0333333	0	0	0.0166667	0.0166667	0.0333333	0	0	0	0	0	0	0	0	0.0333333	0
0.162791	0.22093	0.302326	0.313953	0.0470588	0.0235294	0.0588235	0.0470588	0.0352941	0.0941176	0	0.0823529	0.0352941	0.0235294	0.152941	0.0941176	0.0352941	0.0823529	0.105882	0.0941176	0.0119048	0	0.0119048	0.0238095	0	0.0119048	0	0.0119048	0	0	0.0357143	0.0119048	0.0119048	0.0119048	0	0.0238095	0.0119048	0	0.0238095	0	0.0238095	0.0238095	0	0.047619	0	0	0	0	0.0119048	0.0119048
0.233333	0.188889	0.244444	0.333333	0.0337079	0.0337079	0.0561798	0.0674157	0.0449438	0.0561798	0	0.0786517	0.0786517	0.0449438	0.0561798	0.0674157	0.0786517	0.0449438	0.0898876	0.123596	0	0.0113636	0	0.0227273	0	0.0113636	0	0.0227273	0.0340909	0.0227273	0.0227273	0.0227273	0.0227273	0.0113636	0.0227273	0.0113636	0.0113636	0.0113636	0	0.0227273	0.0340909	0.0113636	0	0.0113636	0	0	0	0	0.0113636	0
0.21	0.34	0.23	0.22	0.030303	0.0707071	0.030303	0.030303	0.131313	0.10101	0.010101	0.10101	0.040404	0.0707071	0.0606061	0.0606061	0.010101	0.0909091	0.0909091	0.030303	0	0.0102041	0	0.0204082	0.0204082	0.0102041	0	0.0408163	0.0102041	0.0102041	0.0102041	0.0408163	0	0	0.0204082	0.0102041	0.0102041	0.0510204	0.0612245	0.0102041	0.0612245	0.0204082	0.0102041	0.0102041	0	0	0.0102041	0	0.0102041	0.0408163
0.27907	0.162791	0.209302	0.348837	0.0705882	0.0705882	0.105882	0.0470588	0.0705882	0	0	0.0941176	0.0705882	0.0235294	0.0235294	0.0823529	0.0705882	0.0705882	0.0941176	0.117647	0.0238095	0.0119048	0.0119048	0.0238095	0.0238095	0	0	0.047619	0.0238095	0.0119048	0	0.0595238	0.0238095	0.0119048	0.0119048	0	0.0119048	0.0238095	0.0357143	0	0	0	0	0	0	0	0	0	0.0119048	0.0119048
0.247423	0.185567	0.28866	0.278351	0.0520833	0.0625	0.0208333	0.0208333	0.0729167	0.0104167	0.03125	0.0729167	0.0833333	0.0416667	0.0625	0.104167	0.0416667	0.0729167	0.09375	0.0729167	0	0.0210526	0.0315789	0	0.0315789	0	0	0.0315789	0.0105263	0.0105263	0.0315789	0.0526316	0.0105263	0.0105263	0	0	0	0.0315789	0.0315789	0.0105263	0	0	0.0105263	0	0.0105263	0	0.0105263	0.0105263	0.0105263	0.0210526
0.28125	0.234375	0.265625	0.21875	0.0793651	0.0634921	0.0634921	0.047619	0.047619	0.0793651	0	0.111111	0.111111	0.015873	0.0952381	0.047619	0.047619	0.0634921	0.0952381	0.015873	0.016129	0.0322581	0.016129	0.016129	0.016129	0.0322581	0	0.016129	0.0322581	0	0.0322581	0.016129	0.016129	0	0.0322581	0	0.016129	0	0.0322581	0	0.0322581	0.0322581	0	0.016129	0	0	0	0	0	0.0645161
0.195402	0.183908	0.275862	0.344828	0.0465116	0.0232558	0.0465116	0.0697674	0.104651	0.0232558	0.0116279	0.0465116	0.0232558	0.0697674	0.0813953	0.0930233	0.0232558	0.0581395	0.127907	0.139535	0.0235294	0	0.0117647	0.0117647	0.0117647	0	0.0117647	0	0	0.0117647	0.0117647	0.0352941	0.0117647	0.0117647	0.0117647	0.0352941	0.0117647	0.0235294	0.0352941	0.0352941	0	0.0117647	0	0.0117647	0	0	0.0117647	0	0	0.0117647
0.27907	0.162791	0.244186	0.313953	0.0705882	0.0352941	0.0588235	0.0705882	0.0941176	0.0352941	0.0117647	0.0235294	0.0470588	0.0705882	0.0117647	0.117647	0.0588235	0.0235294	0.117647	0.105882	0.0357143	0.0119048	0.0119048	0.0119048	0.0119048	0	0.0119048	0.0119048	0	0.0357143	0	0.0714286	0.0238095	0	0.0119048	0.0357143	0.0119048	0.0119048	0.047619	0.0238095	0.0238095	0.0119048	0	0	0	0	0	0.0119048	0.0119048	0
0.289855	0.130435	0.15942	0.42029	0.0441176	0.0441176	0.117647	0.176471	0.0588235	0.0147059	0.0147059	0.0441176	0.0294118	0.0294118	0.0441176	0.0441176	0.161765	0.0441176	0.0735294	0.147059	0	0	0	0.0447761	0.0298507	0	0	0.0149254	0	0.0149254	0.0149254	0	0.0447761	0.0298507	0.0447761	0.0597015	0	0	0	0.0597015	0	0	0	0.0149254	0	0	0	0.0149254	0.0298507	0.0149254
0.289157	0.228916	0.277108	0.204819	0.0853659	0.0853659	0.0853659	0.0365854	0.121951	0.0487805	0.0243902	0.0365854	0.0243902	0.0853659	0.0731707	0.0853659	0.0609756	0	0.097561	0.0487805	0.037037	0.0123457	0.0246914	0.0123457	0.0617284	0	0.0123457	0.0123457	0.0123457	0.0246914	0.037037	0.0123457	0.0246914	0	0.0123457	0	0.0246914	0.037037	0.037037	0.0246914	0.0246914	0	0.0123457	0.0123457	0	0.0123457	0	0.0123457	0	0
0.284091	0.147727	0.193182	0.375	0.0689655	0.0114943	0.114943	0.137931	0.0804598	0.0114943	0	0.0574713	0.0574713	0.0689655	0.0229885	0.045977	0.0804598	0.0574713	0.114943	0.126437	0.0232558	0	0.0232558	0.0116279	0.0116279	0	0	0	0.0232558	0.0232558	0	0.0116279	0.0232558	0.0232558	0.0348837	0.0581395	0	0.0116279	0.0116279	0.0581395	0	0	0	0.0116279	0	0	0	0	0.0232558	0
0.283784	0.202703	0.243243	0.27027	0.0410959	0.0547945	0.0821918	0.0684932	0.0958904	0.0273973	0	0.0821918	0.109589	0.0547945	0.0410959	0.0410959	0.0410959	0.0547945	0.0958904	0.0821918	0.0138889	0.0138889	0.0138889	0	0.0416667	0.0138889	0	0	0.0416667	0.0416667	0.0277778	0	0.0138889	0.0277778	0.0138889	0.0138889	0.0138889	0.0138889	0.0277778	0.0416667	0.0138889	0	0	0.0138889	0	0	0	0	0.0138889	0.0138889
0.268293	0.195122	0.243902	0.292683	0.0987654	0.0246914	0.037037	0.0617284	0.0617284	0.0617284	0.0123457	0.0617284	0.0123457	0.0864198	0.0493827	0.0987654	0.0987654	0.0246914	0.0864198	0.0740741	0.0375	0.0125	0.0125	0.0375	0	0	0.0125	0.0125	0.0125	0.0375	0.0125	0.025	0.025	0	0.0125	0.025	0.0125	0.0125	0.0375	0	0.025	0.0125	0	0.025	0	0	0	0.0125	0.0125	0
0.27381	0.166667	0.261905	0.297619	0.060241	0.0240964	0.0361446	0.120482	0.060241	0.0481928	0.0240964	0.0361446	0.0361446	0.0843373	0.060241	0.0722892	0.108434	0.0120482	0.108434	0.0722892	0.0121951	0	0.0243902	0.0243902	0	0	0.0121951	0.0121951	0	0.0365854	0.0121951	0.0243902	0.0365854	0	0.0243902	0.0609756	0.0121951	0.0121951	0.0243902	0.0121951	0.0121951	0.0243902	0.0121951	0	0	0.0121951	0	0.0121951	0	0.0121951
0.257143	0.228571	0.157143	0.357143	0.0289855	0.0724638	0.0869565	0.101449	0.0869565	0.0289855	0.0144928	0.101449	0.0289855	0.0724638	0.0144928	0.0434783	0.115942	0.057971	0.0724638	0.101449	0.0147059	0	0	0.0147059	0	0.0147059	0.0147059	0.0441176	0	0.0294118	0	0.0294118	0.0441176	0.0147059	0.0147059	0.0294118	0	0.0294118	0.0294118	0.0294118	0.0294118	0	0	0	0	0	0	0.0147059	0.0147059	0.0294118
0.321839	0.16092	0.241379	0.275862	0.0813953	0.0697674	0.0581395	0.0581395	0.0930233	0.0116279	0	0.0465116	0.0581395	0.0581395	0.0232558	0.104651	0.0930233	0.0232558	0.0930233	0.0697674	0.0117647	0.0235294	0.0352941	0.0117647	0.0235294	0.0117647	0	0.0235294	0.0235294	0.0117647	0.0235294	0.0588235	0.0117647	0	0.0117647	0.0352941	0.0235294	0.0117647	0.0470588	0.0117647	0	0	0	0.0117647	0	0	0	0	0.0117647	0
0.266667	0.211111	0.244444	0.277778	0.0786517	0.0786517	0.0449438	0.0674157	0.0786517	0.0224719	0.0561798	0.0561798	0.0449438	0.0561798	0.0561798	0.0786517	0.0674157	0.0561798	0.0786517	0.0786517	0.0227273	0.0340909	0.0113636	0.0113636	0.0227273	0.0113636	0.0227273	0.0227273	0	0	0.0113636	0.0227273	0	0.0340909	0.0113636	0.0227273	0.0340909	0	0.0113636	0.0340909	0.0227273	0	0	0	0.0113636	0.0113636	0.0227273	0.0113636	0.0227273	0
0.284211	0.189474	0.252632	0.273684	0.106383	0.0531915	0.0531915	0.0425532	0.0531915	0.0425532	0.0425532	0.0531915	0.0851064	0.0425532	0.0531915	0.0744681	0.0425532	0.0531915	0.0851064	0.0957447	0.0537634	0.0322581	0.0107527	0.0107527	0.0107527	0.0215054	0.0107527	0.0107527	0.0322581	0	0.0215054	0.0215054	0.0215054	0.0107527	0	0.0107527	0.0107527	0	0.0107527	0.0215054	0.0107527	0.0107527	0.0107527	0.0107527	0	0.0107527	0.0215054	0.0107527	0	0
0.289157	0.228916	0.240964	0.240964	0.109756	0.0731707	0.097561	0.0609756	0.097561	0.0365854	0.0365854	0.0487805	0.0609756	0.0487805	0.0487805	0.0853659	0.0121951	0.0731707	0.109756	0.0487805	0	0.0493827	0.037037	0.0246914	0.0493827	0	0.0123457	0.0123457	0.0123457	0.0123457	0.0123457	0.0123457	0	0.0123457	0.0246914	0.0246914	0.0493827	0.0246914	0	0.0246914	0	0.0246914	0	0	0.0123457	0.0123457	0.0123457	0	0	0.0123457
0.325301	0.168675	0.228916	0.277108	0.134146	0.0365854	0.0609756	0.097561	0.097561	0.0121951	0.0121951	0.0487805	0.0487805	0.0731707	0.0487805	0.0609756	0.0365854	0.0487805	0.121951	0.0731707	0.0493827	0.0246914	0.0123457	0.0493827	0.0123457	0.0123457	0	0.0123457	0.0246914	0.0123457	0	0.0123457	0.0123457	0.0123457	0.037037	0.037037	0.037037	0	0.0123457	0.037037	0.0123457	0	0	0	0	0	0.0123457	0	0	0.0123457
0.247619	0.2	0.295238	0.257143	0.0673077	0.0480769	0.0384615	0.0480769	0.0673077	0.0288462	0.00961538	0.0961538	0.0576923	0.0769231	0.0961538	0.0673077	0.0480769	0.0480769	0.115385	0.0480769	0.00970874	0.0194175	0.0194175	0.0194175	0.00970874	0	0	0.038835	0.0291262	0.0291262	0	0.0194175	0.00970874	0.00970874	0.0291262	0	0.0194175	0.0194175	0.0194175	0	0.00970874	0	0.00970874	0.00970874	0	0	0.00970874	0	0.0291262	0.0194175
0.360825	0.216495	0.206186	0.216495	0.135417	0.0729167	0.0625	0.0729167	0.104167	0.0520833	0	0.0520833	0.0729167	0.03125	0.0416667	0.0625	0.0520833	0.0520833	0.0833333	0.03125	0.0631579	0.0315789	0.0105263	0.0315789	0.0315789	0.0105263	0	0.0210526	0.0526316	0.0105263	0.0105263	0.0105263	0.0210526	0.0210526	0.0105263	0.0210526	0.0105263	0.0315789	0.0315789	0.0315789	0.0210526	0.0105263	0	0.0210526	0	0	0	0	0	0.0105263
0.240964	0.253012	0.204819	0.301205	0.0487805	0.0853659	0.0609756	0.0487805	0.0853659	0.0609756	0.0121951	0.097561	0.0731707	0.0365854	0.0365854	0.0487805	0.0365854	0.0609756	0.097561	0.109756	0.0123457	0.0246914	0.0123457	0	0.0123457	0	0.0123457	0.0617284	0.0123457	0.0246914	0.0123457	0.0123457	0.0123457	0.0246914	0.0123457	0	0.0123457	0.0246914	0.037037	0.0123457	0.037037	0.0123457	0	0.0123457	0	0	0.0123457	0	0	0
0.219512	0.219512	0.280488	0.280488	0.0493827	0.0864198	0.0617284	0.0246914	0.0864198	0.0617284	0.0123457	0.0617284	0.037037	0.0493827	0.0987654	0.0987654	0.0493827	0.0246914	0.123457	0.0864198	0.0125	0.025	0	0	0.05	0.025	0	0.0125	0	0.025	0.0125	0.0125	0.0125	0	0.0125	0	0.025	0.0125	0.0375	0.0125	0.025	0.0125	0	0.025	0	0	0	0.0125	0	0.0125
0.252874	0.195402	0.229885	0.321839	0.0813953	0.0116279	0.0697674	0.0581395	0.0465116	0.0465116	0	0.104651	0.0348837	0.0813953	0.0232558	0.0930233	0.0930233	0.0581395	0.0930233	0.0697674	0.0352941	0	0.0470588	0	0	0	0	0.0117647	0.0235294	0.0117647	0.0117647	0.0588235	0.0235294	0.0235294	0	0.0117647	0	0	0.0117647	0.0352941	0	0.0117647	0	0.0352941	0	0	0	0	0.0470588	0.0117647
0.217949	0.217949	0.24359	0.320513	0.038961	0.038961	0.038961	0.0519481	0.0779221	0.0519481	0	0.0909091	0.012987	0.0779221	0.038961	0.103896	0.0909091	0.038961	0.116883	0.0779221	0.0131579	0	0.0131579	0.0131579	0.0263158	0	0	0.0131579	0	0.0131579	0.0263158	0.0526316	0.0131579	0.0263158	0.0131579	0	0	0.0131579	0.0263158	0.0394737	0	0.0131579	0	0.0394737	0	0	0	0	0.0394737	0.0131579
0.244186	0.244186	0.27907	0.232558	0.0941176	0.0470588	0.0941176	0.0470588	0.0705882	0.0588235	0.0470588	0.0588235	0.0588235	0.0823529	0.0705882	0.0705882	0.0235294	0.0588235	0.0941176	0.0588235	0.047619	0.0119048	0.0119048	0.0238095	0.0119048	0.0119048	0.0238095	0	0	0.047619	0	0.0119048	0	0.0238095	0.0119048	0.0119048	0.0238095	0.0119048	0.0357143	0	0.0119048	0.0238095	0.0119048	0	0	0	0.0357143	0.0119048	0.0119048	0.0119048
0.218391	0.241379	0.275862	0.264368	0.0348837	0.0581395	0.0465116	0.0581395	0.0697674	0.0813953	0.0232558	0.0697674	0.0697674	0.0465116	0.0581395	0.104651	0.0465116	0.0581395	0.116279	0.0348837	0	0	0.0117647	0.0235294	0.0235294	0.0235294	0.0117647	0	0	0.0117647	0.0235294	0.0352941	0	0	0.0352941	0.0235294	0.0117647	0.0235294	0.0352941	0	0.0352941	0	0	0.0470588	0	0	0.0117647	0.0117647	0.0235294	0
0.204819	0.204819	0.325301	0.26506	0.0609756	0.0121951	0.097561	0.0609756	0.0365854	0.0609756	0.0609756	0.0487805	0.0853659	0.0609756	0.121951	0.0609756	0.0243902	0.0731707	0.0731707	0.097561	0.0123457	0.0123457	0.0246914	0.0123457	0	0	0	0.0123457	0.0123457	0.0123457	0	0.037037	0	0.0123457	0.0246914	0.0246914	0.0246914	0	0	0	0.0123457	0.0246914	0.0246914	0	0.0123457	0.0246914	0.0246914	0	0.0123457	0
0.2125	0.1875	0.275	0.325	0.0253165	0.0632911	0.0506329	0.0632911	0.0759494	0.0379747	0.0126582	0.0506329	0.0506329	0.0379747	0.0632911	0.126582	0.0632911	0.0506329	0.139241	0.0759494	0	0.025641	0	0	0.0128205	0	0	0.0384615	0.0128205	0.0128205	0.0128205	0.025641	0	0.0128205	0.0384615	0.0128205	0.0128205	0.0128205	0.0384615	0.0128205	0.025641	0	0.0128205	0	0	0	0	0.0128205	0	0.0128205
0.290698	0.162791	0.22093	0.325581	0.0705882	0.0352941	0.0470588	0.129412	0.0470588	0.0352941	0.0117647	0.0705882	0.0588235	0.0352941	0.0352941	0.0941176	0.117647	0.0588235	0.129412	0.0235294	0	0.0357143	0.0119048	0.0238095	0.0119048	0.0119048	0	0.0119048	0.0238095	0.0119048	0	0.0119048	0.047619	0.0238095	0.047619	0.0119048	0.0119048	0	0.0119048	0.0238095	0.0119048	0	0.0119048	0.0119048	0	0	0.0119048	0	0.0119048	0.0238095
0.198113	0.188679	0.216981	0.396226	0.0571429	0.0380952	0.047619	0.0571429	0.0571429	0.0190476	0.0380952	0.0666667	0.0285714	0.047619	0.047619	0.0952381	0.0571429	0.0857143	0.0857143	0.171429	0.00961538	0.0288462	0.00961538	0.00961538	0.00961538	0	0.0192308	0.00961538	0.00961538	0.00961538	0.00961538	0.0192308	0	0.0288462	0.00961538	0.0192308	0.0192308	0	0.0192308	0.0192308	0.00961538	0	0	0.00961538	0	0.00961538	0.00961538	0.0192308	0	0
0.218391	0.195402	0.229885	0.356322	0.0581395	0.0581395	0.0116279	0.0465116	0.0697674	0.0348837	0.0116279	0.0813953	0.0116279	0.0465116	0.0697674	0.0930233	0.0697674	0.0581395	0.0930233	0.139535	0.0117647	0.0235294	0.0117647	0.0117647	0.0352941	0.0117647	0	0.0117647	0.0117647	0.0117647	0.0117647	0.0235294	0	0.0117647	0.0117647	0.0235294	0.0235294	0.0117647	0.0117647	0.0235294	0	0	0.0117647	0.0235294	0	0.0117647	0	0	0.0117647	0.0235294
0.229167	0.25	0.270833	0.25	0.0315789	0.0842105	0.0421053	0.0315789	0.0947368	0.0631579	0.0210526	0.0736842	0.0526316	0.0526316	0.0631579	0.0947368	0.0421053	0.0526316	0.105263	0.0526316	0	0.0106383	0.0106383	0.0106383	0.0425532	0.0212766	0	0.0212766	0.0319149	0	0.0106383	0.0319149	0	0	0.0212766	0.0106383	0.0106383	0.0106383	0.0531915	0.0212766	0.0106383	0.0212766	0.0106383	0.0212766	0	0.0106383	0	0.0106383	0.0106383	0.0106383
0.236364	0.254545	0.281818	0.227273	0.0550459	0.0825688	0.0366972	0.0183486	0.0733945	0.0917431	0.0458716	0.0458716	0.0642202	0.0183486	0.0825688	0.119266	0.0366972	0.0642202	0.0825688	0.0458716	0.00925926	0.0277778	0.00925926	0	0.037037	0.00925926	0.00925926	0.0277778	0.037037	0	0.00925926	0.0277778	0	0.00925926	0.00925926	0	0.00925926	0.0185185	0.037037	0.00925926	0.0185185	0.0462963	0.0185185	0.00925926	0.00925926	0	0.00925926	0.0277778	0.0185185	0
0.296296	0.17284	0.222222	0.308642	0.125	0.0375	0.0875	0.0625	0.0875	0.0125	0	0.075	0.025	0.0875	0.0125	0.0875	0.0625	0.0375	0.125	0.0875	0.0759494	0.0126582	0.0126582	0.0253165	0.0126582	0	0	0.0253165	0.0126582	0.0126582	0	0.0506329	0.0126582	0.0126582	0.0379747	0	0.0379747	0.0126582	0.0253165	0.0126582	0	0	0	0.0126582	0	0	0	0	0.0253165	0
0.205479	0.232877	0.246575	0.315068	0.0694444	0.0416667	0.0833333	0.0555556	0.0833333	0.0277778	0	0.111111	0.0277778	0.111111	0.0277778	0.0833333	0.0277778	0.0555556	0.166667	0.0694444	0.0422535	0.0140845	0	0.0140845	0	0	0	0.0422535	0	0.028169	0	0.0140845	0	0.028169	0.0140845	0.0140845	0.028169	0	0.028169	0.028169	0.0140845	0	0	0.0140845	0	0	0	0	0.0140845	0.0140845
0.21519	0.202532	0.21519	0.367089	0.0641026	0.025641	0.0769231	0.0769231	0.115385	0.025641	0	0.0641026	0.0128205	0.0769231	0.0512821	0.0769231	0.025641	0.0769231	0.128205	0.141026	0.038961	0.012987	0	0.012987	0	0	0	0.025974	0	0	0.012987	0.025974	0	0.025974	0.038961	0.012987	0.025974	0.012987	0.025974	0.038961	0.025974	0	0	0	0	0	0	0	0	0.012987
0.321429	0.142857	0.178571	0.357143	0.0722892	0.0722892	0.108434	0.13253	0.060241	0.0361446	0	0.0481928	0.0481928	0.0120482	0.0361446	0.0722892	0.13253	0.0240964	0.0963855	0.108434	0.0121951	0.0121951	0.0243902	0.0243902	0.0365854	0.0243902	0	0.0121951	0.0121951	0	0.0121951	0.0243902	0.0365854	0.0121951	0.0731707	0.0121951	0.0121951	0	0.0121951	0.0365854	0.0121951	0.0121951	0	0.0121951	0	0	0	0	0.0121951	0
0.309859	0.140845	0.225352	0.323944	0.0857143	0.0285714	0.0857143	0.142857	0.0428571	0.0285714	0	0.0571429	0.0714286	0.0285714	0.0571429	0.0714286	0.114286	0.0571429	0.114286	0.0428571	0.0144928	0	0.0434783	0.0289855	0.0144928	0	0	0.0144928	0.0289855	0	0	0.0289855	0.0434783	0.0144928	0.0869565	0	0.0144928	0	0	0.0289855	0.0289855	0	0	0	0	0	0	0	0.0144928	0.0144928
0.354839	0.145161	0.177419	0.322581	0.114754	0.0491803	0.147541	0.147541	0.0491803	0.0327869	0	0.0655738	0.0655738	0.0491803	0.0163934	0.0491803	0.131148	0.0163934	0.114754	0.0655738	0.0333333	0	0.0333333	0.05	0.0166667	0	0	0.0333333	0.0166667	0	0	0.0166667	0.05	0	0.1	0	0	0.0166667	0	0.0333333	0.0166667	0.0166667	0	0	0	0	0	0	0.0166667	0
0.247191	0.179775	0.202247	0.370787	0.0454545	0.0681818	0.0568182	0.0681818	0.0454545	0.0227273	0.0113636	0.102273	0.0681818	0.0227273	0.0454545	0.0681818	0.0909091	0.0681818	0.0909091	0.125	0.0114943	0.0229885	0.0114943	0	0.0344828	0	0.0114943	0.0229885	0.0229885	0.0114943	0	0.0229885	0	0.0229885	0.0229885	0.0229885	0	0.0114943	0.0114943	0.0114943	0.0114943	0	0	0.0114943	0.0114943	0	0	0	0.0344828	0.0114943
0.191011	0.224719	0.235955	0.348315	0.0227273	0.0340909	0.102273	0.113636	0.0568182	0.0568182	0.0227273	0.0909091	0.0340909	0.0909091	0.0681818	0.0454545	0.0795455	0.0340909	0.136364	0.102273	0	0	0	0.0229885	0.0114943	0	0	0.0229885	0	0.0114943	0	0	0.0114943	0.0114943	0.045977	0.045977	0	0.0114943	0.0114943	0.0229885	0.0229885	0.0229885	0	0.0114943	0	0.0229885	0	0	0.0344828	0
0.264368	0.206897	0.252874	0.275862	0.116279	0.0116279	0.0348837	0.0930233	0.0465116	0.0465116	0.0232558	0.0813953	0.0465116	0.0930233	0.0930233	0.0232558	0.0581395	0.0465116	0.0930233	0.0813953	0.0705882	0	0.0117647	0.0352941	0	0.0117647	0	0	0	0.0235294	0.0235294	0	0.0352941	0	0.0588235	0	0	0	0.0117647	0.0352941	0	0	0	0.0352941	0	0.0235294	0	0	0.0117647	0.0235294
0.275862	0.206897	0.241379	0.275862	0.127907	0.0116279	0.0697674	0.0930233	0.0465116	0.0465116	0.0232558	0.0813953	0.0348837	0.0930233	0.0930233	0.0232558	0.0697674	0.0465116	0.0813953	0.0813953	0.0823529	0	0.0117647	0.0352941	0	0.0117647	0	0	0	0.0235294	0.0235294	0	0.0470588	0	0.0470588	0	0	0	0.0117647	0.0352941	0	0	0	0.0352941	0	0.0235294	0	0	0.0117647	0.0235294
0.243243	0.216216	0.22973	0.310811	0.0821918	0.0547945	0.109589	0.0547945	0.0547945	0.0547945	0.0410959	0.0684932	0.0684932	0.0136986	0.0547945	0.0821918	0.0410959	0.0821918	0.0821918	0.109589	0.0277778	0.0277778	0	0.0277778	0.0277778	0.0138889	0	0.0138889	0	0	0.0138889	0.0416667	0	0.0277778	0.0138889	0.0138889	0.0138889	0.0138889	0.0277778	0	0.0138889	0	0.0277778	0.0138889	0.0277778	0	0.0138889	0	0.0138889	0.0138889
0.228571	0.228571	0.285714	0.257143	0.0288462	0.0480769	0.0480769	0.0673077	0.0673077	0.0673077	0.00961538	0.0865385	0.105769	0.0576923	0.0865385	0.0288462	0.0288462	0.0576923	0.105769	0.0673077	0.00970874	0	0.00970874	0.00970874	0.0194175	0.0194175	0	0.00970874	0.038835	0.00970874	0.038835	0	0	0.00970874	0.0485437	0.00970874	0.00970874	0	0.0291262	0.0291262	0.00970874	0.0194175	0	0.038835	0.00970874	0	0	0	0.00970874	0.0194175
0.227273	0.193182	0.306818	0.272727	0.0574713	0.0229885	0.0804598	0.0804598	0.0574713	0.0574713	0.0114943	0.0689655	0.0689655	0.045977	0.126437	0.0689655	0.0344828	0.0689655	0.114943	0.0574713	0.0116279	0	0.0348837	0.0116279	0	0.0116279	0.0116279	0	0.0116279	0	0.0348837	0.0116279	0.0232558	0.0232558	0.0348837	0	0.0116279	0	0.0116279	0.0232558	0	0.0116279	0	0.0465116	0	0	0	0.0116279	0.0116279	0
0.244186	0.255814	0.232558	0.267442	0.0352941	0.0470588	0.0470588	0.0705882	0.117647	0.0588235	0.0235294	0.0588235	0.0588235	0.0352941	0.0352941	0.0941176	0.0352941	0.105882	0.0823529	0.0470588	0	0	0.0238095	0.0119048	0.0238095	0.0119048	0.0119048	0	0.0238095	0.0119048	0.0119048	0.0357143	0.0238095	0.0119048	0.0119048	0.0238095	0.0119048	0.0357143	0.0238095	0.047619	0.0238095	0	0.0119048	0.0238095	0	0	0.0119048	0.0119048	0	0.0119048
0.236111	0.25	0.208333	0.305556	0.056338	0.0140845	0.056338	0.112676	0.084507	0.0985915	0.0140845	0.056338	0.0422535	0.056338	0.028169	0.0704225	0.056338	0.084507	0.112676	0.056338	0.0142857	0	0.0142857	0.0285714	0	0.0142857	0	0	0.0142857	0	0	0.0285714	0.0285714	0.0285714	0.0142857	0.0428571	0	0.0142857	0.0285714	0.0428571	0.0428571	0.0142857	0.0142857	0.0285714	0	0	0.0142857	0	0	0
0.271429	0.157143	0.228571	0.342857	0.057971	0.057971	0.101449	0.115942	0.057971	0.0289855	0	0.057971	0.057971	0.0289855	0.057971	0.0869565	0.101449	0.0434783	0.115942	0.0869565	0	0.0147059	0.0294118	0.0147059	0.0294118	0.0147059	0	0.0147059	0	0	0.0294118	0.0147059	0.0441176	0	0.0588235	0.0147059	0	0.0147059	0	0.0441176	0.0147059	0.0147059	0	0	0	0	0	0	0.0147059	0
0.234568	0.135802	0.222222	0.407407	0.075	0.025	0.05	0.05	0.05	0.0125	0.0125	0.0625	0.05	0.0625	0.025	0.075	0.0625	0.0375	0.1	0.2125	0.0126582	0.0126582	0.0506329	0	0.0126582	0	0.0126582	0	0.0253165	0.0379747	0.0126582	0	0.0253165	0	0.0126582	0.0126582	0.0253165	0	0.0126582	0.0126582	0	0	0	0.0126582	0.0126582	0	0	0	0	0
0.261905	0.166667	0.22619	0.345238	0.0843373	0.0361446	0.0843373	0.0481928	0.0361446	0.0120482	0	0.120482	0.0120482	0.0843373	0.0240964	0.0963855	0.13253	0.0361446	0.0963855	0.0843373	0.0365854	0	0.0365854	0.0121951	0	0	0	0.0365854	0	0.0243902	0.0121951	0.0609756	0.0243902	0	0.0121951	0.0121951	0	0.0121951	0.0121951	0.0121951	0	0	0	0.0121951	0	0	0	0	0.0487805	0.0121951
0.243243	0.175676	0.243243	0.337838	0.0410959	0.0547945	0.123288	0.0684932	0.0821918	0.0136986	0	0.0821918	0.0136986	0.0684932	0.0410959	0.123288	0.109589	0.0410959	0.109589	0.0684932	0.0138889	0	0.0138889	0.0138889	0.0138889	0	0	0.0416667	0	0	0.0138889	0.0694444	0.0277778	0	0.0277778	0.0138889	0.0138889	0.0138889	0.0416667	0.0138889	0.0138889	0	0	0	0	0	0	0	0.0138889	0.0138889
0.263736	0.296703	0.241758	0.197802	0.0666667	0.0777778	0.1	0.0444444	0.111111	0.0555556	0.0444444	0.0888889	0.0444444	0.122222	0.0333333	0.0444444	0.0444444	0.0444444	0.1	0.0111111	0.0224719	0.0224719	0	0.011236	0.0224719	0.011236	0.011236	0.0337079	0.011236	0.0337079	0.0224719	0	0	0.011236	0.0224719	0.011236	0	0.0337079	0.0561798	0.0224719	0.0449438	0	0	0.011236	0	0.0224719	0.011236	0.011236	0.0449438	0.011236
0.25	0.229167	0.239583	0.28125	0.0421053	0.105263	0.0421053	0.0526316	0.0736842	0.0105263	0.0210526	0.115789	0.0526316	0.0631579	0.0526316	0.0736842	0.0842105	0.0526316	0.115789	0.0315789	0.0106383	0.0319149	0	0	0.0319149	0.0106383	0.0106383	0.0425532	0.0106383	0	0.0106383	0.0319149	0.0106383	0.0106383	0.0212766	0.0106383	0	0.0106383	0.0319149	0.0319149	0	0	0	0.0106383	0	0	0.0106383	0.0106383	0.0425532	0.0106383
0.233645	0.28972	0.242991	0.233645	0.0283019	0.0943396	0.0566038	0.0283019	0.141509	0.0566038	0	0.0943396	0.0471698	0.0754717	0.0471698	0.0754717	0.0188679	0.0660377	0.113208	0.0283019	0	0.0190476	0.00952381	0	0.0666667	0.0190476	0	0.00952381	0.0190476	0.0190476	0.0285714	0.0190476	0	0.00952381	0.0190476	0	0.00952381	0.0380952	0.0666667	0.0285714	0.00952381	0.00952381	0	0.0380952	0	0	0	0	0.00952381	0.0190476
0.28866	0.216495	0.195876	0.298969	0.0729167	0.0729167	0.0625	0.09375	0.0833333	0.0625	0	0.0729167	0.0729167	0.03125	0.0416667	0.0520833	0.0520833	0.0520833	0.114583	0.0833333	0.0210526	0.0315789	0	0.0210526	0.0210526	0.0315789	0	0.0210526	0	0.0105263	0.0315789	0	0.0210526	0	0.0421053	0.0315789	0.0210526	0.0105263	0.0210526	0.0315789	0.0526316	0	0	0.0105263	0	0	0	0	0.0105263	0
0.296703	0.186813	0.21978	0.296703	0.1	0.0555556	0.0333333	0.0777778	0.0888889	0	0	0.1	0.0333333	0.0666667	0.0666667	0.0555556	0.0777778	0.0666667	0.1	0.0555556	0.0224719	0.0224719	0	0.0449438	0.0337079	0	0	0.0224719	0	0.0337079	0	0.0224719	0.0224719	0.0224719	0	0.0337079	0.0224719	0.0224719	0.0449438	0	0	0	0	0	0	0	0	0	0.011236	0.0337079
0.240964	0.240964	0.240964	0.277108	0.0243902	0.0365854	0.0487805	0.097561	0.097561	0.0609756	0.0121951	0.0731707	0.0731707	0.0731707	0.0609756	0.0365854	0.0487805	0.0731707	0.097561	0.0609756	0	0.0123457	0	0.0123457	0	0	0	0.037037	0.0123457	0.0246914	0.0246914	0.0123457	0.0123457	0.0493827	0.0246914	0.0123457	0	0.0123457	0.0493827	0.037037	0.0246914	0.0123457	0	0.0246914	0	0	0.0123457	0	0.0246914	0
0.256881	0.183486	0.256881	0.302752	0.0740741	0.0648148	0.0462963	0.0555556	0.0833333	0.0185185	0.0277778	0.0555556	0.0555556	0.0462963	0.0555556	0.101852	0.0462963	0.0555556	0.12037	0.0833333	0.0186916	0.0373832	0.0186916	0	0.0280374	0.0186916	0.0186916	0	0.00934579	0.0186916	0.0186916	0.00934579	0	0.00934579	0.0373832	0.00934579	0.0186916	0.0186916	0.00934579	0.0280374	0.0186916	0	0	0	0.00934579	0.00934579	0	0.00934579	0.0186916	0
0.261905	0.202381	0.238095	0.297619	0.0722892	0.0722892	0.120482	0.0843373	0.0963855	0.0481928	0	0.0481928	0.0481928	0.0361446	0.0843373	0.0722892	0.0481928	0.0481928	0.108434	0.0963855	0	0.0365854	0.0243902	0.0121951	0.0365854	0.0243902	0	0	0.0121951	0.0121951	0.0121951	0	0.0243902	0.0121951	0.0365854	0.0121951	0.0243902	0.0243902	0	0.0487805	0.0365854	0	0	0.0121951	0	0	0	0	0.0121951	0
0.219512	0.219512	0.304878	0.256098	0.0246914	0.037037	0	0.0493827	0.0864198	0.0246914	0.037037	0.0740741	0.0617284	0.0987654	0.0740741	0.0617284	0.0493827	0.0493827	0.0864198	0.0740741	0	0.0125	0.0125	0	0.025	0	0	0.0125	0.05	0.0125	0.0375	0.0125	0	0.0125	0.025	0.0125	0	0.0125	0.0625	0.0125	0	0	0.0125	0.0125	0	0	0.025	0.0125	0	0.025
0.182927	0.231707	0.365854	0.219512	0.0246914	0.0246914	0.0493827	0.0617284	0.0617284	0.0987654	0.0246914	0.0493827	0.0740741	0.037037	0.135802	0.111111	0.0246914	0.0740741	0.123457	0	0.0125	0	0.0125	0	0.0125	0.0125	0	0	0.025	0.0125	0.0375	0	0.025	0.0125	0.025	0	0	0.0125	0.0375	0.0125	0.025	0.0125	0.0125	0.05	0	0	0	0.025	0	0.0125
0.252632	0.242105	0.221053	0.284211	0.0957447	0.0212766	0.0744681	0.0957447	0.0638298	0.0744681	0.0212766	0.0744681	0.0638298	0.0638298	0.0425532	0.0531915	0.0212766	0.0851064	0.117021	0.0638298	0.0215054	0.0107527	0.0215054	0.0430108	0.0107527	0	0.0107527	0	0.0215054	0.0215054	0	0	0.0215054	0.0322581	0.0107527	0.0322581	0.0537634	0	0	0.0107527	0.0322581	0.0107527	0	0.0215054	0	0.0215054	0	0	0	0.0215054
0.217391	0.217391	0.26087	0.304348	0.0879121	0.021978	0.0769231	0.010989	0.043956	0.043956	0.010989	0.120879	0.043956	0.0989011	0.032967	0.0879121	0.043956	0.043956	0.120879	0.0879121	0.0222222	0.0111111	0.0555556	0	0	0	0	0.0222222	0.0222222	0.0333333	0	0.0444444	0	0	0.0111111	0	0.0111111	0	0.0333333	0	0.0111111	0.0111111	0.0111111	0.0111111	0	0.0111111	0	0	0.0333333	0.0111111
0.268817	0.215054	0.247312	0.268817	0.0869565	0.076087	0.0434783	0.0543478	0.0978261	0.0326087	0.0108696	0.076087	0.0434783	0.0869565	0.0543478	0.0652174	0.0326087	0.0217391	0.141304	0.076087	0.032967	0.021978	0.010989	0.021978	0.032967	0.021978	0	0.021978	0.021978	0.021978	0	0	0.010989	0	0.032967	0.010989	0.032967	0.010989	0.021978	0.032967	0.010989	0.010989	0	0.010989	0	0	0	0.010989	0.010989	0
0.21875	0.25	0.21875	0.3125	0.015873	0.031746	0.0793651	0.0793651	0.0793651	0.015873	0.015873	0.142857	0.015873	0.0634921	0.047619	0.0952381	0.111111	0.126984	0.0793651	0	0	0	0	0.016129	0.016129	0	0	0.016129	0.016129	0.0322581	0	0.0322581	0.016129	0.0645161	0	0	0	0	0.0645161	0.016129	0	0	0	0.016129	0	0.016129	0	0	0.0483871	0.0322581
0.290698	0.209302	0.267442	0.232558	0.0588235	0.0823529	0.0352941	0.0352941	0.105882	0.0470588	0.0117647	0.0352941	0.0941176	0.0352941	0.0235294	0.117647	0.0235294	0.0470588	0.117647	0.0470588	0.0119048	0	0.0238095	0.0238095	0.0357143	0.0119048	0	0.0238095	0.0238095	0.0119048	0.0119048	0.0714286	0.0119048	0	0.0119048	0.0119048	0.047619	0.0357143	0.0238095	0	0.0119048	0.0238095	0.0119048	0	0.0119048	0	0	0	0	0.0119048
0.24359	0.205128	0.269231	0.282051	0.0519481	0.038961	0.0519481	0.103896	0.0909091	0.0519481	0.012987	0.038961	0.0779221	0.0519481	0.12987	0.012987	0.025974	0.0519481	0.0779221	0.12987	0.0131579	0.0131579	0	0.0263158	0.0263158	0	0	0.0131579	0.0131579	0.0263158	0.0131579	0	0.0131579	0.0131579	0.0131579	0.0657895	0.0263158	0.0131579	0.0394737	0.0131579	0.0394737	0	0	0.0131579	0	0	0.0131579	0	0	0
0.253012	0.192771	0.277108	0.277108	0.0731707	0.0243902	0.0609756	0.097561	0.0853659	0.0609756	0.0121951	0.0365854	0.0609756	0.0365854	0.097561	0.0731707	0.0365854	0.0609756	0.109756	0.0731707	0.037037	0	0	0.037037	0.0246914	0	0	0	0.0123457	0	0.0246914	0.0246914	0	0.0246914	0.0246914	0.0493827	0.0246914	0.0123457	0.037037	0.0123457	0.0246914	0.0123457	0.0123457	0.0123457	0	0	0	0	0	0
0.227273	0.215909	0.25	0.306818	0.0574713	0.0574713	0.091954	0.0804598	0.091954	0.0689655	0.0114943	0.045977	0.045977	0.045977	0.0804598	0.0804598	0.0344828	0.0344828	0.126437	0.103448	0.0232558	0.0116279	0.0116279	0.0116279	0.0348837	0.0232558	0	0	0.0116279	0	0.0116279	0.0116279	0	0.0116279	0.0232558	0.0465116	0.0116279	0.0348837	0.0116279	0.0348837	0.0348837	0	0.0116279	0.0232558	0	0	0.0116279	0	0	0
0.253731	0.253731	0.208955	0.283582	0.030303	0.0909091	0.0757576	0.0454545	0.121212	0.0151515	0	0.121212	0.0606061	0.0454545	0.0454545	0.0454545	0.0454545	0.0909091	0.0757576	0.0757576	0	0.0307692	0	0	0.0461538	0	0	0.0461538	0	0.0153846	0.0307692	0.0307692	0.0153846	0.0153846	0	0.0153846	0	0.0461538	0.0769231	0	0	0	0	0.0153846	0	0	0	0	0.0307692	0.0307692
0.205882	0.279412	0.25	0.264706	0.0149254	0.0447761	0.0298507	0.0597015	0.0746269	0.0895522	0.0149254	0.104478	0.0447761	0.0447761	0.0895522	0.0597015	0.0746269	0.0895522	0.0597015	0.0447761	0	0	0	0.0151515	0.0151515	0.0151515	0	0.0151515	0	0.0151515	0.030303	0.030303	0.030303	0.030303	0	0	0	0	0.0757576	0	0	0.0454545	0.0151515	0.030303	0	0	0	0.0151515	0.0151515	0.030303
0.170732	0.219512	0.353659	0.256098	0.0123457	0.0617284	0.0987654	0.0123457	0.0864198	0.0123457	0.0246914	0.0864198	0.0617284	0.0987654	0.0864198	0.111111	0.0123457	0.0493827	0.148148	0.0493827	0	0.0125	0	0	0.0375	0	0	0.025	0.025	0.025	0.025	0.0125	0	0	0	0.0125	0.0125	0.0125	0.05	0.0125	0	0	0	0.0125	0	0	0.025	0	0	0.0125
0.170732	0.219512	0.353659	0.256098	0.0123457	0.0617284	0.0740741	0.0123457	0.0864198	0.0123457	0.0246914	0.0864198	0.0617284	0.0987654	0.0864198	0.111111	0.0123457	0.0493827	0.148148	0.0493827	0	0.0125	0	0	0.0375	0	0	0.025	0.025	0.025	0.025	0.0125	0	0	0	0.0125	0.0125	0.0125	0.05	0.0125	0	0	0	0.0125	0	0	0.025	0	0	0.0125
0.211765	0.235294	0.247059	0.305882	0.0595238	0.0357143	0.119048	0.0357143	0.0595238	0.047619	0.0119048	0.119048	0.0357143	0.0833333	0.0714286	0.0595238	0.0595238	0.0714286	0.0714286	0.0952381	0.0120482	0	0.0361446	0.0120482	0	0	0.0120482	0.0240964	0	0.0240964	0.0361446	0.0240964	0.0120482	0.0120482	0	0.0120482	0.0240964	0.0120482	0.0240964	0	0.0120482	0	0	0.0361446	0	0	0.0120482	0	0.0120482	0.0240964
0.2	0.2625	0.25	0.2875	0.0379747	0.0253165	0.0632911	0.0506329	0.0632911	0.0632911	0.0379747	0.101266	0.0506329	0.0759494	0.0759494	0.0506329	0.0506329	0.101266	0.0632911	0.0759494	0	0	0.0128205	0.025641	0	0.0128205	0	0.0128205	0.0128205	0.025641	0.025641	0.0128205	0.0128205	0.0128205	0.0128205	0.0128205	0.0128205	0	0.0384615	0	0.0384615	0	0	0.025641	0.0128205	0.025641	0	0	0	0.0384615
0.144737	0.328947	0.276316	0.25	0.0133333	0.0533333	0.08	0.0133333	0.08	0.0666667	0.0666667	0.106667	0.0133333	0.12	0.0666667	0.08	0.04	0.08	0.08	0.0533333	0	0	0.0135135	0	0.0135135	0.0135135	0	0.027027	0	0.027027	0.0135135	0.027027	0	0	0	0.0135135	0	0.0540541	0.027027	0	0.0135135	0.0135135	0.0135135	0.027027	0	0.0405405	0.027027	0	0.0135135	0.0405405
0.229167	0.21875	0.260417	0.291667	0.0421053	0.0526316	0.0736842	0.0315789	0.0631579	0.0526316	0	0.0947368	0.0842105	0.0631579	0.0526316	0.0631579	0.0315789	0.0526316	0.105263	0.105263	0	0.0106383	0.0319149	0	0.0212766	0.0319149	0	0	0.0319149	0.0212766	0.0212766	0.0319149	0	0	0	0.0319149	0.0106383	0.0212766	0.0319149	0	0.0106383	0.0106383	0	0.0319149	0	0	0	0	0.0212766	0.0106383
0.207317	0.243902	0.280488	0.268293	0.037037	0.0617284	0.0740741	0.0123457	0.0864198	0.0493827	0	0.111111	0.0493827	0.0493827	0.0740741	0.0987654	0.037037	0.0740741	0.111111	0.0493827	0	0.0125	0.0125	0.0125	0.025	0.0125	0	0.025	0.025	0.0125	0.0375	0.025	0	0	0.0125	0	0.0125	0.0375	0.0375	0	0.025	0.025	0	0	0	0	0	0	0.025	0.025
0.207317	0.243902	0.280488	0.268293	0.037037	0.0617284	0.0987654	0.0123457	0.0864198	0.0493827	0	0.111111	0.0493827	0.0493827	0.0740741	0.0987654	0.037037	0.0740741	0.111111	0.0493827	0	0.0125	0.0125	0.0125	0.025	0.0125	0	0.025	0.025	0.0125	0.0375	0.025	0	0	0.0125	0	0.0125	0.0375	0.0375	0	0.025	0.025	0	0	0	0	0	0	0.025	0.025
0.229885	0.149425	0.218391	0.402299	0.0581395	0.0348837	0.0581395	0.0813953	0.0348837	0.0348837	0.0116279	0.0697674	0.0697674	0.0116279	0.0697674	0.0697674	0.0581395	0.0697674	0.0930233	0.186047	0.0235294	0	0.0117647	0.0235294	0	0.0235294	0	0.0117647	0.0117647	0.0117647	0.0117647	0.0117647	0.0117647	0.0117647	0.0352941	0.0235294	0	0.0117647	0.0117647	0.0117647	0.0117647	0.0117647	0	0.0117647	0	0	0.0117647	0	0.0117647	0
0.2125	0.2125	0.2375	0.3375	0.0379747	0.0253165	0.0759494	0.0759494	0.0632911	0.0506329	0.0253165	0.0759494	0.0632911	0.0506329	0.0506329	0.0632911	0.0506329	0.0886076	0.0886076	0.113924	0.0128205	0	0.0128205	0.0128205	0	0.0128205	0	0.0128205	0.0128205	0.025641	0.0128205	0.0128205	0	0.0512821	0	0.025641	0	0.0128205	0.0128205	0.0384615	0.025641	0.0128205	0.0128205	0	0	0.0128205	0.0128205	0	0.025641	0
0.244444	0.222222	0.222222	0.311111	0.0449438	0.0449438	0.0898876	0.0786517	0.0786517	0.0449438	0.0224719	0.0786517	0.0674157	0.0224719	0.0674157	0.0674157	0.0561798	0.11236	0.0674157	0.0786517	0.0113636	0	0.0113636	0.0227273	0.0227273	0.0227273	0	0	0.0113636	0.0113636	0.0454545	0	0.0113636	0.0340909	0.0227273	0.0113636	0	0.0227273	0.0340909	0.0227273	0.0113636	0.0113636	0.0113636	0.0113636	0.0113636	0	0.0113636	0	0.0113636	0.0340909
0.253333	0.173333	0.24	0.333333	0.0540541	0.0405405	0.027027	0.0810811	0.0945946	0.027027	0	0.0540541	0.0405405	0.0405405	0.0675676	0.0945946	0.0675676	0.0675676	0.108108	0.0945946	0.0136986	0.0136986	0	0.0273973	0.0136986	0.0136986	0	0.0136986	0.0136986	0.0136986	0.0273973	0.0136986	0.0136986	0.0136986	0.0410959	0.0136986	0.0136986	0.0273973	0.0273973	0.0273973	0.0136986	0	0	0.0136986	0	0	0	0	0.0136986	0
0.27381	0.214286	0.202381	0.309524	0.060241	0.060241	0.0361446	0.0722892	0.0963855	0	0	0.120482	0.0120482	0.108434	0	0.0722892	0.108434	0.0361446	0.120482	0.0481928	0.0121951	0	0.0243902	0.0243902	0.0121951	0	0	0.0487805	0	0.0487805	0	0.0243902	0.0243902	0.0121951	0.0121951	0.0243902	0.0365854	0.0121951	0.0365854	0.0121951	0	0	0	0	0	0	0	0	0.0487805	0.0121951
0.30137	0.178082	0.205479	0.315068	0.0972222	0.0416667	0.0277778	0.0972222	0.111111	0	0	0.0694444	0.0555556	0.0694444	0	0.0833333	0.0416667	0.0694444	0.125	0.0694444	0.028169	0	0.028169	0.0422535	0.0140845	0	0	0.028169	0	0.028169	0	0.0422535	0.0140845	0.0140845	0.0140845	0.0422535	0.0422535	0.0140845	0.028169	0.028169	0	0	0	0	0	0	0	0	0.0140845	0.028169
0.246377	0.188406	0.188406	0.376812	0.102941	0.0588235	0.161765	0.0441176	0.0441176	0.0588235	0	0.0882353	0	0.0147059	0.0588235	0.102941	0.102941	0.0441176	0.0882353	0.147059	0.0447761	0.0149254	0.0298507	0.0149254	0.0149254	0	0	0.0447761	0	0	0.0149254	0.0298507	0	0	0.0298507	0.0149254	0.0149254	0.0149254	0	0.0149254	0.0298507	0.0298507	0	0	0	0	0	0	0.0298507	0.0149254
0.239437	0.211268	0.295775	0.253521	0.0714286	0.0428571	0.128571	0.0285714	0.0714286	0.0142857	0.0285714	0.0857143	0.0857143	0.1	0.0428571	0.0714286	0.0142857	0.0571429	0.114286	0.0714286	0.0144928	0.0144928	0.0434783	0	0.0144928	0	0	0.0289855	0.0144928	0.0434783	0.0144928	0.0289855	0	0.0144928	0.0144928	0	0	0	0.057971	0.0144928	0	0	0	0.0144928	0.0289855	0	0	0	0	0.0144928
0.2125	0.2125	0.25	0.325	0.0379747	0.0759494	0.0632911	0.0759494	0.0379747	0.0379747	0.0253165	0.113924	0.0379747	0.0253165	0.0886076	0.101266	0.101266	0.0759494	0.101266	0.0379747	0.0128205	0.025641	0	0	0.025641	0.0128205	0	0.0384615	0	0.0128205	0	0.0128205	0.0128205	0.025641	0.025641	0.0128205	0	0.0128205	0.0128205	0.0128205	0	0	0	0.0384615	0.0128205	0	0	0.0128205	0.025641	0.0384615
0.258427	0.247191	0.258427	0.235955	0.0568182	0.0681818	0.0568182	0.0568182	0.0909091	0.0795455	0	0.0795455	0.0568182	0.0568182	0.0795455	0.0681818	0.0454545	0.0454545	0.113636	0.0340909	0.0114943	0.0229885	0.0229885	0	0.0344828	0.0114943	0	0.0229885	0.0114943	0.0229885	0.0229885	0.0114943	0.0114943	0.0114943	0.0229885	0.0114943	0	0.0114943	0.0344828	0.045977	0.0229885	0.0344828	0	0.0229885	0	0	0	0	0.0114943	0.0344828
0.294872	0.217949	0.24359	0.24359	0.0909091	0.0909091	0.0519481	0.038961	0.0649351	0.012987	0	0.142857	0.0779221	0.038961	0.0779221	0.038961	0.0649351	0.0779221	0.0779221	0.025974	0.0394737	0.0131579	0.0263158	0.0131579	0.0526316	0	0	0.0394737	0.0394737	0.0263158	0.0131579	0	0.0263158	0.0131579	0	0	0.0131579	0.0131579	0.0263158	0.0131579	0	0	0	0.0131579	0	0	0	0	0.0131579	0.0657895
0.160494	0.234568	0.283951	0.320988	0.0375	0.0375	0.0625	0.025	0.0375	0.05	0.0375	0.1125	0.05	0.1	0.05	0.0875	0.025	0.05	0.1375	0.1	0.0126582	0.0126582	0.0126582	0	0.0126582	0.0126582	0	0.0126582	0	0.0253165	0.0126582	0.0253165	0	0.0126582	0	0.0126582	0	0	0.0126582	0.0253165	0	0.0253165	0.0253165	0	0.0126582	0.0126582	0.0126582	0	0.0126582	0
0.255556	0.2	0.255556	0.288889	0.0674157	0.0449438	0.0224719	0.0561798	0.0561798	0.0224719	0.011236	0.101124	0.0561798	0.0898876	0.0449438	0.0674157	0.0786517	0.0449438	0.101124	0.0674157	0.0227273	0.0113636	0.0113636	0.0227273	0.0340909	0	0	0.0113636	0	0.0568182	0	0.0340909	0.0227273	0.0113636	0.0227273	0	0	0	0.0454545	0.0113636	0	0	0	0.0227273	0	0	0.0113636	0	0.0113636	0.0113636
0.227273	0.238636	0.227273	0.306818	0.045977	0.0344828	0.0804598	0.0574713	0.0689655	0.0689655	0	0.091954	0.0574713	0.0689655	0.0344828	0.0689655	0.0574713	0.0574713	0.103448	0.091954	0.0116279	0.0232558	0.0116279	0	0	0.0348837	0	0	0.0348837	0.0116279	0.0232558	0.0232558	0.0116279	0.0232558	0.0116279	0.0116279	0.0232558	0	0.0116279	0.0348837	0.0348837	0	0	0.0232558	0	0	0	0	0.0465116	0
0.25	0.25	0.197368	0.302632	0.0533333	0.0533333	0.04	0.0666667	0.0933333	0.0533333	0	0.106667	0.0133333	0.0933333	0.0533333	0.0266667	0.0933333	0.0533333	0.0533333	0.106667	0	0.0135135	0.027027	0.0135135	0	0.0405405	0	0.0135135	0.0135135	0.0405405	0.0135135	0.0135135	0	0.0135135	0.0135135	0.0405405	0.027027	0.0135135	0.027027	0.027027	0.027027	0	0	0.027027	0	0	0	0	0.0405405	0.0135135
0.308333	0.183333	0.233333	0.275	0.109244	0.0504202	0.0252101	0.0756303	0.0672269	0.0504202	0.00840336	0.0588235	0.0588235	0.0588235	0.0504202	0.0588235	0.0756303	0.0252101	0.10084	0.0756303	0.0338983	0.00847458	0.0338983	0.0338983	0.0254237	0	0.00847458	0.0169492	0.00847458	0.0169492	0.0254237	0.0254237	0.0169492	0.0169492	0.0169492	0.0254237	0.0338983	0.0169492	0.00847458	0.00847458	0.00847458	0.0338983	0	0.00847458	0	0.00847458	0	0	0.0169492	0
0.24359	0.230769	0.269231	0.25641	0.038961	0.038961	0.0649351	0.103896	0.103896	0.0649351	0.012987	0.0519481	0.0779221	0.0779221	0.0649351	0.0519481	0.025974	0.0519481	0.12987	0.0519481	0	0.0131579	0	0.0263158	0.0394737	0	0	0	0	0.0131579	0.0131579	0.0263158	0.0263158	0.0263158	0.0394737	0.0131579	0.0131579	0	0.0394737	0.0394737	0.0131579	0.0263158	0	0.0263158	0	0	0.0131579	0	0	0.0131579
0.233333	0.216667	0.266667	0.283333	0.0677966	0.0169492	0.118644	0.0847458	0.0847458	0.0508475	0.0338983	0.0508475	0.0677966	0.0677966	0.0338983	0.0847458	0.0169492	0.0677966	0.135593	0.0677966	0.0172414	0.0172414	0.0172414	0.0172414	0.0172414	0	0	0	0	0.0344828	0	0.0344828	0.0172414	0.0344828	0.0172414	0.0172414	0.0344828	0	0.0344828	0.0172414	0.0172414	0	0.0172414	0.0172414	0	0	0.0172414	0.0172414	0	0.0172414
0.205882	0.191176	0.308824	0.294118	0.0298507	0.0298507	0.104478	0.0895522	0.134328	0.0149254	0.0149254	0.0298507	0.0149254	0.119403	0.0298507	0.134328	0.0298507	0.0149254	0.208955	0.0447761	0	0.0151515	0	0.0151515	0.030303	0	0	0	0	0.0151515	0	0.030303	0.0151515	0.0151515	0.030303	0.030303	0.030303	0.0151515	0.0454545	0.0454545	0	0	0	0.0151515	0	0	0.0151515	0	0	0
0.144928	0.202899	0.275362	0.376812	0.0147059	0.0294118	0.0441176	0.0735294	0.102941	0.0441176	0.0147059	0.0441176	0.0147059	0.0735294	0.0441176	0.132353	0.0147059	0.0441176	0.191176	0.132353	0	0	0	0.0149254	0	0.0149254	0.0149254	0	0	0	0	0.0298507	0	0	0.0447761	0.0298507	0.0149254	0.0149254	0.0298507	0.0447761	0	0.0149254	0	0.0298507	0	0	0	0.0149254	0	0
0.229167	0.177083	0.25	0.34375	0.0526316	0.0315789	0.0105263	0.0526316	0.0736842	0.0210526	0.0105263	0.0736842	0.0315789	0.0736842	0.0315789	0.115789	0.0736842	0.0421053	0.115789	0.105263	0.0106383	0	0.0212766	0.0212766	0.0106383	0	0.0106383	0.0106383	0.0212766	0.0319149	0	0.0425532	0.0319149	0.0106383	0	0.0106383	0.0212766	0.0212766	0.0212766	0.0106383	0	0.0106383	0	0.0106383	0	0	0	0.0106383	0.0106383	0
0.329412	0.176471	0.2	0.294118	0.119048	0.0833333	0.0357143	0.0357143	0.0952381	0.0119048	0	0.0714286	0.0238095	0.0595238	0.0357143	0.0833333	0.0952381	0.0238095	0.0833333	0.0952381	0.0481928	0.0481928	0.0120482	0.0120482	0.0240964	0.0120482	0	0.0481928	0.0120482	0.0361446	0.0120482	0.0240964	0.0120482	0.0120482	0	0.0120482	0.0240964	0.0120482	0.0361446	0.0120482	0.0120482	0	0	0	0	0	0	0	0.0481928	0
0.343284	0.164179	0.164179	0.328358	0.121212	0.0454545	0.121212	0.0909091	0.0909091	0.0151515	0	0.0606061	0.0151515	0.0606061	0.0151515	0.0757576	0.121212	0.0454545	0.0757576	0.0909091	0.0615385	0.0153846	0	0.0307692	0	0.0153846	0	0.0307692	0	0.0307692	0.0153846	0.0307692	0.0307692	0.0307692	0	0.0307692	0.0307692	0.0153846	0.0307692	0.0153846	0.0153846	0	0	0	0	0	0	0	0.0461538	0
0.329412	0.176471	0.2	0.294118	0.119048	0.0833333	0.0357143	0.0357143	0.0952381	0.0119048	0	0.0714286	0.0238095	0.0595238	0.0357143	0.0833333	0.0952381	0.0238095	0.0833333	0.0952381	0.0481928	0.0481928	0.0120482	0.0120482	0.0240964	0.0120482	0	0.0481928	0.0120482	0.0361446	0.0120482	0.0240964	0.0120482	0.0120482	0	0.0120482	0.0240964	0.0120482	0.0361446	0.0120482	0.0120482	0	0	0	0	0	0	0	0.0481928	0
0.343284	0.164179	0.164179	0.328358	0.121212	0.0454545	0.030303	0.0909091	0.0909091	0.0151515	0	0.0606061	0.0151515	0.0606061	0.0151515	0.0757576	0.121212	0.0454545	0.0757576	0.0909091	0.0615385	0.0153846	0	0.0307692	0	0.0153846	0	0.0307692	0	0.0307692	0.0153846	0.0307692	0.0307692	0.0307692	0	0.0307692	0.0307692	0.0153846	0.0307692	0.0153846	0.0153846	0	0	0	0	0	0	0	0.0461538	0
0.264368	0.149425	0.252874	0.333333	0.0930233	0.0348837	0.0465116	0.0813953	0.0581395	0.0232558	0.0581395	0.0116279	0.0581395	0.0465116	0.0697674	0.0813953	0.0581395	0.0465116	0.0813953	0.151163	0.0470588	0.0117647	0	0.0235294	0	0.0117647	0.0235294	0	0.0235294	0	0.0117647	0.0117647	0	0.0352941	0.0117647	0.0352941	0.0117647	0.0235294	0.0117647	0.0117647	0.0117647	0	0.0117647	0	0.0117647	0.0235294	0.0235294	0	0	0
0.267442	0.22093	0.22093	0.290698	0.0941176	0.0588235	0.0352941	0.0705882	0.0705882	0.0705882	0.0117647	0.0705882	0.0470588	0.0470588	0.0941176	0.0352941	0.0588235	0.0352941	0.0823529	0.117647	0.0595238	0	0	0.0357143	0.0119048	0.0119048	0	0.0357143	0.0119048	0	0.0238095	0	0.0119048	0.0119048	0.0357143	0.0119048	0	0.0238095	0.0238095	0.0119048	0.0119048	0.0238095	0.0119048	0.0238095	0	0.0119048	0	0	0.0238095	0
0.238095	0.174603	0.222222	0.365079	0.0645161	0.0483871	0.0806452	0.0806452	0.0483871	0.016129	0	0.112903	0.0322581	0.0806452	0.016129	0.0967742	0.0967742	0.0322581	0.177419	0.0645161	0.0163934	0.0163934	0	0.0327869	0	0	0	0.0491803	0.0163934	0.0163934	0	0	0.0163934	0	0.0327869	0.0327869	0.0327869	0.0163934	0	0	0	0	0	0.0163934	0	0	0	0	0.0491803	0.0163934
0.142857	0.257143	0.3	0.3	0.0434783	0.0434783	0.0434783	0.0144928	0.0434783	0.0434783	0.115942	0.057971	0.0434783	0.101449	0.0289855	0.115942	0.0144928	0.057971	0.115942	0.115942	0	0.0147059	0.0147059	0.0147059	0	0	0.0441176	0	0	0.0294118	0.0147059	0	0	0	0.0147059	0	0.0294118	0	0.0147059	0	0	0	0.0147059	0.0294118	0.0147059	0.0294118	0.0147059	0.0588235	0	0.0147059
0.287671	0.205479	0.260274	0.246575	0.0555556	0.0277778	0.0416667	0.0555556	0.0972222	0.0416667	0	0.0694444	0.0833333	0.0694444	0.0416667	0.0555556	0.0555556	0.0555556	0.0694444	0.0694444	0.0140845	0	0.0422535	0	0.0140845	0	0	0.0140845	0.0704225	0.0422535	0.0140845	0.0140845	0.0140845	0.0140845	0	0.028169	0	0.028169	0.0704225	0	0.0140845	0	0	0.028169	0	0	0	0	0	0.028169
0.246753	0.324675	0.233766	0.194805	0.0789474	0.0657895	0.105263	0.0657895	0.0789474	0.0789474	0.0921053	0.0657895	0.0789474	0.0789474	0.0394737	0.0394737	0.0131579	0.105263	0.0526316	0.0263158	0.0266667	0.0133333	0.0133333	0.0266667	0.0266667	0	0.0133333	0.0266667	0	0.04	0	0	0.0133333	0.04	0.0133333	0	0.0133333	0.04	0.0133333	0.0133333	0.0266667	0.0133333	0.0266667	0.0133333	0.0266667	0.0266667	0.0133333	0.0266667	0	0.0533333
0.2	0.171429	0.285714	0.342857	0.0869565	0.0289855	0.144928	0.0434783	0.0289855	0.0289855	0.0289855	0.0869565	0.0434783	0.057971	0.0869565	0.101449	0.0289855	0.057971	0.130435	0.115942	0.0441176	0.0147059	0.0147059	0.0147059	0	0.0147059	0.0147059	0	0.0147059	0.0147059	0	0.0147059	0	0	0.0294118	0.0147059	0.0147059	0.0147059	0	0	0.0147059	0.0147059	0	0	0	0	0.0147059	0.0147059	0	0.0441176
0.2	0.171429	0.285714	0.342857	0.0869565	0.0289855	0.0869565	0.0434783	0.0289855	0.0289855	0.0289855	0.0869565	0.0434783	0.057971	0.0869565	0.101449	0.0289855	0.057971	0.130435	0.115942	0.0441176	0.0147059	0.0147059	0.0147059	0	0.0147059	0.0147059	0	0.0147059	0.0147059	0	0.0147059	0	0	0.0294118	0.0147059	0.0147059	0.0147059	0	0	0.0147059	0.0147059	0	0	0	0	0.0147059	0.0147059	0	0.0441176
0.2	0.185714	0.285714	0.328571	0.0869565	0.0289855	0.0144928	0.0434783	0.0434783	0.0289855	0.0289855	0.0869565	0.0434783	0.0724638	0.0869565	0.0869565	0.0144928	0.057971	0.130435	0.115942	0.0441176	0.0147059	0.0147059	0.0147059	0	0.0147059	0.0147059	0	0.0147059	0.0147059	0	0.0147059	0	0	0.0294118	0.0147059	0.0147059	0.0147059	0	0.0147059	0.0147059	0.0147059	0	0	0	0	0.0147059	0.0147059	0	0.0441176
0.15493	0.253521	0.295775	0.295775	0.0285714	0.0285714	0.0857143	0.0142857	0.0428571	0.0428571	0.0428571	0.128571	0.0428571	0.0857143	0.0428571	0.114286	0.0428571	0.0857143	0.128571	0.0428571	0	0.0144928	0.0144928	0	0	0	0.0144928	0.0144928	0	0.0289855	0	0.057971	0	0	0	0.0144928	0	0.0144928	0.0144928	0.0144928	0	0.0144928	0	0.0289855	0	0	0.0289855	0.0144928	0.0289855	0.0434783
0.218391	0.229885	0.218391	0.333333	0.0465116	0.0697674	0.0813953	0.0581395	0.0581395	0.0465116	0.0232558	0.0930233	0.0348837	0.0348837	0.0465116	0.104651	0.0813953	0.0813953	0.104651	0.0697674	0	0	0.0117647	0.0352941	0.0235294	0.0235294	0	0.0235294	0.0235294	0	0.0117647	0.0117647	0.0117647	0.0117647	0.0235294	0.0117647	0.0235294	0.0117647	0.0117647	0.0117647	0.0235294	0	0.0117647	0.0117647	0	0	0	0.0235294	0.0235294	0.0235294
0.264368	0.206897	0.229885	0.298851	0.0813953	0.0697674	0.0348837	0.0348837	0.0581395	0.0697674	0	0.0813953	0.0465116	0.0465116	0.0581395	0.0813953	0.0813953	0.0116279	0.0930233	0.104651	0.0235294	0.0117647	0.0235294	0.0235294	0.0352941	0.0117647	0	0.0235294	0.0235294	0.0235294	0.0235294	0.0117647	0.0117647	0	0.0117647	0	0	0.0235294	0.0235294	0.0117647	0	0.0470588	0	0.0235294	0	0	0	0	0	0
0.241935	0.16129	0.274194	0.322581	0.0819672	0.0491803	0.0983607	0.0491803	0.0327869	0.0327869	0.0163934	0.0655738	0.0491803	0.0491803	0.0655738	0.114754	0.0819672	0.0327869	0.114754	0.0983607	0.0166667	0.0166667	0.0166667	0.0333333	0	0.0333333	0	0.0166667	0	0	0.0166667	0.05	0	0	0.0333333	0.0166667	0.0166667	0	0	0.0166667	0.0166667	0	0.0166667	0	0	0	0	0.0166667	0	0.0166667
0.206897	0.275862	0.275862	0.241379	0.0232558	0.0581395	0.0930233	0.0697674	0.104651	0.0930233	0.0232558	0.0581395	0.0348837	0.0813953	0.0930233	0.0697674	0.0465116	0.0465116	0.104651	0.0348837	0	0	0.0235294	0	0.0235294	0.0117647	0	0.0235294	0	0.0235294	0.0235294	0.0117647	0.0235294	0.0117647	0.0352941	0	0.0117647	0.0235294	0.0235294	0.0470588	0.0352941	0.0235294	0	0.0352941	0	0	0	0.0235294	0.0117647	0.0117647
0.202381	0.154762	0.285714	0.357143	0.0240964	0.060241	0.0843373	0.0843373	0.0361446	0	0.0361446	0.0722892	0.0481928	0.060241	0.0722892	0.108434	0.0963855	0.0361446	0.13253	0.0963855	0.0121951	0.0121951	0	0	0.0121951	0	0.0243902	0.0243902	0	0	0.0121951	0.0243902	0.0121951	0.0121951	0.0365854	0.0243902	0	0	0	0.0365854	0	0	0	0	0	0	0.0121951	0.0243902	0.0121951	0
0.252874	0.195402	0.206897	0.344828	0.0697674	0.0465116	0.0697674	0.0465116	0.0581395	0.0232558	0.0116279	0.0930233	0.0697674	0.0465116	0.0116279	0.0813953	0.0581395	0.0813953	0.0813953	0.127907	0.0235294	0.0117647	0.0235294	0.0117647	0.0117647	0	0	0.0352941	0.0235294	0.0117647	0.0117647	0.0470588	0	0.0235294	0.0235294	0	0	0.0117647	0.0235294	0.0235294	0	0.0117647	0	0.0117647	0.0117647	0	0	0	0	0.0235294
0.268519	0.175926	0.222222	0.333333	0.0560748	0.0747664	0.046729	0.0747664	0.0934579	0.0280374	0.00934579	0.046729	0.0654206	0.0373832	0.0373832	0.0841121	0.0560748	0.0373832	0.121495	0.121495	0.00943396	0.0283019	0.00943396	0.00943396	0.0566038	0.00943396	0	0.00943396	0.0283019	0	0	0.0283019	0.0188679	0.00943396	0.0283019	0.0188679	0.0283019	0.00943396	0.0188679	0.0283019	0.0188679	0	0	0.00943396	0	0.00943396	0	0	0.0188679	0.00943396
0.252427	0.213592	0.242718	0.291262	0.0490196	0.0588235	0.0392157	0.0490196	0.107843	0.0392157	0	0.0686275	0.0588235	0.0686275	0.0294118	0.0882353	0.0392157	0.0490196	0.117647	0.0882353	0	0.00990099	0.029703	0.00990099	0.039604	0	0	0.019802	0.00990099	0.019802	0.019802	0.039604	0.00990099	0.00990099	0.00990099	0.019802	0.029703	0.019802	0.039604	0.00990099	0.00990099	0.00990099	0	0.019802	0	0	0	0	0.00990099	0.019802
0.25	0.193182	0.227273	0.329545	0.091954	0.045977	0.0689655	0.0344828	0.0689655	0.045977	0.0229885	0.0574713	0.045977	0.0229885	0.0574713	0.103448	0.045977	0.0689655	0.0804598	0.137931	0.0465116	0.0116279	0.0232558	0.0116279	0.0232558	0	0	0.0232558	0.0116279	0.0116279	0.0116279	0.0348837	0.0116279	0.0116279	0	0.0116279	0.0232558	0.0232558	0.0232558	0	0.0232558	0.0232558	0	0	0	0	0.0116279	0.0116279	0.0116279	0.0232558
0.166667	0.153846	0.269231	0.410256	0.012987	0.025974	0.12987	0.0909091	0.025974	0.038961	0.012987	0.0779221	0.025974	0.0519481	0.0779221	0.103896	0.103896	0.025974	0.142857	0.142857	0	0	0	0.0131579	0	0	0	0.0263158	0	0	0.0263158	0.0131579	0.0131579	0	0.0394737	0.0394737	0.0131579	0.0131579	0	0	0	0.0131579	0.0131579	0.0131579	0	0	0.0131579	0	0.0131579	0
0.164384	0.178082	0.315068	0.342466	0.0416667	0.0416667	0.0694444	0.0555556	0.0277778	0.0555556	0.0138889	0.0833333	0.0416667	0.0416667	0.111111	0.125	0.0555556	0.0416667	0.180556	0.0694444	0.028169	0	0.0140845	0	0	0	0	0.0422535	0	0	0	0.0140845	0	0	0.028169	0.028169	0	0.028169	0	0	0	0.0140845	0.0140845	0.028169	0	0	0.0140845	0	0.0140845	0.0140845
0.150685	0.30137	0.246575	0.30137	0.0277778	0.0416667	0.0555556	0.0555556	0.0555556	0.0972222	0.0555556	0.0972222	0.0416667	0.0694444	0.0555556	0.0694444	0.0277778	0.0972222	0.111111	0.0694444	0	0	0.0140845	0.0140845	0.0140845	0	0	0.028169	0.0140845	0	0.0140845	0	0.0140845	0.0140845	0.0140845	0.0140845	0.0140845	0.028169	0.0140845	0	0.0140845	0.0140845	0.0140845	0.056338	0	0	0.028169	0.0140845	0	0.0422535
0.328947	0.144737	0.210526	0.315789	0.12	0.0133333	0.0533333	0.0933333	0.0266667	0.0266667	0.0266667	0.0666667	0.0533333	0.04	0.0266667	0.0933333	0.133333	0.0666667	0.0533333	0.0666667	0.0405405	0.0135135	0.0405405	0.027027	0	0.0135135	0	0	0.0135135	0.0405405	0.0135135	0.027027	0.0405405	0.0405405	0.0135135	0	0	0	0	0.0135135	0	0	0.027027	0	0.0135135	0	0	0.0135135	0.0405405	0
0.232877	0.273973	0.260274	0.232877	0.0694444	0.0555556	0.0972222	0.0416667	0.0833333	0.0694444	0.0277778	0.0833333	0.0138889	0.111111	0.0833333	0.0555556	0.0555556	0.0416667	0.0833333	0.0555556	0.0140845	0.0140845	0.028169	0.0140845	0.0140845	0.0140845	0	0.028169	0.0140845	0.028169	0.0140845	0.0140845	0.0140845	0	0.028169	0	0.028169	0.0140845	0.028169	0.0140845	0.0140845	0.028169	0	0.0140845	0	0	0.0140845	0.0140845	0.0140845	0
0.234375	0.265625	0.25	0.25	0.0634921	0.0634921	0.0952381	0.031746	0.0952381	0.047619	0.031746	0.0952381	0.015873	0.0952381	0.0634921	0.0634921	0.0634921	0.047619	0.0793651	0.0634921	0	0.016129	0.0322581	0.016129	0.016129	0.016129	0	0.0322581	0.016129	0.016129	0.016129	0.016129	0.016129	0	0.016129	0	0.0322581	0.016129	0.0322581	0.016129	0.016129	0.016129	0	0.016129	0	0	0.016129	0.016129	0.016129	0
0.24	0.173333	0.213333	0.373333	0.027027	0.0540541	0.108108	0.0945946	0.0810811	0.027027	0	0.0675676	0.027027	0.0945946	0.0405405	0.0540541	0.108108	0	0.108108	0.162162	0	0	0	0.0273973	0.0273973	0	0	0.0273973	0	0.0273973	0.0136986	0.0136986	0.0547945	0	0.0136986	0.0273973	0.0273973	0.0273973	0	0.0273973	0.0136986	0	0	0.0136986	0	0	0	0	0.0136986	0
0.222222	0.194444	0.231481	0.351852	0.046729	0.0280374	0.0654206	0.0747664	0.046729	0.0747664	0	0.0747664	0.0373832	0.046729	0.0747664	0.0747664	0.0934579	0.046729	0.0841121	0.121495	0.00943396	0.00943396	0.00943396	0.0188679	0.00943396	0	0	0.0188679	0.00943396	0.0188679	0.0283019	0.0188679	0.0188679	0	0.0188679	0.0283019	0.00943396	0	0.0283019	0.00943396	0.00943396	0.0377358	0	0.0283019	0	0	0	0	0.00943396	0.00943396
0.211268	0.225352	0.211268	0.352113	0.0714286	0.0285714	0.0714286	0.0714286	0.0428571	0.0571429	0.0428571	0.0857143	0.0428571	0.0285714	0.0428571	0.1	0.0571429	0.114286	0.1	0.0857143	0.0144928	0.0289855	0.0144928	0.0144928	0.0144928	0.0144928	0	0	0.0144928	0.0144928	0	0	0.0144928	0.0289855	0.0144928	0.0144928	0.0144928	0	0	0.0144928	0	0.0144928	0.0289855	0.0144928	0.0144928	0	0	0.0289855	0.0144928	0.0289855
0.295455	0.159091	0.215909	0.329545	0.126437	0.0229885	0.0344828	0.0804598	0.0344828	0.0574713	0.0114943	0.0574713	0.0344828	0.0229885	0.0574713	0.103448	0.103448	0.0574713	0.0804598	0.091954	0.0581395	0.0232558	0.0232558	0.0232558	0	0.0232558	0	0	0.0116279	0.0232558	0	0.0232558	0.0348837	0.0348837	0.0116279	0	0.0116279	0	0	0.0116279	0.0116279	0.0232558	0.0116279	0.0116279	0.0116279	0	0	0	0.0232558	0
0.282353	0.129412	0.223529	0.364706	0.119048	0.0238095	0.047619	0.0714286	0.0119048	0.0238095	0.0119048	0.0714286	0.047619	0.0238095	0.047619	0.107143	0.107143	0.0595238	0.0833333	0.119048	0.060241	0.0240964	0.0361446	0	0	0.0120482	0	0.0120482	0.0120482	0.0240964	0	0.0361446	0.0240964	0.0240964	0.0120482	0.0120482	0	0	0	0.0120482	0	0	0.0120482	0.0120482	0.0120482	0	0	0	0.0240964	0.0120482
0.324324	0.189189	0.175676	0.310811	0.109589	0.0821918	0.0547945	0.0684932	0.0410959	0.0410959	0.0273973	0.0821918	0.0410959	0.0273973	0.0136986	0.0958904	0.136986	0.0410959	0.0684932	0.0684932	0.0277778	0.0555556	0.0138889	0.0138889	0.0138889	0.0416667	0.0138889	0.0138889	0.0138889	0.0277778	0	0.0138889	0.0416667	0	0.0277778	0	0.0138889	0	0	0.0138889	0.0138889	0	0.0138889	0.0138889	0.0138889	0	0	0.0138889	0.0416667	0
0.266667	0.166667	0.255556	0.311111	0.0561798	0.0674157	0.0337079	0.0674157	0.0449438	0.0337079	0.011236	0.0786517	0.0449438	0.0224719	0.0898876	0.0898876	0.123596	0.0449438	0.0786517	0.0674157	0.0113636	0.0227273	0.0113636	0.0113636	0.0113636	0.0113636	0	0.0454545	0.0113636	0	0.0340909	0.0227273	0.0454545	0.0113636	0.0113636	0	0.0227273	0.0113636	0	0.0113636	0	0.0113636	0.0113636	0.0113636	0	0.0113636	0	0	0.0340909	0
0.291667	0.166667	0.236111	0.305556	0.056338	0.0704225	0.0985915	0.0422535	0.0422535	0.056338	0	0.0704225	0.056338	0.0140845	0.0704225	0.0985915	0.126761	0.028169	0.0422535	0.0985915	0	0.0285714	0.0142857	0.0142857	0.0285714	0.0285714	0	0.0142857	0.0285714	0.0142857	0.0571429	0.0285714	0.0285714	0	0	0.0142857	0.0285714	0.0142857	0	0	0.0142857	0	0	0.0428571	0	0	0	0	0.0142857	0.0142857
0.210526	0.171053	0.25	0.368421	0.0266667	0.04	0.106667	0.0666667	0.0266667	0.0533333	0	0.0933333	0.0266667	0.0266667	0.08	0.12	0.133333	0.0533333	0.08	0.0933333	0	0.0135135	0	0.0135135	0.0135135	0	0	0.027027	0.0135135	0	0.0405405	0.027027	0.0405405	0.0135135	0.0135135	0	0.0135135	0	0.0135135	0	0	0.0135135	0	0.0405405	0	0	0	0	0.027027	0
0.235294	0.2	0.270588	0.294118	0.0357143	0.047619	0.107143	0.0595238	0.0595238	0.0833333	0	0.0595238	0.0595238	0.0238095	0.0833333	0.0952381	0.0833333	0.0357143	0.0952381	0.0833333	0	0.0240964	0	0.0120482	0.0120482	0.0120482	0	0.0240964	0.0120482	0	0.060241	0.0240964	0.0240964	0.0120482	0.0120482	0.0120482	0.0240964	0	0.0361446	0	0.0120482	0.0361446	0	0.0361446	0	0	0	0	0.0240964	0
0.202381	0.190476	0.285714	0.321429	0.0240964	0.060241	0.0843373	0.0240964	0.0361446	0.060241	0.0120482	0.0722892	0.0481928	0.0361446	0.0963855	0.108434	0.0963855	0.0361446	0.0722892	0.120482	0	0.0243902	0	0	0.0243902	0.0243902	0	0.0121951	0.0121951	0.0243902	0.0243902	0.0365854	0	0.0121951	0.0121951	0	0.0121951	0.0121951	0	0.0121951	0	0.0121951	0.0121951	0.0365854	0	0	0.0121951	0	0.0121951	0
0.223301	0.165049	0.291262	0.320388	0.0392157	0.0392157	0.0490196	0.0490196	0.0490196	0.0294118	0	0.0882353	0.0392157	0.0686275	0.137255	0.0490196	0.0882353	0.0294118	0.0588235	0.137255	0	0.019802	0.019802	0	0.019802	0.00990099	0	0.00990099	0.00990099	0	0.0693069	0.019802	0.019802	0	0	0.029703	0.019802	0.00990099	0.00990099	0.00990099	0	0	0	0.029703	0	0	0	0	0.019802	0.019802
0.264368	0.149425	0.229885	0.356322	0.0232558	0.0348837	0.0581395	0.0813953	0.0348837	0.0581395	0	0.0581395	0.0697674	0.0116279	0.0465116	0.104651	0.139535	0.0465116	0.0697674	0.104651	0	0.0117647	0	0.0117647	0.0117647	0.0117647	0	0.0117647	0.0352941	0	0.0352941	0.0470588	0.0352941	0.0117647	0	0.0352941	0.0117647	0	0.0235294	0	0	0.0235294	0	0.0352941	0	0	0	0	0.0235294	0
0.240964	0.216867	0.289157	0.253012	0.0121951	0.0853659	0.121951	0.0365854	0.0609756	0.0731707	0.0121951	0.0609756	0.0609756	0.0487805	0.0853659	0.097561	0.097561	0.0121951	0.0853659	0.0609756	0	0.0123457	0	0	0.037037	0.0246914	0	0.0246914	0.0123457	0	0.0617284	0.037037	0.0246914	0	0.0123457	0	0	0.0246914	0.037037	0	0.0246914	0.0123457	0.0123457	0.0123457	0	0	0.0123457	0	0.0123457	0
0.154762	0.202381	0.333333	0.309524	0.0240964	0.0361446	0.0722892	0.0240964	0.0240964	0.0361446	0.0361446	0.108434	0.0481928	0.108434	0.0722892	0.108434	0.060241	0.0120482	0.168675	0.0722892	0	0.0121951	0.0121951	0	0.0121951	0	0	0.0243902	0.0121951	0.0121951	0.0121951	0.0243902	0.0121951	0	0	0.0121951	0.0121951	0	0	0.0121951	0	0.0121951	0.0121951	0.0121951	0	0.0243902	0.0121951	0	0.0243902	0
0.216867	0.144578	0.277108	0.361446	0.0243902	0.0243902	0.0731707	0.0731707	0.0365854	0.0487805	0	0.0609756	0.0487805	0.0121951	0.097561	0.121951	0.109756	0.0609756	0.0853659	0.109756	0	0.0123457	0	0	0.0123457	0	0	0.0123457	0	0	0.0493827	0.037037	0.037037	0	0	0.037037	0	0	0.0246914	0.0123457	0.0123457	0.0123457	0	0.0246914	0	0	0	0	0.0246914	0
0.253012	0.192771	0.228916	0.325301	0.0487805	0.0365854	0.0731707	0.0609756	0.0121951	0.0609756	0	0.121951	0.0853659	0.0243902	0.0487805	0.0731707	0.109756	0.0731707	0.0731707	0.0731707	0	0.0123457	0.0123457	0.0246914	0.0123457	0	0	0.0246914	0.0246914	0.0123457	0.0246914	0.037037	0.0246914	0.0246914	0	0.0123457	0.0123457	0	0	0	0	0.0123457	0	0.0493827	0	0	0	0	0.0617284	0.0123457
0.225	0.25	0.2125	0.3125	0.0506329	0.0632911	0.113924	0.0759494	0.0759494	0.0759494	0.0253165	0.0759494	0.0253165	0.0253165	0.0379747	0.113924	0.0759494	0.0759494	0.113924	0.0506329	0.0128205	0.025641	0.0128205	0	0.0384615	0.0128205	0	0.0128205	0.0128205	0.0128205	0.0128205	0	0.025641	0.025641	0.0128205	0.0128205	0.025641	0.0384615	0	0.0128205	0.025641	0.0128205	0.025641	0.0128205	0.0128205	0	0	0.0128205	0.0128205	0
0.253165	0.151899	0.265823	0.329114	0.0641026	0.0769231	0.0512821	0.0769231	0.025641	0.025641	0.0384615	0.0641026	0.0512821	0.0128205	0.0769231	0.128205	0.102564	0.0384615	0.115385	0.0641026	0.012987	0.012987	0.025974	0.012987	0.012987	0.012987	0.012987	0.038961	0.012987	0	0.012987	0.012987	0.025974	0.025974	0.025974	0	0	0	0.012987	0.012987	0	0	0.012987	0.012987	0	0	0.025974	0.012987	0.012987	0
0.223684	0.210526	0.276316	0.289474	0.0533333	0.0533333	0.0933333	0.0533333	0.0533333	0.0266667	0	0.12	0.0533333	0.08	0.0533333	0.0933333	0.0666667	0.0533333	0.146667	0.0266667	0.0135135	0.0135135	0.027027	0	0.027027	0	0	0.027027	0	0	0.027027	0.0405405	0.0135135	0.0135135	0.027027	0	0	0.0135135	0.0405405	0	0	0.0135135	0	0.0135135	0	0	0	0	0	0.027027
0.192308	0.230769	0.269231	0.307692	0.025974	0.038961	0.0649351	0.0649351	0.0909091	0.025974	0.012987	0.103896	0.025974	0.12987	0.0649351	0.038961	0.0519481	0.038961	0.12987	0.0909091	0	0	0.0263158	0	0.0263158	0	0	0.0131579	0	0.0263158	0.0263158	0.0131579	0.0131579	0.0131579	0.0263158	0.0131579	0.0131579	0.0131579	0.0394737	0.0263158	0	0	0	0.0263158	0	0	0.0131579	0	0.0131579	0
0.216867	0.216867	0.240964	0.325301	0.0487805	0.0365854	0.0609756	0.0365854	0.097561	0.0121951	0.0121951	0.097561	0.0365854	0.097561	0.0243902	0.0731707	0.0365854	0.0731707	0.109756	0.109756	0.0123457	0.0123457	0.0246914	0	0.037037	0	0	0	0.0246914	0.037037	0.0123457	0.0123457	0	0	0.0246914	0.0123457	0.0123457	0	0.0617284	0.0246914	0	0	0	0.0123457	0	0	0	0.0123457	0.0123457	0.0123457
0.246914	0.234568	0.271605	0.246914	0.05	0.0625	0.1	0.025	0.1	0.0375	0.0125	0.0875	0.0375	0.1	0.0375	0.0875	0.0625	0.025	0.1125	0.05	0.0253165	0	0.0253165	0	0.0126582	0.0253165	0	0.0253165	0.0126582	0.0379747	0.0126582	0.0506329	0.0126582	0	0.0126582	0	0.0126582	0.0253165	0.0506329	0.0126582	0	0	0.0126582	0.0253165	0	0	0	0.0126582	0.0126582	0.0126582
0.209877	0.209877	0.246914	0.333333	0.0375	0.025	0.0625	0.05	0.1125	0.0125	0	0.0875	0.025	0.1	0.0625	0.0625	0.0375	0.0625	0.1	0.1375	0.0126582	0	0.0253165	0	0.0253165	0	0	0	0	0.0506329	0.0126582	0.0253165	0	0.0126582	0.0253165	0.0126582	0.0253165	0	0.0506329	0.0379747	0	0	0	0.0126582	0	0	0	0	0.0126582	0.0126582
0.297297	0.135135	0.256757	0.310811	0.0958904	0.0273973	0.109589	0.109589	0.0273973	0.0410959	0.0273973	0.0410959	0.0547945	0	0.0821918	0.109589	0.123288	0.0547945	0.0821918	0.0547945	0.0277778	0	0.0277778	0.0416667	0.0138889	0.0138889	0	0	0.0138889	0	0.0277778	0.0138889	0.0277778	0.0277778	0.0277778	0.0277778	0.0138889	0.0138889	0	0	0	0.0138889	0.0138889	0.0138889	0.0138889	0	0	0.0138889	0.0277778	0
0.318182	0.163636	0.190909	0.327273	0.0733945	0.0550459	0.0183486	0.137615	0.0550459	0.0275229	0.0458716	0.0366972	0.0733945	0.00917431	0.0366972	0.0733945	0.119266	0.0642202	0.0642202	0.0825688	0.0277778	0.0277778	0	0.0185185	0.00925926	0.0185185	0.0185185	0.00925926	0.0277778	0	0.00925926	0.00925926	0.0740741	0	0.0185185	0.0462963	0.00925926	0.00925926	0.0185185	0.00925926	0	0.00925926	0.00925926	0.00925926	0.0277778	0	0	0.0185185	0.0185185	0
0.285714	0.194805	0.233766	0.285714	0.0789474	0.0657895	0.0657895	0.0789474	0.0921053	0.0263158	0.0131579	0.0657895	0.0394737	0.0394737	0.0394737	0.105263	0.0789474	0.0526316	0.118421	0.0394737	0.0266667	0.0133333	0	0.04	0.0266667	0	0.0133333	0.0266667	0.0133333	0.0266667	0	0.0133333	0.0133333	0.04	0.0133333	0.0133333	0.04	0.0266667	0.0133333	0.0133333	0.0266667	0	0	0	0	0.0133333	0	0	0.04	0
0.298701	0.194805	0.220779	0.285714	0.0789474	0.0657895	0.0921053	0.0921053	0.0921053	0.0263158	0.0131579	0.0657895	0.0394737	0.0394737	0.0394737	0.0921053	0.0921053	0.0526316	0.105263	0.0394737	0.0266667	0.0133333	0	0.04	0.0266667	0	0.0133333	0.0266667	0.0133333	0.0266667	0	0.0133333	0.0133333	0.04	0.0266667	0.0133333	0.04	0.0266667	0.0133333	0.0133333	0.0266667	0	0	0	0	0.0133333	0	0	0.0533333	0
0.220779	0.090909	0.350649	0.337662	0.0263158	0.0526316	0.0789474	0.0394737	0.0657895	0	0.0131579	0.0131579	0.0789474	0.0263158	0.118421	0.131579	0.0394737	0.0131579	0.118421	0.157895	0.0133333	0	0.0133333	0	0.04	0	0	0.0133333	0.04	0.0133333	0.0266667	0.0266667	0.0266667	0	0	0.0133333	0	0.0133333	0.04	0.0133333	0	0	0	0	0.0133333	0	0	0	0	0
0.229167	0.270833	0.260417	0.239583	0.0526316	0.0421053	0.0526316	0.0736842	0.0842105	0.0631579	0.0631579	0.0631579	0.0526316	0.0947368	0.0736842	0.0421053	0.0315789	0.0736842	0.0631579	0.0631579	0	0	0.0212766	0.0319149	0.0212766	0.0106383	0.0106383	0	0.0106383	0.0212766	0.0319149	0	0.0106383	0.0106383	0.0212766	0.0319149	0.0212766	0.0212766	0.0212766	0.0212766	0.0212766	0	0.0106383	0.0319149	0	0.0106383	0.0425532	0.0106383	0	0.0425532
0.244898	0.27551	0.234694	0.244898	0.0515464	0.0515464	0.0412371	0.0618557	0.0927835	0.0618557	0.0515464	0.0721649	0.0721649	0.0824742	0.0412371	0.0412371	0.0309278	0.0721649	0.0618557	0.0721649	0	0	0.0208333	0.03125	0.03125	0.0104167	0.0104167	0	0.0208333	0.0416667	0.0208333	0	0.0104167	0	0.0208333	0.03125	0.0208333	0.03125	0.0208333	0.0208333	0.0208333	0	0.0104167	0.03125	0.0104167	0.0104167	0.0208333	0.0104167	0	0.0416667
0.225806	0.236559	0.27957	0.258065	0.0543478	0.0543478	0.076087	0.0434783	0.0978261	0.0652174	0.0326087	0.0434783	0.0434783	0.0978261	0.0652174	0.0652174	0.0217391	0.0217391	0.108696	0.108696	0.010989	0	0.021978	0.021978	0.010989	0.010989	0.021978	0.010989	0.010989	0.032967	0.010989	0.021978	0	0	0.021978	0.021978	0.010989	0.043956	0.043956	0	0.021978	0.021978	0	0.021978	0.010989	0.010989	0	0.010989	0	0
0.244444	0.233333	0.266667	0.255556	0.0449438	0.0674157	0.0561798	0.0224719	0.0674157	0.0674157	0.011236	0.0898876	0.0786517	0.0337079	0.101124	0.0561798	0.0449438	0.0674157	0.0561798	0.0898876	0	0.0227273	0.0113636	0.0113636	0.0227273	0.0227273	0	0.0227273	0.0227273	0.0113636	0.0454545	0.0227273	0	0.0227273	0	0	0.0340909	0.0113636	0.0227273	0	0	0.0227273	0	0.0454545	0	0	0.0113636	0	0.0340909	0.0113636
0.214286	0.238095	0.261905	0.285714	0.0481928	0.0843373	0.0481928	0.0481928	0.060241	0.0361446	0.0722892	0.0722892	0.0361446	0.0843373	0.0481928	0.0963855	0.0722892	0.0361446	0.108434	0.0722892	0.0121951	0.0121951	0	0.0243902	0.0121951	0.0121951	0.0243902	0.0365854	0	0.0121951	0	0.0121951	0.0121951	0	0.0121951	0.0243902	0.0121951	0.0121951	0.0121951	0.0121951	0.0121951	0.0121951	0.0121951	0	0	0.0365854	0.0121951	0.0243902	0	0.0121951
0.182927	0.219512	0.243902	0.353659	0.037037	0.0493827	0.123457	0.037037	0.0493827	0.0246914	0.037037	0.0987654	0.0617284	0.0493827	0.0617284	0.0740741	0.037037	0.0987654	0.0864198	0.135802	0	0.025	0	0.0125	0.025	0.0125	0	0.0125	0.0125	0.025	0.0125	0.0125	0.0125	0	0	0.025	0	0.025	0.025	0	0	0	0.025	0	0	0	0.025	0.0125	0	0.025
0.190476	0.22619	0.321429	0.261905	0.0361446	0.0481928	0.0361446	0	0.060241	0.0481928	0.0240964	0.0843373	0.060241	0.0481928	0.0963855	0.120482	0.0361446	0.0843373	0.0963855	0.0481928	0	0.0121951	0.0243902	0	0.0243902	0.0121951	0	0.0121951	0.0243902	0.0243902	0.0243902	0.0365854	0	0	0	0	0	0.0243902	0.0365854	0	0.0121951	0	0.0243902	0.0121951	0	0	0.0121951	0.0121951	0	0.0243902
0.217391	0.289855	0.289855	0.202899	0.0441176	0.0882353	0.102941	0.0294118	0.0882353	0.102941	0.0441176	0.0588235	0.0735294	0.0441176	0.0882353	0.0882353	0.0147059	0.0588235	0.117647	0.0147059	0.0149254	0.0149254	0	0.0149254	0.0149254	0.0298507	0.0447761	0	0.0149254	0	0.0149254	0.0149254	0	0	0.0298507	0	0.0149254	0.0298507	0.0298507	0	0.0447761	0.0298507	0	0.0298507	0	0.0149254	0	0.0298507	0	0.0298507
0.228916	0.180723	0.26506	0.325301	0.0609756	0.0243902	0.0243902	0.0731707	0.0731707	0.0365854	0	0.0731707	0.0365854	0.097561	0.0609756	0.0609756	0.0609756	0.0243902	0.134146	0.109756	0.0246914	0	0.0123457	0.0246914	0	0	0	0.0246914	0.0123457	0.0246914	0.0123457	0.0123457	0.0123457	0	0.0246914	0.037037	0.0246914	0	0.037037	0.0123457	0.0123457	0.0123457	0	0.0123457	0	0	0	0	0.0123457	0
0.181818	0.285714	0.311688	0.220779	0.0526316	0.0394737	0	0.0263158	0.0789474	0.0657895	0.0657895	0.0789474	0.0263158	0.118421	0.0921053	0.0789474	0.0263158	0.0657895	0.0789474	0.0394737	0.0133333	0	0.0133333	0.0266667	0	0	0.0133333	0.0266667	0	0.0266667	0.0133333	0.0266667	0.0133333	0	0.0133333	0	0.0133333	0.0266667	0.04	0	0	0.04	0	0.0266667	0.0133333	0.0133333	0.0266667	0.0133333	0.0133333	0.0133333
0.244681	0.212766	0.255319	0.287234	0.0645161	0.0430108	0.0537634	0.0537634	0.0967742	0.0430108	0.0215054	0.0430108	0.0215054	0.0967742	0.0430108	0.0967742	0.0645161	0.0322581	0.107527	0.0860215	0.0326087	0	0.0217391	0.0108696	0.0217391	0	0	0.0217391	0	0.0434783	0.0108696	0.0326087	0.0108696	0.0108696	0.0217391	0.0108696	0.0217391	0.0108696	0.0434783	0.0217391	0.0217391	0.0108696	0	0.0108696	0	0.0108696	0.0108696	0	0.0217391	0
0.263158	0.2	0.221053	0.315789	0.0319149	0.0744681	0.106383	0.0851064	0.0531915	0.0319149	0.0425532	0.0744681	0.106383	0.0106383	0.0319149	0.0744681	0.0744681	0.0851064	0.0851064	0.0744681	0	0.0215054	0.0107527	0	0.0215054	0.0107527	0.0322581	0.0107527	0.0322581	0.0107527	0	0.0215054	0.0215054	0.0322581	0.0215054	0.0107527	0.0215054	0.0215054	0.0107527	0	0	0.0107527	0	0.0215054	0.0215054	0	0	0.0215054	0.0107527	0.0215054
0.287356	0.241379	0.183908	0.287356	0.127907	0.0348837	0.0697674	0.0813953	0.0813953	0.0697674	0	0.0930233	0.0348837	0.0697674	0.0465116	0.0348837	0.0465116	0.0581395	0.104651	0.0813953	0.0470588	0.0235294	0.0117647	0.0470588	0	0.0352941	0	0	0	0.0352941	0	0	0	0.0117647	0.0470588	0.0235294	0.0470588	0.0117647	0.0117647	0.0117647	0.0235294	0.0235294	0	0.0235294	0	0	0	0	0.0235294	0.0117647
0.28125	0.208333	0.229167	0.28125	0.136842	0.0315789	0.126316	0.0736842	0.0736842	0.0631579	0	0.0736842	0.0421053	0.0736842	0.0526316	0.0631579	0.0315789	0.0421053	0.126316	0.0736842	0.0531915	0.0319149	0.0106383	0.0425532	0	0.0212766	0	0.0106383	0	0.0319149	0.0106383	0	0	0.0106383	0.0319149	0.0212766	0.0531915	0	0.0106383	0.0106383	0.0319149	0.0212766	0	0.0106383	0	0	0	0	0.0106383	0
0.214286	0.285714	0.238095	0.261905	0.0963855	0.0361446	0.0843373	0.0120482	0.060241	0.0843373	0.0361446	0.108434	0.0361446	0.060241	0.0722892	0.0722892	0.0240964	0.0963855	0.0722892	0.0722892	0.0365854	0.0365854	0.0121951	0	0	0.0243902	0.0121951	0	0	0.0365854	0.0121951	0.0121951	0.0121951	0	0	0	0.0365854	0	0.0243902	0	0.0243902	0.0365854	0.0121951	0.0121951	0	0	0.0243902	0.0121951	0.0121951	0.0243902
0.253165	0.265823	0.265823	0.21519	0.102564	0.0641026	0.0384615	0.025641	0.0897436	0.0897436	0	0.0897436	0.0384615	0.0641026	0.128205	0.0384615	0.025641	0.0512821	0.0897436	0.0512821	0.038961	0.0519481	0.012987	0	0.012987	0.025974	0	0.025974	0.012987	0.012987	0.012987	0.012987	0	0.012987	0	0.012987	0.038961	0	0.038961	0	0.025974	0.025974	0	0.038961	0	0	0	0	0.012987	0
0.184211	0.171053	0.368421	0.276316	0.04	0.0133333	0.0266667	0.0666667	0.0533333	0.0266667	0	0.0933333	0.0533333	0.0933333	0.133333	0.08	0.04	0.0266667	0.173333	0.04	0.0135135	0	0.027027	0	0.0135135	0	0	0	0	0.027027	0.027027	0.0135135	0.027027	0	0.0405405	0	0.0135135	0.0135135	0	0.027027	0.0135135	0	0	0.0135135	0	0	0	0	0	0.0135135
0.181818	0.238636	0.25	0.329545	0.0229885	0.0229885	0.0804598	0.103448	0.045977	0.0689655	0.0344828	0.0804598	0.0344828	0.0804598	0.0804598	0.0574713	0.0804598	0.0689655	0.091954	0.091954	0	0	0.0232558	0	0.0116279	0	0	0.0116279	0	0.0116279	0.0232558	0	0.0348837	0.0116279	0.0232558	0.0348837	0.0116279	0.0116279	0	0.0232558	0	0.0116279	0.0232558	0.0348837	0	0.0232558	0	0.0116279	0.0116279	0.0116279
0.34	0.12	0.19	0.35	0.121212	0.020202	0.0808081	0.131313	0.0505051	0.020202	0	0.0505051	0.0606061	0.020202	0.040404	0.0707071	0.10101	0.0606061	0.0909091	0.10101	0.0612245	0	0.0204082	0.0408163	0.0102041	0	0	0.0102041	0.0102041	0.0102041	0.0102041	0.0306122	0.0408163	0.0102041	0.0510204	0.0306122	0	0.0102041	0	0.0306122	0.0102041	0	0	0.0102041	0	0	0	0	0.0204082	0.0204082
0.177083	0.239583	0.260417	0.322917	0.0421053	0.0315789	0.0842105	0.0631579	0.0315789	0.0631579	0.0105263	0.126316	0.0421053	0.0631579	0.115789	0.0421053	0.0631579	0.0736842	0.0947368	0.0947368	0.0212766	0.0106383	0.0106383	0	0	0	0	0.0319149	0	0.0106383	0.0319149	0	0	0	0.0425532	0.0212766	0	0	0.0106383	0.0212766	0.0106383	0.0106383	0	0.0319149	0.0106383	0	0	0	0.0425532	0.0425532
0.149254	0.149254	0.298507	0.402985	0.0606061	0.0151515	0.151515	0.030303	0	0.030303	0	0.121212	0.0606061	0.0606061	0.136364	0.0454545	0.030303	0.0454545	0.106061	0.212121	0.0307692	0	0.0307692	0	0	0.0153846	0	0	0.0153846	0	0.0307692	0	0	0	0.0153846	0.0153846	0	0	0	0	0	0	0	0.0307692	0	0	0	0	0.0153846	0.0153846
0.208333	0.177083	0.3125	0.302083	0.0315789	0.0631579	0.0315789	0.0631579	0	0.0105263	0.0947368	0.0631579	0.0842105	0.0421053	0.105263	0.0842105	0.0947368	0.0631579	0.0631579	0.0842105	0	0	0.0106383	0.0212766	0	0.0106383	0.0425532	0.0106383	0.0212766	0	0.0106383	0.0212766	0.0319149	0	0	0.0319149	0	0	0	0	0	0	0.0106383	0	0.0106383	0.0106383	0.0531915	0.0212766	0	0.0212766
0.208333	0.322917	0.302083	0.166667	0.0315789	0.0947368	0.0421053	0.0105263	0.136842	0.0842105	0.0526316	0.0526316	0.0315789	0.0947368	0.0947368	0.0842105	0.0105263	0.0421053	0.0947368	0.0210526	0	0.0212766	0	0.0106383	0.0319149	0.0319149	0.0106383	0.0212766	0.0106383	0.0212766	0.0212766	0.0106383	0	0.0106383	0	0	0.0106383	0.0638298	0.0531915	0	0.0319149	0.0106383	0.0319149	0.0106383	0	0	0.0319149	0.0212766	0.0106383	0
0.192771	0.277108	0.26506	0.26506	0.0243902	0.0609756	0.0365854	0.0487805	0.097561	0.0487805	0.0487805	0.0853659	0.0243902	0.109756	0.0731707	0.0609756	0.0487805	0.0609756	0.0853659	0.0731707	0	0	0.0123457	0.0123457	0.0123457	0.0123457	0.0123457	0.0246914	0	0.0246914	0.0246914	0	0	0.037037	0	0.0123457	0.0123457	0.0246914	0.037037	0.0123457	0.0123457	0	0.0246914	0.0123457	0.0123457	0.0123457	0.0246914	0	0.0493827	0
0.27619	0.190476	0.257143	0.27619	0.0769231	0.0673077	0.0865385	0.105769	0.0673077	0.0192308	0.0769231	0.0288462	0.0673077	0.0769231	0.0192308	0.0961538	0.0576923	0.0288462	0.134615	0.0480769	0.00970874	0.038835	0.00970874	0.0194175	0.00970874	0.00970874	0.0291262	0.0194175	0	0.0291262	0	0	0.00970874	0.0194175	0.0582524	0.0194175	0.00970874	0.00970874	0.00970874	0.038835	0.00970874	0.00970874	0	0	0.0194175	0.00970874	0.00970874	0.038835	0.00970874	0
0.157895	0.273684	0.305263	0.263158	0.0106383	0.0744681	0.106383	0.0319149	0.0531915	0.0851064	0.0638298	0.0638298	0.0319149	0.0531915	0.117021	0.106383	0.0638298	0.0638298	0.0851064	0.0531915	0	0.0107527	0	0	0.0107527	0.0322581	0.0322581	0	0.0107527	0	0.0215054	0.0107527	0	0	0.0322581	0	0	0.0215054	0.0215054	0.0107527	0.0322581	0.0107527	0.0215054	0.0215054	0	0	0.0322581	0.0322581	0.0215054	0.0215054
0.235955	0.191011	0.179775	0.393258	0.0227273	0.0454545	0.0909091	0.0909091	0.0681818	0.0454545	0.0113636	0.0681818	0.0568182	0.0454545	0.0113636	0.0681818	0.0909091	0.0568182	0.0909091	0.159091	0	0.0114943	0	0.0114943	0.0229885	0	0	0.0229885	0.0114943	0	0.0114943	0.045977	0.0229885	0.0114943	0.0229885	0.0344828	0.0114943	0.0114943	0.0229885	0.0114943	0.0114943	0	0.0114943	0.0229885	0	0.0114943	0	0	0	0.0114943
0.295455	0.193182	0.25	0.261364	0.0689655	0.091954	0.0344828	0.0344828	0.091954	0.0344828	0	0.0689655	0.045977	0.045977	0.0344828	0.114943	0.091954	0.0229885	0.103448	0.045977	0.0348837	0.0116279	0.0232558	0	0.0232558	0.0116279	0	0.0581395	0.0116279	0.0232558	0.0116279	0.0581395	0.0116279	0	0.0232558	0	0	0.0348837	0.0465116	0.0116279	0.0116279	0.0116279	0	0.0116279	0	0	0	0	0.0348837	0
0.25974	0.142857	0.246753	0.350649	0.0789474	0.0526316	0.0789474	0.0789474	0.0131579	0.0131579	0.0394737	0.0789474	0.144737	0.0394737	0.0131579	0.0526316	0.0131579	0.0394737	0.144737	0.144737	0.04	0	0.0133333	0.0266667	0	0.0133333	0.0133333	0.0266667	0.0133333	0.0133333	0	0.0266667	0	0.0133333	0.0266667	0.04	0	0.0133333	0	0	0	0	0	0.0133333	0.0133333	0.0133333	0	0.0133333	0	0
0.235294	0.282353	0.223529	0.258824	0.0119048	0.0714286	0.0714286	0.107143	0.0595238	0.0952381	0.0238095	0.0952381	0.0595238	0.0595238	0.0595238	0.047619	0.107143	0.047619	0.0952381	0.0119048	0	0	0.0120482	0	0.0240964	0	0	0.0481928	0.0240964	0	0	0.0240964	0.0481928	0.0240964	0.0361446	0	0	0.0240964	0.0120482	0.0240964	0	0.0481928	0.0240964	0.0240964	0	0.0240964	0	0	0.0240964	0.0120482
0.163636	0.354545	0.3	0.181818	0.0275229	0.0275229	0.0275229	0	0.0733945	0.0733945	0.0733945	0.12844	0.0458716	0.174312	0.0458716	0.0366972	0.0183486	0.0733945	0.0733945	0.0183486	0	0.00925926	0.0185185	0	0.00925926	0.00925926	0	0.00925926	0.0185185	0.0555556	0.0277778	0.00925926	0	0	0	0	0.0185185	0.00925926	0.0462963	0	0	0.00925926	0.0185185	0.037037	0	0.0462963	0.00925926	0.0185185	0	0.0648148
0.320513	0.153846	0.179487	0.346154	0.116883	0.025974	0.116883	0.0909091	0.012987	0.025974	0	0.103896	0.0909091	0.012987	0.038961	0.038961	0.0909091	0.0909091	0.0519481	0.116883	0.0526316	0	0.0263158	0.0394737	0.0131579	0	0	0.0131579	0.0394737	0.0131579	0.0263158	0.0131579	0.0657895	0.0131579	0	0.0131579	0	0	0.0131579	0	0	0	0	0.0263158	0	0	0	0	0	0.0131579
0.108108	0.297297	0.337838	0.256757	0	0.0136986	0.0684932	0.0136986	0.0821918	0.0410959	0.0136986	0.164384	0.0136986	0.164384	0.0821918	0.0821918	0.0136986	0.0821918	0.150685	0	0	0	0	0	0	0	0	0.0138889	0	0.0555556	0.0138889	0.0138889	0	0	0.0138889	0	0	0	0.0694444	0.0138889	0.0138889	0.0138889	0	0.0138889	0	0	0.0138889	0	0	0.0833333
0.28	0.14	0.24	0.34	0.0808081	0.030303	0.10101	0.0808081	0.030303	0.020202	0	0.0909091	0.0707071	0.040404	0.040404	0.0909091	0.0909091	0.0505051	0.111111	0.0808081	0.0306122	0	0.0204082	0.0306122	0.0102041	0	0	0.0204082	0.0306122	0.0204082	0.0102041	0.0306122	0.0306122	0	0.0306122	0.0102041	0.0204082	0	0	0.0102041	0	0.0102041	0	0.0102041	0	0	0	0	0.0204082	0.0204082
0.136364	0.336364	0.372727	0.154545	0.0275229	0.0366972	0.0825688	0.00917431	0.0275229	0.137615	0.137615	0.0366972	0.0733945	0.0825688	0.137615	0.0825688	0.00917431	0.0825688	0.0275229	0.0275229	0.00925926	0.00925926	0.00925926	0	0.00925926	0.0185185	0.00925926	0	0.00925926	0.0185185	0.0277778	0.00925926	0	0	0.00925926	0	0	0	0.0277778	0	0	0.0555556	0.0555556	0.0277778	0.0185185	0.037037	0.037037	0.0462963	0	0
0.264368	0.264368	0.206897	0.264368	0.0813953	0.0813953	0.0813953	0.0465116	0.116279	0.0697674	0.0116279	0.0697674	0.0232558	0.0581395	0.0581395	0.0581395	0.0465116	0.0581395	0.0697674	0.0930233	0.0352941	0.0235294	0.0117647	0.0117647	0.0352941	0.0352941	0	0.0117647	0.0117647	0	0.0235294	0.0117647	0	0.0235294	0	0.0235294	0.0352941	0.0470588	0.0235294	0.0117647	0.0235294	0	0	0.0470588	0	0	0	0.0117647	0.0117647	0.0117647
0.281818	0.154545	0.2	0.363636	0.0825688	0.0275229	0.0733945	0.0825688	0.0550459	0.0183486	0.00917431	0.0733945	0.0825688	0.0550459	0.0183486	0.0458716	0.0642202	0.0550459	0.0825688	0.155963	0.0555556	0	0	0.0277778	0.0185185	0	0	0.00925926	0.037037	0.0185185	0.00925926	0.0277778	0.00925926	0.00925926	0.0277778	0.037037	0.00925926	0.0185185	0.00925926	0.0185185	0	0	0	0.0185185	0	0.00925926	0	0	0	0.0185185
0.282353	0.164706	0.258824	0.294118	0.0714286	0.0357143	0.0952381	0.0714286	0.0714286	0.0357143	0	0.0595238	0.0952381	0.0357143	0.047619	0.0714286	0.047619	0.0595238	0.107143	0.0833333	0.0120482	0.0120482	0.0240964	0.0240964	0.0120482	0.0120482	0	0.0120482	0.0240964	0.0240964	0.0361446	0.0120482	0.0120482	0.0120482	0.0481928	0	0.0120482	0.0120482	0.0361446	0.0120482	0.0240964	0	0	0.0120482	0	0	0	0	0.0240964	0
0.181818	0.262626	0.30303	0.252525	0.0510204	0.0204082	0.102041	0.0408163	0.0612245	0.0918367	0.0102041	0.0918367	0.0306122	0.102041	0.132653	0.0408163	0.0306122	0.0510204	0.0918367	0.0816327	0.0103093	0	0.0103093	0.0309278	0.0103093	0.0103093	0	0	0.0103093	0.0103093	0.0515464	0	0.0103093	0	0	0.0309278	0.0103093	0.0103093	0.0412371	0	0.0103093	0.0412371	0	0.0412371	0	0	0.0103093	0	0	0.0309278
0.118182	0.309091	0.254545	0.318182	0	0.0183486	0.0733945	0.0275229	0.0550459	0.0917431	0	0.155963	0.0458716	0.0825688	0.0366972	0.0917431	0.0183486	0.119266	0.137615	0.0458716	0	0	0	0	0.00925926	0.00925926	0	0	0.00925926	0.0185185	0.00925926	0.037037	0	0.0185185	0.00925926	0	0	0	0.037037	0.0185185	0.0185185	0.0277778	0	0.0462963	0	0	0	0	0.00925926	0.0648148
0.336364	0.136364	0.218182	0.309091	0.119266	0.0366972	0.0550459	0.0917431	0.0458716	0	0.00917431	0.0825688	0.12844	0.0366972	0.00917431	0.0458716	0.0458716	0.0642202	0.100917	0.0917431	0.0277778	0.00925926	0.0277778	0.0555556	0.00925926	0	0	0.0277778	0.0555556	0	0	0.037037	0.00925926	0	0.0555556	0.0277778	0	0.00925926	0.0277778	0.00925926	0	0	0	0	0	0	0	0.00925926	0.0185185	0.0185185
0.172727	0.390909	0.309091	0.127273	0.00917431	0.100917	0.0733945	0.00917431	0.155963	0.0825688	0.100917	0.0458716	0.00917431	0.192661	0.0550459	0.0550459	0	0.0183486	0.0917431	0.0183486	0	0.00925926	0	0	0.0740741	0.00925926	0.0185185	0	0	0.0462963	0.00925926	0	0	0.00925926	0	0	0.00925926	0.0925926	0.0555556	0	0.00925926	0.0185185	0.037037	0.0185185	0	0.0648148	0.0185185	0.0185185	0	0.00925926
0.218182	0.236364	0.281818	0.263636	0.0550459	0.0642202	0.0458716	0.0275229	0.0642202	0.0550459	0.00917431	0.100917	0.0550459	0.0733945	0.0917431	0.0642202	0.0458716	0.0458716	0.100917	0.0733945	0.00925926	0.00925926	0.0277778	0.00925926	0.0185185	0.00925926	0.00925926	0.0277778	0.0185185	0.0185185	0.037037	0	0	0	0.0277778	0	0.00925926	0.0462963	0.00925926	0	0.00925926	0.0185185	0	0.0185185	0.00925926	0	0	0	0.00925926	0.0185185
0.127273	0.281818	0.354545	0.236364	0.0275229	0.0183486	0.00917431	0.0183486	0.0275229	0.110092	0.0458716	0.100917	0.0550459	0.0917431	0.165138	0.0458716	0.0183486	0.0550459	0.0917431	0.0733945	0.00925926	0	0.0185185	0	0	0.00925926	0.00925926	0	0.00925926	0.0185185	0.0277778	0	0	0.00925926	0.00925926	0	0	0.00925926	0.0185185	0	0.00925926	0.0555556	0.0185185	0.0277778	0	0.0277778	0.00925926	0.00925926	0	0.0277778
0.254545	0.254545	0.254545	0.236364	0.0458716	0.0825688	0.0366972	0.0550459	0.119266	0.0550459	0.0183486	0.0642202	0.0550459	0.0275229	0.100917	0.0642202	0.0366972	0.0917431	0.0550459	0.0550459	0.00925926	0.00925926	0	0.0277778	0.037037	0.0277778	0	0.0185185	0.0185185	0.00925926	0.037037	0.00925926	0	0.0462963	0	0.00925926	0.00925926	0.037037	0.0555556	0.0185185	0.0462963	0	0	0.00925926	0	0	0.00925926	0.00925926	0.0185185	0.00925926
0.191919	0.212121	0.222222	0.373737	0.0408163	0.0204082	0.102041	0.0816327	0.0612245	0.0510204	0	0.0918367	0.0612245	0.0306122	0.0612245	0.0714286	0.0306122	0.112245	0.102041	0.132653	0	0.0103093	0	0.0309278	0	0.0103093	0	0.0103093	0.0206186	0.0206186	0	0.0103093	0.0103093	0.0206186	0.0206186	0.0309278	0	0	0.0412371	0.0206186	0.0206186	0.0103093	0	0.0206186	0	0	0	0	0	0.0206186
0.27619	0.238095	0.238095	0.247619	0.115385	0.0288462	0.0480769	0.0673077	0.0769231	0.0673077	0.00961538	0.0769231	0.0480769	0.0961538	0.0673077	0.0288462	0.0384615	0.0480769	0.0865385	0.0769231	0.0582524	0.0194175	0.00970874	0.0291262	0	0.00970874	0	0.0194175	0.00970874	0.0291262	0.00970874	0.0194175	0.0194175	0.00970874	0.0194175	0.0194175	0.0194175	0	0.038835	0.0194175	0.0291262	0.00970874	0	0.0194175	0	0	0	0.00970874	0.00970874	0.00970874
0.248062	0.24031	0.209302	0.302326	0.0703125	0.046875	0.0546875	0.0703125	0.09375	0.0390625	0.015625	0.09375	0.0625	0.0546875	0.0390625	0.0546875	0.0234375	0.101562	0.09375	0.0859375	0.00787402	0.023622	0.00787402	0.023622	0.00787402	0	0.00787402	0.0314961	0.015748	0.015748	0	0.023622	0	0.015748	0.0314961	0.023622	0.023622	0.00787402	0.0314961	0.0314961	0.0314961	0.00787402	0	0	0.00787402	0	0	0.00787402	0.015748	0.015748
0.248062	0.24031	0.209302	0.302326	0.0703125	0.046875	0.046875	0.0703125	0.09375	0.0390625	0.015625	0.09375	0.0625	0.0546875	0.0390625	0.0546875	0.0234375	0.101562	0.09375	0.0859375	0.00787402	0.023622	0.00787402	0.023622	0.00787402	0	0.00787402	0.0314961	0.015748	0.015748	0	0.023622	0	0.015748	0.0314961	0.023622	0.023622	0.00787402	0.0314961	0.0314961	0.0314961	0.00787402	0	0	0.00787402	0	0	0.00787402	0.015748	0.015748
0.3	0.214286	0.185714	0.3	0.115942	0.0869565	0.101449	0.0724638	0.0724638	0	0.0144928	0.130435	0.057971	0.057971	0.0289855	0.0434783	0.0434783	0.0724638	0.115942	0.057971	0.0441176	0.0147059	0	0.0588235	0.0294118	0	0	0.0588235	0	0	0	0.0294118	0	0.0441176	0.0147059	0.0147059	0.0147059	0.0294118	0.0147059	0.0147059	0	0	0	0	0	0	0.0147059	0	0.0441176	0
0.3	0.214286	0.185714	0.3	0.115942	0.0869565	0.0869565	0.0724638	0.0724638	0	0.0144928	0.130435	0.057971	0.057971	0.0289855	0.0434783	0.0434783	0.0724638	0.115942	0.057971	0.0441176	0.0147059	0	0.0588235	0.0294118	0	0	0.0588235	0	0	0	0.0294118	0	0.0441176	0.0147059	0.0147059	0.0147059	0.0294118	0.0147059	0.0147059	0	0	0	0	0	0	0.0147059	0	0.0441176	0
0.279412	0.235294	0.220588	0.264706	0.0597015	0.104478	0.134328	0.0149254	0.104478	0	0.0149254	0.104478	0.0746269	0.0447761	0.0149254	0.0895522	0.0447761	0.0895522	0.0746269	0.0597015	0.0151515	0.0151515	0.030303	0	0.030303	0	0.0151515	0.0606061	0.030303	0.030303	0	0.0454545	0.0151515	0	0	0	0.0151515	0.030303	0.0606061	0	0	0	0	0	0.0151515	0	0	0	0.0151515	0.0454545
0.264368	0.16092	0.264368	0.310345	0.0697674	0.0232558	0.0697674	0.0813953	0.0930233	0.0348837	0.0116279	0.0232558	0.0465116	0.0697674	0.0232558	0.116279	0.0465116	0.0348837	0.139535	0.0930233	0.0352941	0.0117647	0.0117647	0.0117647	0.0117647	0	0	0.0117647	0	0.0352941	0	0.0588235	0.0235294	0.0117647	0.0235294	0.0235294	0.0117647	0.0117647	0.0352941	0.0352941	0.0235294	0.0117647	0	0	0	0	0.0117647	0	0.0117647	0
0.269841	0.174603	0.190476	0.365079	0.0645161	0.0645161	0.0483871	0.0967742	0.0483871	0.0322581	0.016129	0.0806452	0.0483871	0.0322581	0.0483871	0.0645161	0.112903	0.0483871	0.0967742	0.112903	0	0.0163934	0	0.0491803	0.0327869	0.0163934	0	0.0163934	0	0.0163934	0.0163934	0	0.0163934	0.0163934	0.0491803	0.0163934	0	0	0	0.0327869	0	0	0	0.0327869	0	0	0	0.0163934	0.0327869	0.0327869
0.183673	0.27551	0.285714	0.255102	0.0103093	0.0721649	0.0927835	0.0412371	0.103093	0.0515464	0.0103093	0.113402	0.0206186	0.103093	0.103093	0.0515464	0.0515464	0.0412371	0.113402	0.0515464	0	0	0.0104167	0	0.0104167	0.03125	0	0.03125	0.0104167	0.03125	0.0104167	0.0104167	0	0.0104167	0.0208333	0.0104167	0	0.0520833	0.0416667	0.0104167	0.0208333	0.0104167	0.0104167	0.0104167	0	0	0.0104167	0	0.0208333	0.0104167
0.244444	0.166667	0.233333	0.355556	0.0674157	0.0337079	0.0449438	0.0337079	0.0337079	0	0	0.134831	0.0674157	0.0786517	0.0224719	0.0674157	0.0674157	0.0561798	0.101124	0.123596	0.0340909	0.0227273	0.0113636	0	0	0	0	0.0340909	0.0227273	0.0454545	0.0113636	0.0340909	0.0113636	0	0.0113636	0.0113636	0.0113636	0	0.0227273	0	0	0	0	0	0	0	0	0	0.0227273	0.0340909
0.180723	0.240964	0.349398	0.228916	0.0121951	0.0609756	0.0609756	0.0121951	0.0487805	0.0365854	0.0365854	0.121951	0.0609756	0.121951	0.097561	0.0731707	0.0609756	0.0243902	0.134146	0.0121951	0	0	0.0123457	0	0.0246914	0	0.0123457	0.0246914	0	0.0493827	0.0246914	0.0123457	0	0	0.0123457	0	0	0.0246914	0.0123457	0.0123457	0	0.0246914	0	0.0123457	0	0.0246914	0.0123457	0	0.037037	0.0123457
0.161905	0.257143	0.304762	0.27619	0	0.0673077	0.0576923	0.00961538	0.0769231	0.0673077	0	0.115385	0.0673077	0.0384615	0.0961538	0.105769	0.0192308	0.0865385	0.115385	0.0480769	0	0	0	0	0.0291262	0.0194175	0	0.0194175	0.00970874	0.0194175	0.0291262	0.0291262	0	0	0.00970874	0	0	0.0291262	0.0485437	0	0.0194175	0	0	0.0485437	0	0	0	0	0.0194175	0.0194175
0.189873	0.189873	0.303797	0.316456	0.0128205	0.0384615	0.0641026	0.0769231	0.0897436	0.0128205	0	0.0897436	0.0512821	0.115385	0.0769231	0.0641026	0.0384615	0.025641	0.179487	0.0769231	0	0.012987	0	0	0.025974	0	0	0.012987	0	0.012987	0.025974	0.012987	0.012987	0.012987	0.012987	0.038961	0	0.012987	0.038961	0.038961	0.012987	0	0	0	0	0	0	0	0.012987	0
0.186047	0.267442	0.255814	0.290698	0.0470588	0.0352941	0.105882	0.0470588	0.0941176	0.0941176	0.0235294	0.0470588	0.0352941	0.0588235	0.0588235	0.105882	0.0117647	0.0823529	0.105882	0.0941176	0.0119048	0.0119048	0.0238095	0	0.0119048	0.0238095	0	0	0	0.0119048	0.0357143	0.0119048	0	0.0238095	0.0119048	0.0119048	0.0119048	0.0119048	0.0357143	0.0357143	0.0119048	0.0357143	0.0119048	0.0357143	0	0.0119048	0	0.0119048	0	0.0119048
0.255814	0.197674	0.232558	0.313953	0.0705882	0.0588235	0.0823529	0.0588235	0.0588235	0.0235294	0.0117647	0.105882	0.0470588	0.0352941	0.0470588	0.105882	0.0823529	0.0823529	0.0941176	0.0470588	0.0119048	0.0238095	0.0238095	0.0119048	0	0	0	0.0595238	0.0119048	0	0.0238095	0.0357143	0.0119048	0	0.0238095	0.0119048	0.0119048	0.0119048	0.0238095	0.0119048	0.0119048	0	0.0119048	0	0	0	0	0.0119048	0	0.0357143
0.171429	0.357143	0.314286	0.157143	0.0289855	0.0434783	0.101449	0.0289855	0.101449	0.0869565	0.0869565	0.0724638	0.0434783	0.15942	0.0869565	0.0289855	0	0.0724638	0.057971	0.0289855	0	0	0	0.0294118	0	0.0147059	0.0147059	0	0	0.0441176	0.0294118	0	0	0	0	0.0294118	0.0294118	0.0294118	0.0441176	0	0.0147059	0.0147059	0.0441176	0.0147059	0.0147059	0.0147059	0.0441176	0.0147059	0	0.0441176
0.2	0.258824	0.364706	0.176471	0.0119048	0.047619	0.0119048	0.0357143	0.0833333	0.0357143	0.0357143	0.107143	0.0833333	0.119048	0.130952	0.0238095	0.0238095	0.047619	0.0952381	0.0119048	0	0	0.0120482	0	0.0240964	0	0	0.0240964	0.0240964	0.0361446	0.0481928	0	0.0120482	0	0.0240964	0	0.0120482	0.0120482	0.060241	0	0.0120482	0.0120482	0.0120482	0	0	0.0120482	0	0.0120482	0	0.0481928
0.289474	0.223684	0.210526	0.276316	0.04	0.0666667	0.106667	0.08	0.0666667	0.04	0.0266667	0.0933333	0.0933333	0.0666667	0.0133333	0.04	0.0933333	0.0533333	0.08	0.0533333	0	0.0135135	0.0135135	0.0135135	0.027027	0	0	0.0405405	0.0540541	0.0135135	0.0135135	0.0135135	0	0.0135135	0.0675676	0	0.0135135	0	0.027027	0.027027	0.0135135	0.0135135	0	0.0135135	0.027027	0	0	0	0.0405405	0.027027
0.125	0.298077	0.355769	0.221154	0.0194175	0.0194175	0.0582524	0.00970874	0.0485437	0.0485437	0.106796	0.0970874	0.0485437	0.145631	0.0970874	0.0679612	0.00970874	0.0873786	0.0873786	0.038835	0.00980392	0	0.00980392	0	0	0	0.00980392	0.00980392	0.0196078	0.0294118	0.00980392	0.00980392	0	0.00980392	0	0	0.00980392	0.00980392	0.0196078	0.00980392	0.00980392	0	0.0196078	0.0196078	0.00980392	0.0490196	0.00980392	0.0392157	0	0.0294118
0.035294	0.341176	0.435294	0.188235	0.0119048	0.0119048	0.0595238	0	0	0.130952	0.178571	0.0357143	0.0238095	0.154762	0.190476	0.0595238	0	0.0357143	0.0595238	0.0952381	0	0.0120482	0	0	0	0	0.0120482	0	0	0.0120482	0	0	0	0	0	0	0	0	0	0	0	0.0120482	0.108434	0.0120482	0	0.060241	0.0963855	0.0240964	0	0.0120482
0.196078	0.205882	0.352941	0.245098	0.029703	0.039604	0.039604	0.049505	0.0891089	0.029703	0.019802	0.0693069	0.039604	0.108911	0.108911	0.0990099	0.029703	0.029703	0.148515	0.029703	0	0.01	0.02	0	0.01	0	0	0.03	0.01	0.02	0.03	0.02	0.01	0.01	0.03	0	0.02	0.03	0.03	0.01	0	0.02	0.01	0	0	0	0.01	0.01	0	0.01
0.338028	0.225352	0.225352	0.211268	0.114286	0.0571429	0.128571	0.0857143	0.1	0.0428571	0	0.0857143	0.1	0.0857143	0.0142857	0.0285714	0.0142857	0.0428571	0.128571	0.0142857	0.0289855	0.0144928	0.0434783	0.0289855	0.0144928	0	0	0.0434783	0	0.057971	0.0144928	0.0144928	0	0.0144928	0.057971	0.0144928	0.0434783	0.0289855	0	0.0289855	0.0289855	0.0144928	0	0	0	0	0	0	0	0.0144928
0.183099	0.225352	0.352113	0.239437	0.0571429	0.0428571	0.0428571	0.0142857	0.0428571	0.0428571	0.0428571	0.0857143	0.0571429	0.114286	0.0714286	0.114286	0.0285714	0.0285714	0.157143	0.0285714	0	0.0289855	0.0144928	0.0144928	0.0144928	0	0.0144928	0	0.0144928	0.0289855	0.0144928	0.0144928	0	0	0.0144928	0	0.0144928	0.0144928	0.0144928	0	0	0	0.0144928	0.0289855	0	0.0144928	0.0144928	0.0144928	0	0.0289855
0.073171	0.329268	0.414634	0.182927	0	0.0123457	0.0617284	0.0123457	0.0123457	0.160494	0.0987654	0.0493827	0.0493827	0.0864198	0.209877	0.0740741	0.0123457	0.0740741	0.0493827	0.0493827	0	0	0	0	0	0	0	0.0125	0.0125	0.0125	0.025	0	0	0.0125	0	0	0	0	0.0125	0	0	0.0625	0.0625	0.025	0.025	0.0125	0.0375	0.025	0	0.025
0.185185	0.345679	0.407407	0.061728	0.0125	0.0375	0.0375	0.025	0.0625	0.125	0.1125	0.0375	0.1125	0.15	0.15	0	0	0.0375	0.025	0	0	0	0	0.0126582	0.0126582	0	0.0253165	0	0.0126582	0.0759494	0.0253165	0	0	0.0126582	0.0126582	0	0	0.0126582	0.0379747	0.0126582	0.0126582	0.0506329	0.0632911	0	0.0253165	0.0253165	0.0632911	0	0	0.0253165
0.11236	0.292135	0.325843	0.269663	0.0113636	0.0340909	0.0340909	0.0340909	0.0454545	0.113636	0	0.136364	0.0454545	0.113636	0.102273	0.0681818	0.0113636	0.0340909	0.181818	0.0340909	0	0	0.0114943	0	0	0.0114943	0	0.0229885	0	0.0114943	0.0229885	0	0	0.0114943	0.0229885	0	0	0	0.0114943	0.0344828	0.0229885	0.045977	0	0.045977	0	0	0	0	0	0.0114943
0.191176	0.191176	0.264706	0.352941	0.0298507	0.0447761	0.119403	0.0447761	0.0597015	0.0298507	0	0.0895522	0.0746269	0.0597015	0.0746269	0.0597015	0.0298507	0.0597015	0.104478	0.164179	0	0.0151515	0.0151515	0	0	0	0	0.0454545	0.0151515	0.0151515	0.030303	0.0151515	0.0151515	0.0151515	0.0151515	0	0.0151515	0.0151515	0.0151515	0.0151515	0	0	0	0.030303	0	0	0	0	0	0.0151515
0.2	0.271429	0.2	0.328571	0.0869565	0.057971	0.115942	0	0.0724638	0.057971	0.0144928	0.130435	0.0289855	0.0869565	0.0289855	0.057971	0.0144928	0.0724638	0.115942	0.130435	0.0147059	0.0294118	0.0294118	0	0.0147059	0.0147059	0.0147059	0.0147059	0.0147059	0.0294118	0	0	0	0	0	0	0.0441176	0.0147059	0.0147059	0	0	0	0	0.0588235	0	0	0	0.0147059	0	0.0441176
0.2	0.271429	0.2	0.328571	0.0869565	0.057971	0.057971	0	0.0724638	0.057971	0.0144928	0.130435	0.0289855	0.0869565	0.0289855	0.057971	0.0144928	0.0724638	0.115942	0.130435	0.0147059	0.0294118	0.0294118	0	0.0147059	0.0147059	0.0147059	0.0147059	0.0147059	0.0294118	0	0	0	0	0	0	0.0441176	0.0147059	0.0147059	0	0	0	0	0.0588235	0	0	0	0.0147059	0	0.0441176
0.25	0.26	0.21	0.28	0.040404	0.0505051	0.0909091	0.0808081	0.10101	0.040404	0.010101	0.10101	0.0808081	0.0606061	0.030303	0.040404	0.030303	0.111111	0.0808081	0.0606061	0	0	0.0306122	0.0102041	0.0408163	0	0	0.0102041	0.0510204	0.0204082	0.0102041	0	0	0.0510204	0.0204082	0.0102041	0	0.0306122	0.0204082	0.0510204	0	0.0102041	0	0.0204082	0	0.0102041	0	0	0.0306122	0.0306122
0.193878	0.336735	0.234694	0.234694	0.0103093	0.0721649	0.0721649	0.0309278	0.123711	0.0721649	0.0206186	0.123711	0.0309278	0.113402	0.0412371	0.0515464	0.0206186	0.0824742	0.0927835	0.0309278	0	0	0.0104167	0	0.0208333	0.0208333	0	0.03125	0	0.0520833	0.03125	0	0	0.03125	0	0	0	0.0625	0.0416667	0.0208333	0.0208333	0.0104167	0.0104167	0.03125	0.0104167	0	0	0.0104167	0.0104167	0.0208333
0.126316	0.263158	0.326316	0.284211	0.0106383	0.0531915	0.106383	0.0212766	0.0638298	0.0744681	0.0319149	0.0957447	0.0425532	0.0957447	0.117021	0.0744681	0.0106383	0.0425532	0.12766	0.0957447	0	0.0107527	0	0	0.0215054	0.0107527	0.0107527	0.0107527	0	0	0.0430108	0	0	0	0.0107527	0.0107527	0	0.0215054	0.0322581	0.0107527	0.0107527	0.0107527	0.0107527	0.0430108	0	0	0.0215054	0.0107527	0	0
0.164384	0.287671	0.30137	0.246575	0	0.0277778	0.0416667	0.0138889	0.0972222	0.0833333	0	0.0972222	0.0694444	0.0833333	0.0416667	0.111111	0	0.0972222	0.125	0.0277778	0	0	0	0	0	0.028169	0	0	0.0422535	0.0140845	0.028169	0.0422535	0	0.0140845	0	0	0	0	0.0985915	0	0.028169	0.0140845	0	0.0422535	0	0	0	0	0	0.0422535
0.202703	0.22973	0.297297	0.27027	0.0273973	0.0410959	0.0958904	0.0410959	0.0684932	0.0273973	0	0.136986	0.0821918	0.0684932	0.0821918	0.0547945	0.0273973	0.0821918	0.123288	0.0410959	0	0	0.0138889	0.0138889	0.0138889	0	0	0.0277778	0.0138889	0.0416667	0.0416667	0	0.0138889	0	0.0277778	0	0.0138889	0	0.0555556	0	0.0138889	0	0	0.0138889	0	0	0	0	0	0.0277778
0.211538	0.278846	0.288462	0.221154	0.038835	0.0679612	0.0291262	0.00970874	0.0970874	0.0485437	0.0291262	0.0970874	0.038835	0.106796	0.0485437	0.0970874	0.038835	0.0582524	0.106796	0.0194175	0.00980392	0.0196078	0.00980392	0	0.0196078	0.00980392	0.00980392	0.0196078	0	0.0490196	0.0294118	0.0196078	0	0	0.00980392	0	0.0294118	0.0294118	0.0392157	0	0.0196078	0.00980392	0	0.0196078	0	0	0	0.0294118	0.00980392	0.0196078
0.073684	0.421053	0.410526	0.094737	0	0.0319149	0.0319149	0.0106383	0.0319149	0.138298	0.202128	0.0531915	0.0212766	0.202128	0.148936	0.0319149	0.0212766	0.0425532	0.0319149	0	0	0	0	0	0	0.0215054	0.0107527	0	0	0.0215054	0.0107527	0	0	0	0.0107527	0	0	0.0107527	0.0215054	0	0	0.0537634	0.0752688	0.0107527	0	0.0860215	0.0860215	0.0215054	0.0107527	0.0322581
0.176471	0.211765	0.247059	0.364706	0.047619	0.0119048	0.047619	0.0357143	0.0357143	0.047619	0.0119048	0.119048	0.047619	0.0595238	0.0833333	0.0595238	0.0357143	0.0952381	0.0714286	0.154762	0.0120482	0.0120482	0.0120482	0.0120482	0	0	0	0.0120482	0.0240964	0.0240964	0.0240964	0.0120482	0	0	0.0120482	0.0120482	0	0	0.0240964	0.0120482	0	0.0240964	0.0120482	0.0120482	0	0	0	0.0120482	0.0120482	0.0361446
0.119403	0.313433	0.298507	0.268657	0	0.0454545	0.030303	0.030303	0.0757576	0.0757576	0.0909091	0.0757576	0.030303	0.121212	0.0151515	0.121212	0.0151515	0.0606061	0.151515	0.0454545	0	0	0	0	0.0307692	0.0153846	0	0	0	0.0307692	0	0.0153846	0.0153846	0.0153846	0	0	0	0.0307692	0.0307692	0.0153846	0.0153846	0	0.0615385	0	0.0153846	0.0307692	0	0.0461538	0	0.0153846
0.089552	0.38806	0.41791	0.104478	0.0151515	0.0151515	0.136364	0.0151515	0.0454545	0.136364	0.151515	0.0454545	0.030303	0.19697	0.151515	0.0454545	0	0.0454545	0.0606061	0	0	0	0.0153846	0	0	0.0153846	0	0	0	0.0153846	0.0307692	0	0	0	0.0153846	0	0	0.0153846	0.0307692	0	0.0307692	0.0153846	0.0769231	0.0153846	0	0.0769231	0.0307692	0.0461538	0	0.0307692
0.232877	0.219178	0.369863	0.178082	0.0972222	0.0555556	0.0555556	0.0138889	0.0416667	0.0694444	0.0555556	0.0555556	0.0694444	0.0555556	0.194444	0.0555556	0.0277778	0.0416667	0.0694444	0.0416667	0.028169	0.0140845	0.0422535	0.0140845	0.0140845	0.0422535	0	0	0	0.028169	0.028169	0	0	0	0.0140845	0	0.0140845	0.0140845	0	0	0.0140845	0.0140845	0.0140845	0.028169	0	0	0.028169	0.028169	0	0.0140845
0.05814	0.360465	0.44186	0.139535	0.0117647	0.0235294	0.0117647	0	0.0117647	0.0941176	0.176471	0.0705882	0.0352941	0.188235	0.152941	0.0705882	0	0.0588235	0.0823529	0	0	0	0.0119048	0	0	0.0119048	0.0119048	0	0	0.0119048	0.0119048	0	0	0	0	0	0	0.0119048	0	0	0	0.0238095	0.0357143	0.0357143	0.0238095	0.0833333	0.0595238	0.0119048	0	0.0238095
0.269663	0.224719	0.224719	0.280899	0.0909091	0.0454545	0.0568182	0.0340909	0.0909091	0.0340909	0	0.102273	0.0681818	0.0681818	0.0340909	0.0454545	0.0227273	0.0681818	0.0909091	0.102273	0.0229885	0.0344828	0.0344828	0	0.0344828	0.0114943	0	0	0.0344828	0.0344828	0.0114943	0.0229885	0	0.0229885	0.0114943	0	0.0229885	0.0114943	0.045977	0.0114943	0.0229885	0	0	0.0114943	0	0	0	0	0.0114943	0.0114943
0.05102	0.357143	0.459184	0.132653	0	0.0103093	0.103093	0	0.0103093	0.103093	0.195876	0.0515464	0.0309278	0.175258	0.185567	0.0618557	0.0103093	0.0721649	0.0412371	0.0103093	0	0	0	0	0	0	0.0104167	0	0	0.0208333	0.0208333	0	0	0	0	0	0	0	0.0104167	0	0	0.0104167	0.0833333	0.0104167	0.0104167	0.0520833	0.0833333	0.0520833	0	0.03125
0.046154	0.323077	0.338462	0.292308	0	0.03125	0.15625	0	0.03125	0.125	0.0625	0.109375	0	0.109375	0.15625	0.078125	0.015625	0.0625	0.09375	0.109375	0	0	0	0	0	0	0.015873	0.015873	0	0.015873	0	0	0	0	0	0	0	0.031746	0	0	0.015873	0.0634921	0.047619	0	0	0.015873	0.031746	0.015873	0.015873	0.015873
0.164835	0.241758	0.395604	0.197802	0.0222222	0.0111111	0.0444444	0.0222222	0.0888889	0.0555556	0	0.0888889	0.0444444	0.122222	0.155556	0.0777778	0.0111111	0.0555556	0.122222	0.0111111	0	0	0.011236	0.011236	0.011236	0	0	0	0.011236	0.0224719	0.0449438	0.0337079	0	0.011236	0.011236	0	0	0.011236	0.0786517	0	0.011236	0.0224719	0	0.0224719	0	0	0	0	0	0.0337079
0.14433	0.268041	0.381443	0.206186	0	0.03125	0.0833333	0.0104167	0.104167	0.03125	0.03125	0.09375	0.0416667	0.135417	0.135417	0.0729167	0	0.0729167	0.104167	0.03125	0	0	0	0	0.0210526	0	0.0105263	0	0	0.0736842	0.0210526	0.0105263	0	0	0.0105263	0	0	0.0210526	0.0736842	0.0105263	0.0105263	0	0	0.0210526	0	0.0105263	0.0210526	0	0	0.0315789
0.0625	0.364583	0.364583	0.208333	0.0105263	0.0210526	0.0736842	0.0105263	0.0315789	0.0947368	0.126316	0.115789	0.0105263	0.178947	0.157895	0.0210526	0.0105263	0.0736842	0.0526316	0.0631579	0	0.0106383	0	0	0	0.0106383	0.0106383	0	0	0.0212766	0	0	0	0.0106383	0	0	0	0.0106383	0.0106383	0.0106383	0	0.0212766	0.0425532	0.0319149	0	0.0531915	0.0531915	0.0212766	0	0.0106383
0.068627	0.372549	0.294118	0.264706	0.00990099	0.00990099	0.029703	0.00990099	0.039604	0.168317	0.039604	0.118812	0.019802	0.118812	0.0891089	0.0693069	0	0.0792079	0.118812	0.0693069	0	0.01	0	0	0	0.01	0	0	0	0.02	0.01	0.01	0	0	0.01	0	0	0	0.03	0.01	0.02	0.08	0.02	0.05	0	0.02	0.01	0.01	0	0.05
0.189873	0.329114	0.253165	0.227848	0.0128205	0.0512821	0.0384615	0.025641	0.102564	0.0769231	0.025641	0.115385	0.0769231	0.115385	0.025641	0.0384615	0	0.0897436	0.0897436	0.0512821	0	0	0	0.012987	0.025974	0.012987	0	0.012987	0.038961	0.025974	0.025974	0.012987	0	0.025974	0	0	0.012987	0.025974	0.0649351	0	0.025974	0.012987	0.012987	0.025974	0	0.012987	0	0.012987	0	0.025974
0.252525	0.20202	0.232323	0.313131	0.0714286	0.0510204	0.0306122	0.0510204	0.0714286	0.0408163	0.0204082	0.0714286	0.0714286	0.0204082	0.0612245	0.0816327	0.0408163	0.0918367	0.0816327	0.102041	0.0206186	0.0103093	0.0206186	0.0206186	0.0309278	0	0.0103093	0.0103093	0.0206186	0.0103093	0.0206186	0.0206186	0.0103093	0.0103093	0.0103093	0.0206186	0.0206186	0.0103093	0.0206186	0.0103093	0.0309278	0.0103093	0	0	0	0	0	0.0206186	0	0.0412371
0.205128	0.24359	0.269231	0.282051	0.0519481	0.012987	0.012987	0.103896	0.0779221	0.0779221	0	0.0909091	0.0519481	0.0909091	0.0909091	0.025974	0.025974	0.0519481	0.142857	0.0649351	0.0131579	0	0	0.0394737	0	0	0	0.0131579	0.0131579	0.0131579	0.0131579	0	0	0.0131579	0.0657895	0.0263158	0.0263158	0	0.0131579	0.0394737	0.0263158	0.0263158	0	0.0263158	0	0	0	0	0.0131579	0.0131579
0.164179	0.328358	0.253731	0.253731	0.0151515	0.0909091	0.0606061	0.0151515	0.121212	0.0454545	0.030303	0.136364	0.030303	0.121212	0.0606061	0.030303	0	0.0606061	0.121212	0.0757576	0	0.0153846	0	0	0.0615385	0	0.0153846	0.0153846	0.0153846	0.0153846	0.0153846	0	0	0.0153846	0	0	0.0153846	0.0615385	0.0307692	0.0153846	0.0153846	0	0	0.0307692	0	0.0153846	0.0153846	0	0	0.0153846
0.244444	0.233333	0.244444	0.277778	0.0449438	0.0786517	0.0449438	0.0898876	0.101124	0.0561798	0.0224719	0.0561798	0.0674157	0.0449438	0.0337079	0.0898876	0.0337079	0.0449438	0.157303	0.0449438	0.0227273	0.0113636	0	0.0113636	0.0340909	0.0113636	0.0113636	0.0227273	0	0	0.0113636	0.0227273	0	0.0340909	0.0454545	0.0113636	0	0.0340909	0.0227273	0.0454545	0.0340909	0.0113636	0	0.0113636	0	0.0113636	0	0.0113636	0.0113636	0.0113636
0.10989	0.197802	0.362637	0.32967	0	0.0333333	0.0555556	0.0666667	0.0555556	0.0444444	0.0222222	0.0777778	0.0444444	0.0222222	0.222222	0.0777778	0.0111111	0.1	0.1	0.111111	0	0	0	0	0.011236	0.011236	0	0.011236	0	0	0.011236	0	0	0.0224719	0.0224719	0.0224719	0	0.0224719	0	0.0337079	0.011236	0.0224719	0	0.011236	0	0	0.0224719	0	0.011236	0
0.184615	0.261538	0.276923	0.276923	0.046875	0.03125	0.140625	0.046875	0.015625	0.09375	0.03125	0.125	0.0625	0.09375	0.0625	0.0625	0.046875	0.046875	0.125	0.046875	0	0	0.015873	0.031746	0	0	0.015873	0.015873	0	0.047619	0	0.015873	0.015873	0.015873	0	0.015873	0	0.015873	0	0	0	0.0634921	0.015873	0.015873	0.015873	0.015873	0	0	0.015873	0.031746
0.277778	0.211111	0.211111	0.3	0.11236	0.0337079	0.0561798	0.0786517	0.101124	0.0561798	0.011236	0.0449438	0.0561798	0.0337079	0.0674157	0.0561798	0.011236	0.0898876	0.0898876	0.11236	0.0454545	0.0113636	0.0340909	0.0227273	0.0227273	0	0	0.0113636	0.0113636	0.0113636	0.0227273	0	0	0.0340909	0.0227273	0.0227273	0.0340909	0	0.0113636	0.0454545	0.0340909	0	0.0113636	0.0113636	0	0	0	0.0113636	0	0.0113636
0.287671	0.178082	0.205479	0.328767	0.0833333	0.0277778	0.0694444	0.0972222	0.111111	0	0	0.0694444	0.0277778	0.0833333	0.0555556	0.0416667	0.0694444	0.0694444	0.0833333	0.111111	0.028169	0	0.0140845	0.028169	0.028169	0	0	0	0	0.0422535	0.028169	0	0.028169	0	0.0422535	0.028169	0.0422535	0	0.028169	0.0422535	0	0	0	0	0	0	0	0	0	0.0422535
0.28	0.2	0.266667	0.253333	0.0405405	0.0540541	0.0945946	0.0675676	0.108108	0.0135135	0.0135135	0.0675676	0.0675676	0.108108	0.0405405	0.0540541	0.0540541	0.027027	0.0945946	0.0675676	0	0	0.0273973	0.0136986	0.0136986	0	0.0136986	0.0273973	0.0410959	0.0410959	0.0136986	0.0273973	0.0136986	0	0.0410959	0.0136986	0.0136986	0.0273973	0.0410959	0.0273973	0.0136986	0	0	0	0	0	0.0136986	0	0.0136986	0
0.354839	0.129032	0.225806	0.290323	0.213115	0.0163934	0.131148	0.0491803	0.0491803	0.0163934	0	0.0655738	0.0819672	0	0.114754	0.0163934	0.0163934	0.0819672	0.0327869	0.163934	0.166667	0	0.0166667	0.0333333	0	0	0	0.0166667	0.0166667	0	0.05	0	0.0166667	0	0.0166667	0.0166667	0	0.0166667	0.0166667	0.0166667	0.0166667	0	0	0	0	0	0	0	0	0
0.289157	0.180723	0.26506	0.26506	0.121951	0.0365854	0.0853659	0.0731707	0.097561	0.0365854	0.0121951	0.0365854	0.0121951	0.0853659	0.0853659	0.0731707	0.0609756	0.0121951	0.109756	0.0853659	0.0617284	0.0123457	0.0246914	0.0246914	0.0246914	0	0.0123457	0	0	0.0246914	0.037037	0	0.0493827	0	0.0123457	0.0123457	0.0246914	0.0123457	0.0246914	0.037037	0.0123457	0	0	0.0246914	0	0	0	0.0123457	0	0.0123457
0.296703	0.153846	0.230769	0.318681	0.0888889	0.0222222	0.0555556	0.0888889	0.0666667	0.0111111	0.0111111	0.0666667	0.0666667	0.0888889	0.0333333	0.0444444	0.0777778	0.0333333	0.1	0.111111	0.0224719	0	0.0337079	0.0224719	0.011236	0	0	0.011236	0.0224719	0.0224719	0.0224719	0.0224719	0	0.0224719	0.0337079	0.0337079	0	0.011236	0.011236	0.0449438	0	0	0	0.011236	0.011236	0	0	0	0.011236	0.011236
0.276316	0.210526	0.276316	0.236842	0.0133333	0.0666667	0.106667	0.08	0.12	0.04	0	0.0533333	0.0933333	0.0533333	0.0933333	0.04	0.0533333	0.0533333	0.08	0.0533333	0	0	0.0135135	0	0.0405405	0.027027	0	0	0.0405405	0.027027	0.0405405	0	0.0135135	0.0135135	0.027027	0.027027	0.0135135	0.0135135	0.027027	0.0540541	0.0135135	0	0	0.027027	0	0	0	0	0	0.027027
0.1875	0.3125	0.35	0.15	0.0379747	0.0632911	0.113924	0.0253165	0.0886076	0.126582	0.0126582	0.0759494	0.0632911	0.101266	0.139241	0.0506329	0	0.0253165	0.126582	0	0	0.025641	0	0.0128205	0.025641	0	0	0.025641	0.025641	0.0128205	0.025641	0	0	0.0128205	0.0128205	0	0.0128205	0.025641	0.0512821	0	0.025641	0.0641026	0.0128205	0.025641	0	0	0.0128205	0	0	0
0.155844	0.298701	0.337662	0.207792	0	0.0394737	0.105263	0.0263158	0.0921053	0.0657895	0.0789474	0.0526316	0.0657895	0.131579	0.0394737	0.105263	0	0.0657895	0.118421	0.0263158	0	0	0	0	0	0	0.0133333	0.0133333	0.0133333	0.04	0.0266667	0.0133333	0	0.0133333	0	0.0133333	0	0.0266667	0.0666667	0	0.0133333	0.04	0.0133333	0	0.0133333	0.0266667	0.0133333	0.0266667	0	0.0133333
0.153846	0.318681	0.384615	0.142857	0.0111111	0.0222222	0.122222	0.0333333	0.0777778	0.111111	0.0222222	0.1	0.0666667	0.155556	0.155556	0.0111111	0	0.0333333	0.111111	0	0	0	0.011236	0	0	0.011236	0	0.011236	0.011236	0.0449438	0.0337079	0	0	0.011236	0.0224719	0	0	0.0224719	0.0337079	0.0224719	0.0224719	0.0449438	0.011236	0.0224719	0.011236	0.011236	0	0	0	0.0224719
0.137931	0.287356	0.321839	0.252874	0	0.0232558	0.0697674	0	0.104651	0.0697674	0.0348837	0.0813953	0.0232558	0.139535	0.0697674	0.0930233	0.0116279	0.0581395	0.116279	0.0697674	0	0	0	0	0.0117647	0	0.0117647	0	0	0.0705882	0.0117647	0.0235294	0	0	0	0	0	0.0117647	0.0823529	0	0.0470588	0.0117647	0	0.0117647	0.0117647	0.0117647	0	0.0117647	0	0
0.134021	0.350515	0.319588	0.195876	0	0.0208333	0.0833333	0.0208333	0.104167	0.15625	0	0.09375	0.03125	0.114583	0.114583	0.0625	0	0.0625	0.125	0.0104167	0	0	0	0	0.0105263	0	0	0.0105263	0.0210526	0.0315789	0.0210526	0.0105263	0	0.0105263	0.0105263	0	0	0.0105263	0.0736842	0.0210526	0.0736842	0.0526316	0	0.0315789	0	0	0	0	0	0.0105263
0.284091	0.125	0.261364	0.329545	0.0689655	0.0114943	0.0804598	0.0804598	0.045977	0	0.0114943	0.0689655	0.126437	0.045977	0.0229885	0.0689655	0.0344828	0.0689655	0.103448	0.114943	0.0116279	0	0.0581395	0	0.0116279	0	0	0	0.0697674	0.0232558	0.0116279	0.0232558	0.0116279	0.0116279	0.0465116	0.0116279	0	0.0116279	0.0116279	0.0232558	0	0	0	0	0	0.0116279	0	0	0	0.0116279
0.275362	0.217391	0.275362	0.231884	0.102941	0.0588235	0.117647	0.0147059	0.0735294	0.0441176	0	0.102941	0.0882353	0.0441176	0.102941	0.0441176	0.0147059	0.0735294	0.0882353	0.0588235	0.0298507	0.0447761	0.0149254	0.0149254	0.0447761	0	0	0.0149254	0.0447761	0	0.0298507	0.0149254	0	0	0	0.0149254	0.0149254	0.0149254	0.0298507	0	0	0.0149254	0	0.0298507	0	0	0	0	0	0.0298507
0.113924	0.253165	0.531646	0.101266	0	0	0.102564	0.0128205	0.0128205	0.0641026	0.128205	0.0384615	0.102564	0.153846	0.230769	0.0512821	0	0.0384615	0.0641026	0	0	0	0	0	0	0	0	0	0.025974	0.012987	0.0649351	0	0	0	0.012987	0	0	0	0	0.012987	0.012987	0.012987	0.025974	0.012987	0.025974	0.038961	0.0649351	0	0	0.012987
0.150538	0.268817	0.387097	0.193548	0.0217391	0.0108696	0.0543478	0.0326087	0.0543478	0.0978261	0.0326087	0.0869565	0.076087	0.108696	0.141304	0.0652174	0	0.0543478	0.141304	0	0	0	0.010989	0.010989	0.010989	0	0	0	0.010989	0.021978	0.021978	0.021978	0	0.010989	0.021978	0	0	0	0.043956	0.010989	0	0.0549451	0.021978	0.021978	0	0.010989	0.010989	0.010989	0	0.032967
0.191489	0.255319	0.319149	0.234043	0.0322581	0.0537634	0.0860215	0.0107527	0.0967742	0.0537634	0.0107527	0.0967742	0.0430108	0.11828	0.0860215	0.0752688	0.0215054	0.0322581	0.139785	0.0430108	0.0108696	0	0.0108696	0.0108696	0.0217391	0.0217391	0	0.0108696	0.0108696	0.0217391	0.0434783	0.0108696	0	0.0108696	0	0	0.0108696	0.0217391	0.0543478	0	0.0217391	0.0108696	0	0.0217391	0	0.0108696	0	0	0	0
0.191489	0.255319	0.319149	0.234043	0.0322581	0.0537634	0.0860215	0.0107527	0.0967742	0.0537634	0.0107527	0.0967742	0.0430108	0.11828	0.0860215	0.0752688	0.0215054	0.0322581	0.139785	0.0430108	0.0108696	0	0.0108696	0.0108696	0.0217391	0.0217391	0	0.0108696	0.0108696	0.0217391	0.0434783	0.0108696	0	0.0108696	0	0	0.0108696	0.0217391	0.0543478	0	0.0217391	0.0108696	0	0.0217391	0	0.0108696	0	0	0	0
0.297619	0.178571	0.202381	0.321429	0.120482	0.0481928	0.0963855	0.0722892	0.0481928	0.0120482	0.0120482	0.108434	0.0120482	0.060241	0.0240964	0.108434	0.120482	0.060241	0.0963855	0.0361446	0.0487805	0.0243902	0.0243902	0.0243902	0	0	0.0121951	0.0365854	0	0.0243902	0.0121951	0.0243902	0.0365854	0.0121951	0	0.0243902	0	0.0121951	0.0243902	0.0121951	0.0121951	0	0	0	0	0	0	0.0121951	0.0121951	0.0243902
0.102273	0.329545	0.420455	0.147727	0.0114943	0.0114943	0.0804598	0.0229885	0.045977	0.091954	0.137931	0.0574713	0.045977	0.183908	0.126437	0.0574713	0	0.0344828	0.103448	0.0114943	0	0.0116279	0	0	0	0	0.0116279	0	0.0116279	0.0232558	0.0116279	0.0116279	0	0	0.0232558	0	0	0	0.0232558	0.0232558	0	0.0348837	0.0465116	0.0116279	0.0116279	0.0697674	0.0465116	0.0116279	0	0.0232558
0.168539	0.269663	0.325843	0.235955	0	0.0795455	0.0795455	0	0.0909091	0.0568182	0.0227273	0.102273	0.0454545	0.102273	0.102273	0.0681818	0.0340909	0.0340909	0.113636	0.0568182	0	0	0	0	0.0344828	0.0229885	0	0.0229885	0.0344828	0	0.0574713	0	0	0	0	0	0	0.0344828	0.0574713	0	0	0.0114943	0	0.045977	0	0	0.0114943	0.0114943	0.0114943	0.0344828
0.214286	0.154762	0.261905	0.369048	0.0722892	0.0120482	0.120482	0.0361446	0.0361446	0.0120482	0	0.108434	0.0722892	0.060241	0.108434	0.0120482	0.0361446	0.060241	0.060241	0.216867	0.0243902	0	0.0365854	0.0121951	0	0	0	0.0121951	0.0121951	0.0365854	0.0487805	0	0	0.0121951	0.0121951	0.0121951	0.0121951	0	0.0121951	0.0121951	0.0121951	0	0	0	0	0	0	0	0	0.0121951
0.298701	0.142857	0.298701	0.25974	0.0657895	0.0526316	0.131579	0.0789474	0.0394737	0	0.0131579	0.0921053	0.131579	0.0526316	0.0526316	0.0657895	0.0657895	0.0394737	0.144737	0.0131579	0.0266667	0.0133333	0.0133333	0.0133333	0.0133333	0	0	0.04	0.0533333	0.0133333	0	0.0266667	0.0133333	0	0.0533333	0.0133333	0	0	0.0266667	0.0133333	0	0	0	0	0	0	0	0.0133333	0.0266667	0
0.298701	0.142857	0.298701	0.25974	0.0657895	0.0526316	0.131579	0.0789474	0.0394737	0	0.0131579	0.0921053	0.131579	0.0526316	0.0526316	0.0657895	0.0657895	0.0394737	0.144737	0.0131579	0.0266667	0.0133333	0.0133333	0.0133333	0.0133333	0	0	0.04	0.0533333	0.0133333	0	0.0266667	0.0133333	0	0.0533333	0.0133333	0	0	0.0266667	0.0133333	0	0	0	0	0	0	0	0.0133333	0.0266667	0
0.219512	0.292683	0.341463	0.146341	0.0123457	0.0740741	0.111111	0.0123457	0.135802	0.0493827	0	0.0987654	0.0740741	0.123457	0.123457	0.0246914	0	0.0493827	0.0864198	0.0123457	0	0.0125	0	0	0.025	0.0125	0	0.0375	0.025	0.05	0.0375	0.0125	0	0	0.0125	0	0	0.025	0.1	0.0125	0.025	0.0125	0	0.0125	0	0	0	0	0	0.05
0.172043	0.354839	0.27957	0.193548	0.0108696	0.0434783	0.0652174	0.0108696	0.141304	0.0978261	0.0217391	0.0978261	0.0217391	0.152174	0.0543478	0.0434783	0	0.0543478	0.0978261	0.0434783	0	0	0.010989	0	0.032967	0	0	0.010989	0.010989	0.0549451	0.021978	0.010989	0	0	0.010989	0	0	0.043956	0.0879121	0.010989	0.010989	0.032967	0.021978	0.032967	0	0.010989	0	0.010989	0	0.032967
0.234043	0.255319	0.255319	0.255319	0.0537634	0	0.0860215	0.0752688	0.107527	0.0537634	0	0.0967742	0.0752688	0.107527	0.0215054	0.0430108	0	0.0860215	0.129032	0.0430108	0	0	0.0326087	0.0217391	0	0	0	0	0.0326087	0.0652174	0	0.0108696	0	0.0326087	0.0434783	0	0.0326087	0	0.0543478	0.0217391	0	0.0108696	0	0.0434783	0	0	0	0	0	0.0326087
0.191011	0.247191	0.258427	0.303371	0.0227273	0.0340909	0.0340909	0.0340909	0.102273	0.0454545	0	0.102273	0.0340909	0.0909091	0.0681818	0.0568182	0.0340909	0.0681818	0.0909091	0.113636	0	0.0114943	0.0114943	0	0.0114943	0	0	0.0229885	0.0229885	0.045977	0.0229885	0.0114943	0.0114943	0	0.0114943	0.0114943	0.0114943	0.0114943	0.0689655	0.0114943	0.0114943	0.0114943	0	0.0229885	0	0	0	0	0.0229885	0.0229885
0.113924	0.329114	0.329114	0.227848	0	0.0128205	0.0128205	0.025641	0.0641026	0.0897436	0.0512821	0.128205	0.0384615	0.153846	0.0769231	0.0512821	0.0128205	0.0641026	0.128205	0.025641	0	0	0	0	0	0	0.012987	0	0.012987	0.025974	0.025974	0	0	0.012987	0	0.012987	0	0.012987	0.038961	0.012987	0.025974	0.012987	0.012987	0.038961	0	0	0.012987	0.038961	0.012987	0.025974
0.271739	0.25	0.195652	0.282609	0.0769231	0.0549451	0.0879121	0.0549451	0.0879121	0.032967	0.021978	0.10989	0.043956	0.0659341	0.021978	0.0549451	0.0659341	0.0989011	0.0659341	0.0549451	0.0111111	0.0111111	0.0222222	0.0333333	0.0111111	0.0111111	0.0111111	0.0222222	0.0222222	0.0333333	0	0.0222222	0.0222222	0	0.0111111	0.0222222	0.0333333	0	0.0444444	0.0111111	0.0222222	0	0	0.0111111	0	0	0.0111111	0.0111111	0.0222222	0.0333333
0.297872	0.223404	0.191489	0.287234	0.11828	0.0430108	0.0860215	0.0752688	0.0430108	0.0860215	0.0322581	0.0645161	0.0215054	0.0752688	0.0215054	0.0752688	0.11828	0.0107527	0.0752688	0.0752688	0.0543478	0.0217391	0.0108696	0.0326087	0	0.0217391	0.0108696	0.0108696	0.0217391	0.0326087	0	0.0108696	0.0326087	0	0	0.0326087	0.0108696	0.0108696	0.0217391	0	0.0108696	0.0326087	0.0108696	0.0326087	0	0.0108696	0	0.0217391	0.0217391	0
0.261364	0.215909	0.215909	0.306818	0.0804598	0.045977	0.126437	0.091954	0.0804598	0.0689655	0	0.0689655	0.0574713	0.0574713	0.0689655	0.0344828	0.045977	0.045977	0.114943	0.103448	0.0116279	0	0.0232558	0.0465116	0.0116279	0.0116279	0	0.0232558	0	0.0116279	0	0.0232558	0.0116279	0.0232558	0.0348837	0.0232558	0.0348837	0.0232558	0.0116279	0	0.0232558	0.0232558	0	0.0232558	0	0	0	0	0.0116279	0
0.098592	0.422535	0.323944	0.15493	0.0285714	0.0571429	0.1	0	0.0428571	0.142857	0.185714	0.0571429	0.0285714	0.142857	0.0857143	0.0571429	0	0.0857143	0.0428571	0.0285714	0	0.0289855	0	0	0	0.0434783	0.0144928	0	0	0	0	0	0	0	0	0	0.0144928	0.0289855	0	0	0	0.0289855	0.101449	0.0144928	0.0144928	0.0724638	0.0724638	0.0289855	0	0.0434783
0.268041	0.195876	0.278351	0.257732	0	0.0729167	0.0416667	0.114583	0.104167	0.0104167	0.0208333	0.0520833	0.114583	0.0729167	0.0208333	0.0729167	0.0520833	0.0416667	0.145833	0.0208333	0	0	0	0	0.0421053	0	0.0105263	0.0210526	0.0315789	0.0210526	0.0105263	0.0210526	0.0210526	0.0210526	0.0736842	0	0	0.0315789	0.0210526	0.0526316	0.0105263	0	0	0	0	0	0	0.0210526	0.0105263	0.0210526
0.302083	0.28125	0.25	0.166667	0.0631579	0.0842105	0.0526316	0.0421053	0.115789	0.0526316	0.0105263	0.0947368	0.0736842	0.105263	0.0421053	0.0315789	0.0526316	0.0421053	0.0736842	0	0.0106383	0.0212766	0.0319149	0	0.0212766	0.0319149	0.0106383	0.0212766	0.0319149	0.0212766	0.0319149	0.0319149	0.0106383	0	0.0319149	0	0.0212766	0.0212766	0.0531915	0.0212766	0	0	0	0.0531915	0	0	0.0106383	0	0.0212766	0.0425532
0.253333	0.266667	0.333333	0.146667	0.0405405	0.0945946	0.0540541	0.027027	0.135135	0.0540541	0.0135135	0.0675676	0.0675676	0.0945946	0.108108	0.0540541	0.0135135	0.0135135	0.121622	0	0	0.0410959	0	0	0.0410959	0.0273973	0	0.0273973	0	0.0273973	0.0547945	0.0136986	0	0	0.0273973	0	0.0273973	0.0410959	0.0684932	0	0.0136986	0.0136986	0.0136986	0.0136986	0	0.0136986	0	0	0.0136986	0
0.1375	0.3	0.2875	0.275	0.0253165	0.0126582	0.0886076	0.0506329	0.0506329	0.101266	0	0.139241	0.0379747	0.126582	0.101266	0.0253165	0.0253165	0.0632911	0.126582	0.0632911	0	0	0.0128205	0.0128205	0	0.0128205	0	0	0.0128205	0.025641	0.0128205	0	0.025641	0.0128205	0	0.0128205	0	0	0.0384615	0.0128205	0.025641	0.025641	0	0.0512821	0	0	0	0	0	0.0128205
0.211111	0.2	0.255556	0.333333	0.0561798	0.0224719	0.0561798	0.0786517	0.0449438	0.0561798	0.011236	0.0898876	0.0786517	0.0561798	0.0561798	0.0674157	0.0224719	0.0674157	0.134831	0.101124	0.0113636	0	0.0227273	0.0227273	0	0	0.0113636	0.0113636	0.0227273	0	0.0113636	0.0227273	0	0.0113636	0.0340909	0.0340909	0.0113636	0	0.0113636	0.0227273	0.0227273	0.0113636	0	0.0227273	0	0	0	0.0113636	0.0113636	0.0113636
0.2	0.214286	0.285714	0.3	0.0289855	0.0724638	0.0724638	0.0434783	0.057971	0.0289855	0.0289855	0.101449	0.0724638	0.057971	0.0434783	0.115942	0.0434783	0.057971	0.144928	0.0434783	0	0.0147059	0.0147059	0	0.0147059	0	0.0147059	0.0441176	0.0147059	0.0294118	0	0.0147059	0	0	0.0294118	0	0	0.0294118	0.0147059	0.0147059	0.0294118	0	0	0	0	0.0147059	0	0.0147059	0.0147059	0.0147059
0.206186	0.278351	0.237113	0.278351	0.0729167	0.0520833	0.0104167	0.0104167	0.0729167	0.0520833	0.0104167	0.135417	0.0625	0.0729167	0.0520833	0.0520833	0	0.104167	0.09375	0.0833333	0.0210526	0.0315789	0.0210526	0	0.0315789	0.0105263	0	0.0105263	0.0315789	0.0210526	0.0105263	0.0105263	0	0.0105263	0	0	0.0421053	0.0105263	0.0210526	0	0	0	0	0.0421053	0	0	0	0.0105263	0	0.0421053
0.096774	0.258065	0.354839	0.290323	0.0217391	0.0108696	0.0543478	0.0108696	0.0434783	0.0652174	0.0326087	0.108696	0.0326087	0.119565	0.108696	0.0978261	0	0.0652174	0.152174	0.076087	0	0	0.021978	0	0	0.010989	0	0	0	0.032967	0.021978	0	0	0	0.010989	0	0.010989	0	0.032967	0	0.010989	0.021978	0.021978	0	0	0	0.021978	0.010989	0	0.032967
0.280702	0.105263	0.298246	0.315789	0.160714	0.0178571	0.107143	0	0	0	0	0.107143	0.107143	0.0357143	0.142857	0.0178571	0.0178571	0.0535714	0.0714286	0.178571	0.0727273	0.0181818	0.0545455	0	0	0	0	0.0181818	0.0181818	0.0181818	0.0545455	0	0	0	0	0	0	0	0	0	0	0	0	0	0	0	0	0	0.0181818	0
0.121622	0.391892	0.337838	0.148649	0.0273973	0.0684932	0.0958904	0.0136986	0.0136986	0.164384	0.136986	0.0821918	0.0684932	0.109589	0.123288	0.0410959	0.0136986	0.0547945	0.0547945	0.0136986	0.0138889	0.0138889	0	0	0	0.0277778	0.0277778	0.0138889	0	0.0138889	0	0	0	0	0	0.0138889	0	0.0138889	0	0	0	0.0694444	0.0555556	0.0416667	0.0416667	0.0416667	0.0416667	0.0138889	0	0.0416667
0.263736	0.21978	0.21978	0.296703	0.0777778	0.0666667	0.0888889	0.0555556	0.0666667	0.0555556	0	0.0888889	0.0777778	0.0555556	0.0555556	0.0333333	0.0444444	0.0444444	0.0888889	0.122222	0.011236	0.0337079	0.0224719	0.011236	0.011236	0.0224719	0	0.0337079	0.011236	0.0337079	0.0224719	0	0	0.011236	0.0224719	0.0224719	0.011236	0	0.0224719	0.0337079	0.0224719	0.011236	0	0.011236	0	0	0	0	0.011236	0.011236
0.147368	0.242105	0.368421	0.242105	0.0319149	0.0106383	0.0319149	0.0212766	0.0531915	0.0212766	0.0319149	0.138298	0.0638298	0.148936	0.117021	0.0425532	0	0.0638298	0.148936	0.0319149	0	0.0107527	0.0107527	0.0107527	0	0	0	0.0107527	0	0.0537634	0.0215054	0	0	0	0.0215054	0	0.0215054	0	0.0107527	0.0107527	0.0107527	0	0	0.0107527	0	0.0107527	0.0107527	0.0107527	0	0.0430108
0.177083	0.229167	0.302083	0.291667	0.0210526	0.0526316	0.0315789	0.0210526	0.0421053	0.0421053	0.0631579	0.0842105	0.0947368	0.0631579	0.0631579	0.0736842	0.0210526	0.0631579	0.0947368	0.115789	0	0.0106383	0.0106383	0	0.0106383	0	0.0212766	0.0212766	0.0212766	0.0106383	0.0106383	0.0319149	0	0.0106383	0.0106383	0	0	0.0212766	0	0.0212766	0.0106383	0	0.0106383	0.0212766	0.0106383	0.0106383	0.0212766	0.0212766	0.0106383	0.0106383
0.130841	0.364486	0.317757	0.186916	0.00943396	0.0471698	0.0377358	0	0.0754717	0.132075	0.0283019	0.122642	0.0471698	0.122642	0.103774	0.0471698	0	0.0660377	0.103774	0.0188679	0	0.00952381	0	0	0.0190476	0.0190476	0.00952381	0	0.00952381	0.0285714	0.0190476	0.0190476	0	0	0	0	0	0.0285714	0.047619	0	0.0190476	0.047619	0.00952381	0.047619	0	0.0190476	0	0.00952381	0	0.047619
0.125	0.306818	0.340909	0.227273	0.0114943	0.0229885	0.0574713	0.0574713	0.0689655	0.103448	0.045977	0.091954	0.0229885	0.126437	0.103448	0.0804598	0.0229885	0.045977	0.16092	0	0	0	0.0116279	0	0	0.0116279	0	0.0116279	0	0	0.0348837	0	0.0116279	0.0232558	0.0232558	0	0	0.0116279	0.0232558	0.0348837	0.0232558	0.0232558	0.0348837	0.0232558	0	0.0116279	0.0232558	0.0116279	0	0.0116279
0.230769	0.276923	0.276923	0.215385	0.0625	0.046875	0.140625	0.078125	0.09375	0.046875	0.03125	0.109375	0.046875	0.09375	0.09375	0.03125	0.03125	0.078125	0.109375	0	0.015873	0.015873	0.015873	0.015873	0.015873	0.015873	0.015873	0	0	0.031746	0.015873	0	0.031746	0.047619	0	0	0.015873	0.031746	0.015873	0.031746	0.047619	0	0	0	0	0.015873	0.015873	0	0	0.031746
0.241379	0.114943	0.16092	0.482759	0.0581395	0.0697674	0.0465116	0.0581395	0.0465116	0	0	0.0697674	0.0348837	0	0.0348837	0.0930233	0.104651	0.0465116	0.0813953	0.255814	0.0235294	0.0117647	0.0117647	0	0.0352941	0	0	0.0352941	0.0117647	0	0.0117647	0.0235294	0	0.0235294	0	0.0352941	0.0117647	0.0235294	0.0117647	0	0	0	0	0	0	0	0	0	0.0117647	0
0.194444	0.208333	0.305556	0.291667	0.0422535	0.0422535	0.112676	0.056338	0.0704225	0.0422535	0.0422535	0.056338	0.028169	0.0985915	0.112676	0.056338	0.056338	0.0140845	0.0985915	0.126761	0	0	0.0142857	0.0285714	0.0142857	0	0.0142857	0.0142857	0	0.0285714	0.0285714	0	0.0142857	0	0	0.0428571	0.0142857	0.0285714	0.0142857	0.0142857	0.0142857	0	0.0142857	0.0142857	0	0.0142857	0.0142857	0.0142857	0	0
0.076923	0.373626	0.395604	0.153846	0	0.0111111	0.0888889	0.0111111	0.0666667	0.155556	0.0555556	0.0888889	0.0111111	0.177778	0.177778	0.0333333	0	0.0333333	0.1	0.0222222	0	0	0	0	0	0	0	0.011236	0	0.0224719	0.0337079	0	0	0	0.011236	0	0	0.011236	0.0449438	0.011236	0.011236	0.0786517	0.0337079	0.0337079	0.011236	0.011236	0.0224719	0.011236	0	0.011236
0.221053	0.242105	0.221053	0.315789	0.0425532	0.0212766	0.0851064	0.106383	0.0638298	0.0851064	0	0.0851064	0.0638298	0.0319149	0.0744681	0.0531915	0.0531915	0.106383	0.0851064	0.0744681	0.0107527	0	0	0.0322581	0	0	0	0.0215054	0	0	0.0322581	0.0215054	0.0107527	0.0430108	0.0215054	0.0322581	0	0	0.0322581	0.0322581	0.0215054	0.0322581	0	0.0322581	0	0	0	0	0	0.0322581
0.189189	0.189189	0.364865	0.256757	0.0136986	0.0410959	0.0958904	0.0136986	0.0958904	0	0	0.0958904	0.0684932	0.109589	0.109589	0.0821918	0.0136986	0.0410959	0.150685	0.0547945	0	0	0.0138889	0	0	0	0	0.0416667	0.0277778	0.0138889	0.0277778	0.0416667	0	0.0138889	0	0	0	0.0138889	0.0555556	0.0138889	0	0	0	0	0	0	0	0	0	0.0138889
0.263158	0.147368	0.263158	0.326316	0.0851064	0.0319149	0.0744681	0.0638298	0.0319149	0.0106383	0.0106383	0.0957447	0.0851064	0.0744681	0.0531915	0.0425532	0.0638298	0.0319149	0.117021	0.117021	0.0322581	0	0.0537634	0	0	0	0.0107527	0.0215054	0.0107527	0.0322581	0.0215054	0.0215054	0.0215054	0.0107527	0.0215054	0.0107527	0	0.0322581	0	0	0	0	0	0.0107527	0.0107527	0	0	0	0	0
0.116279	0.290698	0.360465	0.232558	0.0117647	0	0.141176	0.0117647	0.0823529	0.0941176	0.0117647	0.0941176	0.0117647	0.152941	0.0823529	0.117647	0.0117647	0.0470588	0.164706	0.0117647	0	0	0	0.0119048	0	0	0	0	0	0.0357143	0.047619	0.0119048	0	0.0119048	0	0	0.0119048	0	0.0714286	0	0.047619	0.047619	0	0	0	0.0119048	0	0	0	0.0238095
0.21875	0.25	0.21875	0.3125	0.015873	0.047619	0.111111	0.031746	0.0952381	0.015873	0	0.142857	0.0634921	0.047619	0.031746	0.0793651	0.047619	0.142857	0.0793651	0.047619	0	0	0.016129	0	0.016129	0	0	0.0322581	0.0322581	0.016129	0.016129	0.0483871	0	0.016129	0	0.016129	0	0.016129	0.0645161	0.016129	0	0	0	0.016129	0	0	0	0	0	0.0322581
0.180851	0.319149	0.255319	0.244681	0	0.0322581	0.0645161	0.0752688	0.107527	0.0967742	0.0107527	0.0967742	0.0537634	0.11828	0.0537634	0.0322581	0.0215054	0.0752688	0.107527	0.0430108	0	0	0	0	0.0217391	0	0	0.0108696	0.0217391	0.0326087	0.0217391	0	0	0.0543478	0.0217391	0	0	0.0326087	0.0434783	0.0326087	0.0217391	0.0434783	0	0.0326087	0	0.0108696	0	0	0.0108696	0.0217391
0.196262	0.261682	0.308411	0.233645	0.0188679	0.0471698	0.113208	0.0188679	0.0754717	0.0660377	0.0188679	0.103774	0.0566038	0.0754717	0.103774	0.0660377	0.0471698	0.0660377	0.0754717	0.0471698	0	0	0.0190476	0	0.0285714	0.00952381	0	0.00952381	0.0190476	0.0285714	0.047619	0.0190476	0.00952381	0	0.00952381	0	0.0190476	0.0190476	0.0190476	0.0190476	0.00952381	0.0285714	0.00952381	0.0190476	0	0	0.00952381	0.00952381	0.00952381	0.047619
0.104651	0.325581	0.430233	0.139535	0	0.0235294	0.0705882	0	0.0470588	0.0705882	0.141176	0.0705882	0.0470588	0.164706	0.152941	0.0588235	0.0117647	0.0705882	0.0588235	0	0	0	0	0	0.0119048	0.0119048	0	0	0	0.0595238	0.0119048	0.0119048	0	0	0	0	0	0.0238095	0.0238095	0	0.0119048	0	0.0595238	0	0	0.0238095	0.0833333	0.0238095	0	0.0595238
0.132653	0.377551	0.285714	0.204082	0.0206186	0.0515464	0.0309278	0	0.0721649	0.123711	0.0412371	0.134021	0.0412371	0.123711	0.0618557	0.0618557	0	0.0824742	0.113402	0.0103093	0	0.0104167	0.0104167	0	0.0104167	0.0104167	0.0104167	0.0104167	0.0104167	0.0104167	0.03125	0.0104167	0	0	0	0	0.0104167	0.03125	0.03125	0	0.0208333	0.0416667	0.0104167	0.0520833	0	0.0104167	0.0208333	0.0104167	0	0.0833333
0.193548	0.344086	0.268817	0.193548	0.0434783	0.0217391	0.0652174	0	0.0978261	0.076087	0.0108696	0.152174	0.0434783	0.141304	0.0543478	0.0326087	0.0108696	0.108696	0.0652174	0.0108696	0	0.010989	0.032967	0	0.010989	0	0	0.010989	0	0.0879121	0.021978	0.021978	0	0	0	0	0.010989	0.010989	0.0769231	0	0.043956	0	0	0.021978	0	0.010989	0	0	0.010989	0.0769231
0.238095	0.190476	0.285714	0.285714	0.0963855	0.0240964	0.13253	0.0361446	0.0481928	0.0481928	0.0120482	0.0843373	0.0481928	0.0843373	0.108434	0.0481928	0.0481928	0.0361446	0.0963855	0.108434	0.0365854	0	0.0487805	0.0121951	0.0121951	0	0	0.0121951	0.0121951	0.0365854	0.0121951	0.0121951	0.0121951	0	0	0.0243902	0.0243902	0	0.0243902	0	0.0121951	0	0.0121951	0.0243902	0	0	0.0121951	0	0.0121951	0.0121951
0.104167	0.385417	0.34375	0.166667	0.0105263	0.0315789	0.115789	0.0315789	0.0526316	0.189474	0.0526316	0.0842105	0.0315789	0.0947368	0.168421	0.0526316	0.0105263	0.0736842	0.0842105	0	0	0	0.0106383	0	0	0.0212766	0	0.0106383	0	0.0106383	0.0212766	0	0	0.0212766	0.0106383	0	0	0.0106383	0.0212766	0.0212766	0.0319149	0.0957447	0.0212766	0.0319149	0	0.0106383	0.0319149	0.0106383	0.0106383	0.0319149
0.144231	0.259615	0.298077	0.298077	0	0.0291262	0.0485437	0.0582524	0.0970874	0.0679612	0.00970874	0.0873786	0.0291262	0.0970874	0.0776699	0.0873786	0.0194175	0.0679612	0.15534	0.0582524	0	0	0	0	0.00980392	0.00980392	0	0.00980392	0	0.0294118	0.0294118	0	0	0.00980392	0.0392157	0.00980392	0	0.0196078	0.0490196	0.0294118	0.0294118	0.0196078	0.00980392	0.00980392	0	0.00980392	0	0	0.00980392	0.00980392
0.297872	0.138298	0.297872	0.265957	0.0860215	0.0215054	0.0430108	0.0752688	0.0645161	0.0107527	0	0.0537634	0.0967742	0.0645161	0.0860215	0.0537634	0.0537634	0.0430108	0.0860215	0.0860215	0.0434783	0	0.0217391	0.0217391	0	0.0108696	0	0.0108696	0.0217391	0.0326087	0.0326087	0.0326087	0	0.0217391	0.0217391	0.0326087	0.0108696	0.0108696	0.0326087	0.0108696	0.0108696	0	0	0	0	0	0	0	0.0108696	0.0108696
0.297872	0.138298	0.297872	0.265957	0.0860215	0.0215054	0.0322581	0.0752688	0.0645161	0.0107527	0	0.0537634	0.0967742	0.0645161	0.0860215	0.0537634	0.0537634	0.0430108	0.0860215	0.0860215	0.0434783	0	0.0217391	0.0217391	0	0.0108696	0	0.0108696	0.0217391	0.0326087	0.0326087	0.0326087	0	0.0217391	0.0217391	0.0326087	0.0108696	0.0108696	0.0326087	0.0108696	0.0108696	0	0	0	0	0	0	0	0.0108696	0.0108696
0.203883	0.213592	0.291262	0.291262	0.0490196	0.0588235	0.0196078	0.0490196	0.0784314	0.0392157	0.00980392	0.0784314	0.0294118	0.0686275	0.0980392	0.0980392	0.0490196	0.0490196	0.127451	0.0686275	0.019802	0.019802	0	0.00990099	0.029703	0.00990099	0.00990099	0.00990099	0	0.029703	0	0.019802	0.00990099	0	0.019802	0.019802	0.00990099	0.019802	0.039604	0.00990099	0.00990099	0.00990099	0	0.019802	0	0	0	0.00990099	0.00990099	0.00990099
0.181818	0.242424	0.333333	0.242424	0	0.0307692	0.0923077	0.0769231	0.138462	0.0153846	0.0153846	0.0769231	0.0461538	0.123077	0.107692	0.0615385	0	0.0769231	0.153846	0.0153846	0	0	0	0	0	0.015625	0	0.015625	0	0.03125	0.015625	0.015625	0	0.015625	0.046875	0.015625	0	0.03125	0.046875	0.0625	0.015625	0	0	0	0	0	0.015625	0	0	0.015625
0.308511	0.106383	0.180851	0.404255	0.0215054	0.0645161	0.0430108	0.204301	0.0645161	0.0107527	0.0107527	0.0107527	0.0537634	0	0.0215054	0.107527	0.172043	0.0322581	0.11828	0.0860215	0	0.0108696	0.0108696	0	0.0434783	0	0.0108696	0.0108696	0.0108696	0	0	0.0108696	0.108696	0.0217391	0.0326087	0.0434783	0.0108696	0.0108696	0	0.0434783	0.0108696	0	0	0	0.0108696	0	0	0	0	0
0.155556	0.255556	0.311111	0.277778	0.011236	0.0337079	0.0449438	0.0449438	0.0561798	0.134831	0	0.0674157	0.0561798	0.0337079	0.11236	0.101124	0.0337079	0.0449438	0.134831	0.0674157	0	0	0	0.0113636	0	0.0340909	0	0	0.0113636	0.0227273	0.0113636	0.0227273	0.0340909	0	0.0113636	0	0	0.0113636	0.0340909	0.0113636	0.0454545	0.0681818	0	0.0227273	0	0	0	0	0	0.0113636
0.267327	0.178218	0.237624	0.316832	0.05	0.04	0.05	0.08	0.08	0.04	0	0.06	0.09	0.02	0.05	0.07	0.05	0.07	0.09	0.11	0	0	0.020202	0.030303	0.010101	0	0	0.030303	0.030303	0	0.030303	0.040404	0.020202	0.010101	0.020202	0.030303	0	0.020202	0.030303	0.030303	0.010101	0.010101	0	0.020202	0	0	0	0	0.010101	0.010101
0.333333	0.12963	0.203704	0.333333	0.113208	0.0377358	0.150943	0.113208	0.0943396	0.0188679	0	0.0188679	0	0.0566038	0.0377358	0.0943396	0.132075	0	0.0943396	0.113208	0.0384615	0.0192308	0.0384615	0.0192308	0.0384615	0	0	0	0	0	0.0384615	0.0384615	0.0961538	0	0	0.0192308	0.0384615	0	0	0.0576923	0	0	0	0.0192308	0	0	0	0	0	0
0.327869	0.196721	0.196721	0.278689	0.15	0.0666667	0.15	0.05	0.05	0.0333333	0	0.116667	0.0666667	0.05	0.0333333	0.05	0.05	0.05	0.1	0.0666667	0.0677966	0.0508475	0.0169492	0.0169492	0.0169492	0	0	0.0508475	0.0338983	0.0169492	0.0169492	0	0.0169492	0	0.0338983	0	0.0338983	0	0.0169492	0	0	0	0	0.0338983	0	0	0	0	0.0169492	0.0169492
0.287671	0.219178	0.246575	0.246575	0.0555556	0.0555556	0.138889	0.0972222	0.125	0.0555556	0	0.0416667	0.0694444	0.0416667	0.0833333	0.0555556	0.0416667	0.0694444	0.0972222	0.0416667	0.0140845	0	0.0422535	0	0.0422535	0	0	0.0140845	0.0140845	0.0140845	0.028169	0.0140845	0.0140845	0.028169	0.056338	0	0.0422535	0.0140845	0.028169	0.0422535	0.028169	0.028169	0	0	0	0	0	0	0.0140845	0
0.186275	0.264706	0.333333	0.215686	0.019802	0.0693069	0.0990099	0.00990099	0.0990099	0.0594059	0.029703	0.0792079	0.039604	0.0891089	0.118812	0.0891089	0.029703	0.049505	0.108911	0.029703	0	0.01	0.01	0	0.01	0.02	0.01	0.03	0.02	0.02	0.03	0.01	0	0.01	0	0	0.01	0.03	0.05	0.01	0.03	0.01	0	0.02	0	0	0.01	0.02	0.01	0.02
0.237113	0.268041	0.247423	0.247423	0.0416667	0.0625	0.104167	0.0416667	0.0833333	0.09375	0	0.0833333	0.104167	0.0104167	0.0833333	0.0520833	0.0104167	0.104167	0.0625	0.0729167	0.0105263	0.0210526	0	0.0105263	0.0315789	0.0315789	0	0	0.0421053	0	0.0421053	0.0105263	0	0	0.0105263	0.0315789	0	0.0105263	0.0421053	0.0315789	0.0315789	0.0210526	0	0.0315789	0	0	0	0	0	0.0421053
0.205128	0.217949	0.358974	0.217949	0.025974	0.025974	0.0649351	0.025974	0.0779221	0.038961	0.025974	0.0779221	0.0779221	0.116883	0.103896	0.0649351	0.025974	0.038961	0.0909091	0.0519481	0	0	0.0263158	0	0.0131579	0	0.0131579	0	0	0.0394737	0.0657895	0.0263158	0.0131579	0	0.0131579	0	0.0131579	0	0.0657895	0	0.0131579	0.0131579	0	0.0131579	0.0131579	0.0131579	0	0	0	0.0131579
0.222222	0.277778	0.344444	0.155556	0.0561798	0.0561798	0.0561798	0	0.101124	0.0224719	0.0674157	0.0786517	0.0561798	0.179775	0.0786517	0.0337079	0.011236	0.0224719	0.0786517	0.0449438	0.0227273	0.0227273	0.0113636	0	0.0113636	0	0.0340909	0.0113636	0.0113636	0.0681818	0.0227273	0.0113636	0	0	0	0	0.0227273	0.0340909	0.0454545	0	0.0227273	0	0	0	0.0113636	0.0227273	0.0113636	0.0227273	0	0
0.310345	0.183908	0.252874	0.252874	0.0581395	0.0581395	0.0465116	0.0813953	0.0813953	0.0465116	0	0.0465116	0.139535	0.0348837	0.0348837	0.0465116	0.0348837	0.0465116	0.0930233	0.0813953	0	0.0235294	0.0117647	0.0235294	0.0470588	0.0117647	0	0	0.0823529	0	0.0352941	0	0	0.0117647	0.0352941	0.0352941	0.0117647	0.0117647	0.0470588	0.0117647	0.0235294	0.0117647	0	0.0117647	0	0	0	0	0.0117647	0
0.133333	0.266667	0.355556	0.244444	0.011236	0.0449438	0.0674157	0.0224719	0.0898876	0.0449438	0.011236	0.11236	0.0337079	0.11236	0.134831	0.0786517	0	0.0674157	0.146067	0.0337079	0	0	0	0.0113636	0.0113636	0.0113636	0	0.0227273	0.0113636	0.0113636	0.0340909	0	0	0.0113636	0.0113636	0	0	0.0454545	0.0340909	0.0113636	0	0.0113636	0	0.0340909	0	0	0	0.0113636	0	0.0227273
0.131868	0.362637	0.395604	0.10989	0.0333333	0.0444444	0.0666667	0	0.0555556	0.111111	0.111111	0.0777778	0.0444444	0.177778	0.144444	0.0333333	0	0.0333333	0.0777778	0	0.011236	0.0224719	0	0	0.011236	0.011236	0.0224719	0	0.011236	0.0224719	0.0224719	0	0	0	0	0	0.011236	0.011236	0.0337079	0	0.011236	0.0561798	0.0449438	0	0	0.0337079	0.0449438	0.0337079	0	0.0224719
0.15	0.3	0.333333	0.216667	0	0.0508475	0.152542	0.0169492	0.101695	0.101695	0.0338983	0.0677966	0.0338983	0.0847458	0.118644	0.101695	0.0169492	0.0677966	0.118644	0.0169492	0	0	0	0	0.0344828	0	0.0172414	0	0	0.0172414	0.0344828	0.0172414	0	0.0172414	0	0	0	0.0344828	0.0344828	0.0172414	0.0517241	0.0344828	0	0.0172414	0	0	0	0.0344828	0	0.0172414
0.2	0.25	0.316667	0.233333	0.0508475	0.0169492	0.101695	0.0338983	0.0677966	0.101695	0	0.0847458	0.0847458	0.0847458	0.0847458	0.0677966	0	0.0508475	0.118644	0.0508475	0.0172414	0	0.0344828	0	0	0	0	0.0172414	0	0.0344828	0.0344828	0.0344828	0	0.0172414	0	0.0172414	0.0344828	0	0.0172414	0.0172414	0.0517241	0	0	0.0517241	0	0	0	0	0	0
0.184211	0.25	0.355263	0.210526	0.0266667	0.0266667	0.0933333	0.0533333	0.0533333	0.0666667	0.0133333	0.106667	0.106667	0.0666667	0.146667	0.04	0	0.0933333	0.106667	0.0133333	0	0	0.027027	0	0	0.027027	0	0	0.0135135	0	0.0675676	0	0	0.027027	0.0135135	0.0135135	0	0	0.027027	0.027027	0.0135135	0.0135135	0.0135135	0.027027	0	0.0135135	0	0	0	0.0405405
0.17	0.18	0.37	0.28	0.020202	0.020202	0.0606061	0.040404	0.040404	0.030303	0.020202	0.0909091	0.10101	0.0707071	0.10101	0.10101	0.010101	0.0606061	0.151515	0.0505051	0	0	0.0204082	0	0	0	0	0.0204082	0.0204082	0.0204082	0.0204082	0.0306122	0	0.0102041	0.0204082	0.0102041	0	0.0204082	0.0102041	0.0102041	0	0.0102041	0	0.0204082	0	0	0.0102041	0.0102041	0	0.0306122
0.15625	0.145833	0.395833	0.302083	0.0315789	0	0.0736842	0.0631579	0.0421053	0.0105263	0.0105263	0.0842105	0.0631579	0.105263	0.168421	0.0631579	0.0210526	0.0315789	0.147368	0.0947368	0.0106383	0	0.0212766	0	0	0	0	0	0.0106383	0.0212766	0.0319149	0	0	0	0.0425532	0.0212766	0.0106383	0	0.0212766	0.0106383	0	0	0	0.0106383	0	0	0.0106383	0	0.0106383	0
0.1	0.37	0.36	0.17	0	0.020202	0.0909091	0.010101	0.0606061	0.111111	0.111111	0.0808081	0.040404	0.161616	0.121212	0.040404	0	0.0808081	0.0505051	0.040404	0	0	0	0	0	0	0.0102041	0.0102041	0.0204082	0.0204082	0.0306122	0	0	0.0102041	0	0	0	0	0.0510204	0.0102041	0.0102041	0.0408163	0.0510204	0.0102041	0	0.0612245	0.0510204	0	0	0.0306122
0.19	0.31	0.29	0.21	0.0505051	0.040404	0.111111	0.040404	0.040404	0.111111	0.0505051	0.111111	0.10101	0.0606061	0.0909091	0.030303	0	0.0909091	0.0909091	0.030303	0	0.0102041	0.0204082	0.0204082	0	0.0102041	0.0102041	0.0204082	0.0204082	0.0204082	0.0102041	0.0102041	0	0.0102041	0.0306122	0	0	0.0204082	0.0102041	0.0102041	0.0102041	0.0510204	0.0204082	0.0306122	0.0306122	0	0.0102041	0	0	0.0612245
0.246575	0.191781	0.273973	0.287671	0.0555556	0.0416667	0.0694444	0.0555556	0.0694444	0.0416667	0.0138889	0.0694444	0.0972222	0.0416667	0.0694444	0.0694444	0.0138889	0.0694444	0.0972222	0.0972222	0	0.0140845	0.028169	0.0140845	0	0.028169	0	0.0140845	0	0.0140845	0.0422535	0.0422535	0	0.0140845	0.0140845	0.028169	0.0140845	0.0140845	0.028169	0.0140845	0	0	0.0140845	0.028169	0	0.0140845	0	0	0	0
0.267442	0.22093	0.267442	0.244186	0.0588235	0.0705882	0.0823529	0.0352941	0.0823529	0.0588235	0	0.0823529	0.0941176	0.0588235	0.0705882	0.0470588	0.0235294	0.0352941	0.0941176	0.0823529	0.0119048	0.0119048	0.0238095	0.0119048	0.0357143	0.0119048	0	0.0238095	0.0357143	0.0238095	0.0357143	0.0119048	0.0119048	0	0	0.0238095	0.0357143	0.0119048	0.0238095	0.0119048	0.0119048	0.0238095	0	0.0238095	0	0	0	0	0	0.0238095
0.227273	0.25	0.272727	0.25	0.0114943	0.0229885	0.0574713	0.0689655	0.137931	0.0344828	0	0.0804598	0.0344828	0.137931	0.0229885	0.0689655	0.045977	0.0574713	0.126437	0.0229885	0	0	0.0116279	0	0.0116279	0	0	0.0116279	0	0.0813953	0	0.0348837	0.0116279	0	0.0581395	0	0	0.0232558	0.0930233	0.0232558	0.0348837	0	0	0	0	0	0	0	0.0232558	0.0348837
0.134831	0.280899	0.280899	0.303371	0.0113636	0.0568182	0.0795455	0.0113636	0.0568182	0.0454545	0.0113636	0.159091	0.0227273	0.113636	0.0909091	0.0568182	0.0454545	0.0681818	0.113636	0.0795455	0	0.0114943	0	0	0.0114943	0	0	0.045977	0	0.0229885	0.0344828	0	0	0.0114943	0	0	0.0114943	0.0114943	0.0344828	0	0.0114943	0.0114943	0	0.0229885	0	0	0.0114943	0	0.0114943	0.0229885
0.28	0.08	0.22	0.42	0.0606061	0.030303	0.0606061	0.121212	0.040404	0	0	0.040404	0.0909091	0.030303	0.010101	0.0808081	0.0909091	0.020202	0.141414	0.171717	0	0	0.0204082	0.0408163	0.0204082	0	0	0.0102041	0.0204082	0	0	0.0408163	0.0102041	0	0.0612245	0.0510204	0.0102041	0.0102041	0.0102041	0.0102041	0	0	0	0	0	0	0	0	0.0102041	0
0.205479	0.30137	0.328767	0.164384	0.0694444	0.0555556	0.0972222	0.0138889	0.0416667	0.152778	0.0277778	0.0694444	0.0833333	0.0833333	0.125	0.0416667	0.0138889	0.0138889	0.0972222	0.0416667	0.0422535	0.0140845	0.0140845	0	0.0140845	0.028169	0	0.0140845	0.0140845	0.028169	0.028169	0	0	0	0.0140845	0	0.0140845	0.0140845	0.0140845	0	0.0140845	0.0704225	0.028169	0.028169	0.0140845	0	0	0.0140845	0.0140845	0
0.168317	0.227723	0.287129	0.316832	0.01	0.04	0.07	0.05	0.1	0.03	0	0.09	0.05	0.08	0.07	0.09	0.01	0.08	0.14	0.09	0	0	0.010101	0	0.020202	0.010101	0	0.010101	0.020202	0.020202	0.010101	0.020202	0	0.010101	0.040404	0	0.010101	0.030303	0.0505051	0.010101	0.020202	0	0	0.010101	0	0	0	0	0	0.010101
0.235294	0.215686	0.205882	0.343137	0.049505	0.029703	0.0693069	0.0891089	0.049505	0.049505	0.00990099	0.108911	0.0792079	0.029703	0.0693069	0.029703	0.0594059	0.108911	0.0693069	0.108911	0.02	0	0.02	0.01	0.01	0.01	0	0.01	0.01	0.02	0.02	0.01	0.03	0.02	0.03	0.01	0	0.01	0	0.04	0.02	0	0	0.03	0	0	0.01	0	0.01	0.05
0.273684	0.168421	0.242105	0.315789	0.0531915	0.0957447	0.0638298	0.0531915	0.0851064	0.0212766	0.0106383	0.0531915	0.0531915	0.0319149	0.0319149	0.12766	0.0851064	0.0212766	0.117021	0.0851064	0.0107527	0.0215054	0	0.0215054	0.0322581	0.0215054	0.0107527	0.0322581	0.0215054	0	0	0.0537634	0	0	0.0430108	0	0	0.0322581	0.0537634	0	0.0215054	0	0	0	0	0	0	0.0107527	0.0322581	0.0107527
0.153061	0.244898	0.336735	0.265306	0	0.0412371	0.0721649	0.0412371	0.0515464	0.0824742	0.0103093	0.103093	0.0618557	0.0618557	0.134021	0.0824742	0.0309278	0.0618557	0.123711	0.0412371	0	0	0	0	0	0.0208333	0	0.0208333	0.0104167	0.0208333	0.0416667	0	0	0.0208333	0.0208333	0	0	0.0104167	0.0208333	0.0208333	0.0208333	0.03125	0	0.03125	0	0	0	0.0104167	0.0104167	0.0208333
0.21978	0.186813	0.252747	0.340659	0.0777778	0.0222222	0.1	0.0444444	0.0555556	0.0111111	0	0.111111	0.0666667	0.0777778	0.0333333	0.0777778	0.0222222	0.0777778	0.133333	0.111111	0.0449438	0.011236	0	0.0224719	0	0	0	0.0224719	0	0.0449438	0.011236	0.0224719	0.011236	0.011236	0.011236	0.011236	0.011236	0	0.0337079	0.011236	0.011236	0	0	0	0	0	0	0	0	0.011236
0.253521	0.253521	0.309859	0.183099	0.0285714	0.0714286	0.157143	0.0714286	0.114286	0.0857143	0	0.0571429	0.0714286	0.0714286	0.114286	0.0571429	0.0285714	0.0285714	0.114286	0	0	0	0	0.0289855	0.0144928	0.0289855	0	0.0289855	0.0289855	0.0289855	0.0289855	0	0	0.0144928	0.057971	0	0.0289855	0.0289855	0.0289855	0.0289855	0.057971	0.0144928	0	0.0144928	0	0	0	0	0	0
0.153846	0.230769	0.346154	0.269231	0.0194175	0.0291262	0.0485437	0.038835	0.0582524	0.038835	0.0291262	0.0970874	0.0582524	0.0776699	0.126214	0.0873786	0.0194175	0.0873786	0.116505	0.0485437	0	0	0.0196078	0	0.00980392	0	0	0.0196078	0.0196078	0.0294118	0	0.0196078	0	0.0196078	0.0196078	0	0	0	0.0490196	0.00980392	0	0.0196078	0.00980392	0	0	0	0.0196078	0.00980392	0	0.0196078
0.221154	0.230769	0.307692	0.240385	0.038835	0.038835	0.0776699	0.0582524	0.0873786	0.0194175	0.0291262	0.0970874	0.0679612	0.116505	0.0776699	0.0485437	0.0291262	0.0582524	0.106796	0.038835	0.0196078	0	0.00980392	0.00980392	0.00980392	0	0.00980392	0.0196078	0.0196078	0.0294118	0.0294118	0.00980392	0	0.00980392	0.0392157	0.00980392	0.00980392	0.0294118	0.0392157	0.00980392	0.0196078	0	0	0	0	0	0.00980392	0.0196078	0.00980392	0.0196078
0.153846	0.296703	0.351648	0.197802	0.0222222	0.0111111	0.0777778	0	0.0666667	0.111111	0.0222222	0.1	0.0555556	0.155556	0.0777778	0.0555556	0.0111111	0.0222222	0.133333	0.0333333	0	0	0.0224719	0	0	0.011236	0	0	0.0224719	0.0786517	0	0.0224719	0	0	0	0	0	0	0.0674157	0	0.0224719	0.0449438	0.011236	0.0337079	0	0.011236	0.011236	0	0	0.011236
0.269663	0.123596	0.224719	0.382022	0.0795455	0.0340909	0.0454545	0.0568182	0.0454545	0.0113636	0.0113636	0.0568182	0.0568182	0.0340909	0.0454545	0.0909091	0.0909091	0.0454545	0.0795455	0.170455	0.0344828	0.0229885	0.0114943	0.0114943	0.0114943	0	0.0114943	0.0114943	0.0344828	0.0114943	0	0.045977	0	0.0114943	0.0114943	0.0344828	0.0229885	0	0.0114943	0.0114943	0	0	0	0.0114943	0	0	0.0114943	0	0.0114943	0.0114943
0.284314	0.22549	0.27451	0.215686	0.0792079	0.0891089	0.0594059	0.049505	0.118812	0.029703	0.00990099	0.0693069	0.0693069	0.049505	0.0891089	0.0594059	0.019802	0.049505	0.108911	0.039604	0.02	0.03	0.02	0.01	0.04	0.02	0	0.03	0.02	0.02	0.02	0.01	0.01	0	0.04	0	0.01	0.06	0.04	0.01	0.03	0	0	0	0	0	0.01	0	0.01	0.02
0.173469	0.377551	0.336735	0.112245	0.0103093	0.0721649	0.0721649	0.0103093	0.0515464	0.134021	0.123711	0.0721649	0.0927835	0.14433	0.0824742	0.0206186	0.0103093	0.0309278	0.0515464	0.0103093	0	0.0104167	0	0	0.0104167	0.0208333	0.0416667	0	0	0.0520833	0.03125	0	0	0.0104167	0	0	0	0.03125	0.0104167	0.0104167	0.03125	0.03125	0.03125	0.0416667	0.0416667	0.03125	0.03125	0.0208333	0	0.0104167
0.189873	0.303797	0.278481	0.227848	0.0512821	0.0384615	0.0512821	0.0384615	0.102564	0.102564	0.025641	0.0769231	0.0384615	0.115385	0.0641026	0.0641026	0	0.0512821	0.141026	0.0384615	0.012987	0	0.012987	0.025974	0.012987	0.012987	0	0.012987	0.012987	0.025974	0	0.012987	0	0	0.038961	0	0.025974	0.038961	0.012987	0.012987	0.038961	0.012987	0.012987	0.038961	0	0	0.012987	0.012987	0	0.025974
0.2	0.285714	0.3	0.214286	0.0289855	0.0289855	0.101449	0.057971	0.0869565	0.0869565	0.0144928	0.0869565	0.0724638	0.15942	0.0289855	0.0434783	0.0144928	0.0144928	0.15942	0.0289855	0	0	0.0294118	0	0.0147059	0.0147059	0	0	0.0147059	0.0735294	0	0	0.0147059	0.0147059	0.0294118	0	0.0147059	0.0147059	0.0294118	0.0294118	0.0294118	0.0441176	0	0.0147059	0	0	0.0147059	0	0	0
0.202532	0.278481	0.303797	0.21519	0.0128205	0.0512821	0.102564	0.0512821	0.128205	0.0512821	0	0.0897436	0.0641026	0.0769231	0.102564	0.0641026	0	0.102564	0.102564	0.0128205	0	0.012987	0	0	0.025974	0	0	0.025974	0.012987	0.025974	0.025974	0.025974	0	0	0.0519481	0	0	0.012987	0.0649351	0.0519481	0.012987	0.025974	0	0.012987	0	0	0	0	0	0.0519481
0.084112	0.439252	0.364486	0.11215	0.00943396	0.0188679	0.0377358	0.0188679	0.0471698	0.150943	0.141509	0.0943396	0.0283019	0.235849	0.103774	0	0	0.0377358	0.0754717	0	0	0	0	0.00952381	0	0.00952381	0	0.00952381	0	0.0190476	0.0190476	0	0	0.00952381	0.00952381	0	0.00952381	0.0190476	0.0190476	0	0	0.0285714	0.0857143	0.0380952	0.0190476	0.0571429	0.0666667	0	0	0.0285714
0.195876	0.350515	0.298969	0.154639	0.0520833	0.03125	0.0729167	0.0416667	0.09375	0.125	0.03125	0.09375	0.0416667	0.135417	0.114583	0.0104167	0.0104167	0.0625	0.0729167	0.0104167	0.0105263	0.0105263	0.0315789	0	0.0210526	0.0105263	0	0	0.0105263	0.0210526	0.0421053	0	0.0105263	0.0105263	0.0210526	0	0.0210526	0.0105263	0.0210526	0.0421053	0.0105263	0.0526316	0.0105263	0.0526316	0	0.0210526	0.0105263	0	0	0.0526316
0.183099	0.225352	0.28169	0.309859	0.0285714	0.0285714	0.1	0.0571429	0.0571429	0.0285714	0.0285714	0.114286	0.0285714	0.114286	0.0714286	0.0714286	0.0714286	0.0571429	0.1	0.0714286	0.0144928	0	0	0.0144928	0	0	0.0144928	0.0144928	0	0.0289855	0	0.0434783	0.0144928	0.0144928	0	0.0289855	0	0.0144928	0.0289855	0.0144928	0.0144928	0	0	0.0144928	0	0.0144928	0	0.0144928	0.0144928	0.0434783
0.305882	0.152941	0.258824	0.282353	0.0595238	0.0595238	0.047619	0.0714286	0.0833333	0.0119048	0	0.047619	0.0595238	0.0595238	0.0238095	0.119048	0.107143	0.0238095	0.107143	0.047619	0.0120482	0.0120482	0.0240964	0.0120482	0.0120482	0.0120482	0	0.0240964	0.0240964	0.0120482	0.0240964	0.060241	0.0361446	0	0.0240964	0.0120482	0.0120482	0.0120482	0.0481928	0.0120482	0	0	0	0.0120482	0	0	0	0	0.0120482	0
0.25	0.18	0.31	0.26	0.030303	0.0505051	0.10101	0.0808081	0.0606061	0.040404	0.010101	0.0707071	0.10101	0.0505051	0.10101	0.0606061	0.0606061	0.040404	0.121212	0.040404	0.0102041	0.0102041	0.0102041	0	0.0204082	0.0102041	0.0102041	0.0102041	0.0204082	0.0204082	0.0306122	0.0102041	0.0102041	0.0204082	0.0408163	0.0102041	0	0.0204082	0.0306122	0.0102041	0.0102041	0	0	0.0306122	0	0	0	0.0102041	0.0306122	0.0102041
0.142857	0.181818	0.25974	0.415584	0.0131579	0	0.0526316	0.0657895	0.0263158	0.0394737	0.0131579	0.105263	0.0263158	0.0789474	0.0789474	0.0789474	0.0789474	0.0657895	0.118421	0.157895	0	0	0	0.0133333	0	0	0	0	0	0.0266667	0	0.0266667	0.0533333	0	0.0133333	0	0	0	0.0133333	0.0133333	0	0	0.0133333	0.0266667	0	0	0	0.0133333	0	0.04
0.178571	0.238095	0.297619	0.285714	0.0120482	0.0481928	0.0963855	0.0361446	0.108434	0.0361446	0.0120482	0.0843373	0.0481928	0.108434	0.0481928	0.0963855	0	0.0481928	0.156627	0.0722892	0	0	0.0121951	0	0.0243902	0	0	0.0243902	0.0121951	0.0487805	0.0121951	0.0121951	0	0.0121951	0	0.0243902	0.0121951	0.0243902	0.0365854	0.0365854	0.0365854	0	0	0	0.0121951	0	0	0	0	0.0243902
0.235955	0.258427	0.269663	0.235955	0.0681818	0.0227273	0.0454545	0.0340909	0.0681818	0.0568182	0.0568182	0.0795455	0.0568182	0.113636	0.0454545	0.0568182	0.0340909	0.0681818	0.0568182	0.0681818	0.0229885	0.0114943	0.0229885	0.0114943	0	0	0.0114943	0.0114943	0.0229885	0.0574713	0.0344828	0	0	0.0114943	0	0.0229885	0	0	0.0574713	0.0114943	0.0114943	0.0114943	0.0344828	0	0.0114943	0.0114943	0	0.0344828	0	0.0229885
0.211268	0.28169	0.28169	0.225352	0.0285714	0.0571429	0.0714286	0.0714286	0.0857143	0.0857143	0.0285714	0.0714286	0.1	0.0714286	0.0714286	0.0428571	0	0.0714286	0.114286	0.0428571	0	0	0.0144928	0.0144928	0.0289855	0.0289855	0	0	0.0434783	0.0144928	0	0	0	0.0144928	0.0289855	0.0289855	0.0144928	0.0434783	0.0289855	0	0.0144928	0.0144928	0.0289855	0.0289855	0.0144928	0	0	0.0144928	0	0.0144928
0.266667	0.211111	0.222222	0.3	0.0786517	0.0449438	0.0898876	0.0561798	0.0674157	0.0224719	0	0.11236	0.11236	0.0674157	0.011236	0.0337079	0.011236	0.0786517	0.11236	0.101124	0.0113636	0.0113636	0.0340909	0.0227273	0.0227273	0	0	0.0227273	0.0568182	0.0227273	0	0.0113636	0	0.0227273	0.0113636	0.0227273	0.0227273	0.0113636	0.0113636	0.0227273	0	0	0	0.0227273	0	0	0	0	0	0.0113636
0.108108	0.216216	0.310811	0.364865	0	0.0136986	0.0684932	0.0410959	0.0273973	0.0410959	0.0410959	0.0958904	0.0684932	0.0410959	0.109589	0.0958904	0.0136986	0.123288	0.0958904	0.136986	0	0	0	0	0	0	0	0.0138889	0	0.0138889	0.0416667	0	0	0.0138889	0.0138889	0.0138889	0	0.0138889	0	0.0138889	0	0.0138889	0.0138889	0.0138889	0.0138889	0.0138889	0.0138889	0	0	0.0555556
0.1875	0.197917	0.291667	0.322917	0.0315789	0	0.0526316	0.105263	0.0315789	0.0210526	0.0526316	0.0947368	0.0842105	0.115789	0.0526316	0.0421053	0.0315789	0.0631579	0.136842	0.0842105	0.0106383	0	0	0.0212766	0	0	0	0	0.0212766	0.0212766	0	0.0106383	0.0106383	0.0212766	0.0531915	0.0106383	0	0	0.0106383	0.0212766	0	0.0106383	0	0.0106383	0.0212766	0.0106383	0.0106383	0.0106383	0	0.0425532
0.244681	0.159574	0.276596	0.319149	0.0860215	0.0215054	0.0645161	0.0860215	0.0322581	0.0430108	0	0.0860215	0.107527	0.0322581	0.0860215	0.0430108	0.0215054	0.0537634	0.139785	0.107527	0.0217391	0	0.0217391	0.0434783	0	0.0217391	0	0	0.0108696	0.0108696	0.0217391	0	0	0.0108696	0.0326087	0.0434783	0	0.0108696	0.0108696	0.0108696	0	0.0108696	0	0.0326087	0	0	0	0	0.0108696	0.0108696
0.195122	0.195122	0.304878	0.304878	0.0493827	0.0246914	0.0740741	0.0740741	0.0740741	0.0123457	0	0.111111	0.0493827	0.0617284	0.0987654	0.0864198	0.0246914	0.0864198	0.160494	0.037037	0.025	0	0	0.025	0	0	0	0.025	0	0	0.025	0.025	0	0.025	0.05	0	0.0125	0.0125	0.025	0.025	0.0125	0	0	0	0	0	0	0	0.0125	0.0375
0.2625	0.225	0.25	0.2625	0.0632911	0.0253165	0.101266	0.101266	0.113924	0.0379747	0	0.0759494	0.0379747	0.113924	0.0632911	0.0379747	0.0379747	0.0506329	0.113924	0.0506329	0	0.025641	0	0.0384615	0	0.025641	0	0	0.0128205	0.0128205	0.025641	0.025641	0.0128205	0.025641	0.0384615	0.025641	0.0128205	0	0.0512821	0.0512821	0.0384615	0	0	0	0	0	0	0	0	0.0128205
0.176471	0.161765	0.294118	0.367647	0.0298507	0.0447761	0.0895522	0.0447761	0.0746269	0	0	0.0895522	0.0447761	0.0597015	0.0597015	0.119403	0.0298507	0.0447761	0.179104	0.119403	0.0151515	0	0.0151515	0	0.0151515	0	0	0.030303	0.030303	0.0151515	0	0.0151515	0	0.0151515	0	0.030303	0.0151515	0.0151515	0.0151515	0.030303	0	0	0	0	0	0	0	0	0	0.0151515
0.191781	0.260274	0.232877	0.315068	0.0277778	0.0416667	0.194444	0.0416667	0.0833333	0.0555556	0	0.111111	0.0416667	0.0694444	0.0555556	0.0694444	0.0416667	0.0972222	0.0833333	0.0972222	0	0.0140845	0	0.0140845	0.028169	0	0	0.0140845	0	0	0.0140845	0.0704225	0	0.0140845	0.0140845	0.0140845	0.0140845	0	0.056338	0.0140845	0.0140845	0.0140845	0	0.028169	0	0	0	0	0.0140845	0.028169
0.222222	0.292929	0.323232	0.161616	0.0918367	0.0306122	0.0510204	0.0204082	0.0306122	0.132653	0.0714286	0.0612245	0.0918367	0.0714286	0.102041	0.0510204	0.0102041	0.0510204	0.0714286	0.0306122	0.0309278	0.0103093	0.0412371	0.0103093	0.0103093	0.0103093	0.0103093	0	0.0309278	0	0.0206186	0.0206186	0.0103093	0	0.0103093	0	0.0309278	0	0	0	0.0103093	0.0824742	0.0309278	0.0103093	0	0.0206186	0.0412371	0.0103093	0	0.0412371
0.210526	0.25	0.276316	0.263158	0.04	0.04	0.12	0.04	0.0533333	0.0533333	0	0.146667	0.0533333	0.0933333	0.08	0.0533333	0.0666667	0.0666667	0.12	0.0133333	0.0135135	0	0.027027	0	0	0.0135135	0	0.027027	0.0135135	0.0135135	0.0405405	0.0135135	0	0.027027	0.0135135	0	0	0.027027	0	0.0135135	0	0	0	0.0540541	0	0	0	0	0.0540541	0.0135135
0.254902	0.22549	0.313725	0.205882	0.049505	0.039604	0.0594059	0.029703	0.0792079	0.029703	0.019802	0.0891089	0.0891089	0.108911	0.0594059	0.0594059	0.039604	0.049505	0.0891089	0.029703	0	0.01	0.04	0	0.01	0.02	0	0.01	0.04	0.04	0.03	0.03	0	0.01	0.02	0	0	0.01	0.06	0.01	0.01	0	0	0.01	0.01	0	0.01	0	0.01	0.02
0.12381	0.342857	0.361905	0.171429	0.0288462	0.0384615	0.0576923	0.00961538	0.0384615	0.0961538	0.0961538	0.105769	0.0576923	0.182692	0.0961538	0.0288462	0	0.0288462	0.115385	0.0288462	0.00970874	0.0194175	0	0	0	0.0194175	0.0194175	0	0.00970874	0.038835	0	0	0	0	0	0.00970874	0.00970874	0.00970874	0.00970874	0.00970874	0	0.0194175	0.038835	0.038835	0.00970874	0.0291262	0.0582524	0	0	0.00970874
0.227723	0.227723	0.227723	0.316832	0.07	0.06	0.04	0.01	0.03	0.05	0.01	0.14	0.05	0.05	0.06	0.07	0.08	0.07	0.06	0.1	0.030303	0.030303	0.010101	0	0.010101	0.020202	0	0.030303	0.020202	0.010101	0.030303	0.030303	0	0.010101	0	0	0	0	0.030303	0	0	0.010101	0.010101	0.030303	0	0	0.010101	0	0.040404	0.030303
0.3375	0.2	0.1875	0.275	0.151899	0.0632911	0.0632911	0.0379747	0.0632911	0.0632911	0.0126582	0.0632911	0.0632911	0.0379747	0.0506329	0.0379747	0.0632911	0.0379747	0.0506329	0.126582	0.0641026	0.0384615	0.025641	0.025641	0.025641	0	0.0128205	0.025641	0.025641	0.0128205	0.025641	0.0128205	0.0128205	0	0.0128205	0.0128205	0.0128205	0	0.025641	0.0128205	0.0128205	0.025641	0	0.025641	0	0	0.0128205	0	0.025641	0
0.224719	0.146067	0.280899	0.348315	0.0681818	0.0340909	0.0681818	0.0454545	0.0227273	0.0227273	0.0340909	0.0681818	0.0795455	0.0568182	0.0340909	0.113636	0.0568182	0.0340909	0.147727	0.113636	0.0229885	0.0114943	0.0229885	0	0	0.0114943	0.0114943	0.0114943	0.0229885	0	0.0114943	0.0344828	0	0.0114943	0.0344828	0	0.0114943	0	0.0114943	0	0.0114943	0	0	0.0114943	0.0114943	0.0229885	0	0	0	0
0.246154	0.246154	0.292308	0.215385	0.078125	0.078125	0.140625	0.015625	0.0625	0.046875	0.078125	0.0625	0.109375	0.046875	0.078125	0.0625	0	0.078125	0.078125	0.0625	0.015873	0.031746	0.015873	0	0.015873	0.031746	0.031746	0	0.015873	0.031746	0.015873	0	0	0.015873	0	0	0.047619	0.015873	0	0	0	0.015873	0.015873	0.015873	0.015873	0	0.047619	0.015873	0	0.015873
0.175676	0.162162	0.364865	0.297297	0.0136986	0.0273973	0.0410959	0.0684932	0.0410959	0.0684932	0	0.0410959	0.0684932	0.0410959	0.136986	0.123288	0.0547945	0.0273973	0.150685	0.0684932	0	0	0.0138889	0	0.0138889	0.0138889	0	0	0.0277778	0	0.0277778	0.0138889	0	0	0.0555556	0.0138889	0	0.0138889	0.0277778	0	0.0277778	0.0277778	0	0	0	0	0	0	0	0
0.26087	0.271739	0.228261	0.23913	0.0769231	0.0549451	0.0879121	0.0659341	0.0989011	0.0549451	0	0.10989	0.021978	0.0879121	0.0769231	0.043956	0.0659341	0.0769231	0.0769231	0.021978	0	0	0.0333333	0.0444444	0.0111111	0.0222222	0	0.0111111	0.0222222	0.0222222	0.0222222	0	0.0111111	0.0222222	0.0111111	0.0222222	0.0333333	0.0333333	0.0111111	0.0222222	0.0111111	0.0111111	0	0.0333333	0	0	0	0	0.0333333	0.0222222
0.188679	0.311321	0.292453	0.207547	0.0190476	0.047619	0.0571429	0.0380952	0.104762	0.0666667	0.0190476	0.114286	0.0571429	0.152381	0.047619	0.0380952	0.00952381	0.047619	0.133333	0.0190476	0	0	0.00961538	0.00961538	0.00961538	0.00961538	0	0.0288462	0.0192308	0.0480769	0.0192308	0	0	0	0.0288462	0.00961538	0	0.0384615	0.0384615	0.0288462	0.0192308	0.0192308	0	0.0288462	0	0	0.00961538	0.00961538	0	0.0288462
0.107843	0.362745	0.323529	0.205882	0.029703	0.039604	0.108911	0	0.0594059	0.108911	0.108911	0.0891089	0.019802	0.158416	0.0693069	0.0792079	0	0.0594059	0.118812	0.029703	0	0.03	0	0	0.02	0.02	0	0	0	0.02	0.01	0	0	0	0	0	0.02	0.01	0.02	0	0.01	0.03	0.04	0.03	0	0.05	0.02	0.04	0	0.02
0.362319	0.15942	0.202899	0.275362	0.0735294	0.0441176	0.161765	0.117647	0.0588235	0.0147059	0	0.0882353	0.0735294	0.0882353	0.0147059	0.0294118	0.161765	0.0147059	0.0735294	0.0294118	0.0149254	0.0298507	0.0298507	0	0.0149254	0	0	0.0298507	0.0447761	0.0298507	0.0149254	0.0298507	0.0746269	0.0149254	0.0298507	0	0.0149254	0	0.0149254	0.0149254	0	0	0	0.0149254	0	0	0	0	0.0447761	0
0.175258	0.206186	0.360825	0.257732	0.0833333	0.0104167	0.104167	0.0208333	0.0416667	0.0416667	0.03125	0.09375	0.0520833	0.104167	0.125	0.0729167	0	0.0416667	0.145833	0.0729167	0.0421053	0.0105263	0.0315789	0	0	0.0105263	0	0	0.0210526	0.0421053	0	0	0	0	0.0210526	0	0.0105263	0	0.0105263	0.0210526	0.0315789	0.0105263	0	0	0	0.0105263	0	0.0105263	0	0.0421053
0.301887	0.198113	0.235849	0.264151	0.0952381	0.0571429	0.0761905	0.047619	0.0666667	0.0285714	0	0.0952381	0.0952381	0.0761905	0.0285714	0.0380952	0.047619	0.0380952	0.0952381	0.0857143	0.0384615	0.0288462	0.0192308	0.00961538	0.0288462	0	0	0.0288462	0.0288462	0.0480769	0.0192308	0.00961538	0.00961538	0.00961538	0.0192308	0.00961538	0	0	0.0576923	0.00961538	0.00961538	0	0	0.00961538	0	0	0	0	0.0288462	0.00961538
0.301887	0.198113	0.235849	0.264151	0.0952381	0.0571429	0.0666667	0.047619	0.0666667	0.0285714	0	0.0952381	0.0952381	0.0761905	0.0285714	0.0380952	0.047619	0.0380952	0.0952381	0.0857143	0.0384615	0.0288462	0.0192308	0.00961538	0.0288462	0	0	0.0288462	0.0288462	0.0480769	0.0192308	0.00961538	0.00961538	0.00961538	0.0192308	0.00961538	0	0	0.0576923	0.00961538	0.00961538	0	0	0.00961538	0	0	0	0	0.0288462	0.00961538
0.270833	0.166667	0.28125	0.28125	0.0631579	0.0315789	0.105263	0.0736842	0.0631579	0.0315789	0	0.0736842	0.115789	0.0421053	0.0631579	0.0631579	0.0315789	0.0631579	0.105263	0.0736842	0.0212766	0.0106383	0.0212766	0.0106383	0.0106383	0.0106383	0	0.0106383	0.0319149	0.0319149	0.0319149	0.0106383	0	0.0319149	0	0.0319149	0	0	0.0319149	0.0319149	0.0212766	0	0	0.0106383	0	0	0	0	0	0
0.239437	0.225352	0.253521	0.28169	0.0142857	0.0571429	0.0857143	0.0714286	0.0714286	0.0428571	0.0285714	0.0857143	0.0571429	0.0285714	0.0714286	0.0857143	0.1	0.0857143	0.0571429	0.0428571	0	0	0.0144928	0	0.0144928	0	0	0.0434783	0	0.0144928	0.0289855	0.057971	0.0144928	0.0289855	0.0144928	0.0144928	0	0.0144928	0.0289855	0.0289855	0	0.0144928	0	0.0289855	0	0	0.0144928	0.0144928	0.0289855	0.0289855
0.247312	0.204301	0.333333	0.215054	0.0869565	0.0434783	0.076087	0.0108696	0.0869565	0.0217391	0	0.0978261	0.0543478	0.119565	0.0978261	0.0543478	0.0217391	0.0108696	0.130435	0.0543478	0.032967	0.021978	0.032967	0	0.032967	0.010989	0	0	0.032967	0.032967	0.032967	0.010989	0	0	0.010989	0	0.010989	0.021978	0.043956	0.010989	0.010989	0	0	0.010989	0	0	0	0	0.010989	0.010989
0.117647	0.294118	0.254902	0.333333	0.019802	0.029703	0.049505	0.00990099	0.049505	0.0792079	0.00990099	0.158416	0.029703	0.0792079	0.0693069	0.0693069	0.019802	0.0990099	0.118812	0.0990099	0	0	0.02	0	0	0	0	0.03	0.01	0.01	0.01	0.02	0	0	0	0.01	0	0.01	0.04	0	0.02	0	0.01	0.05	0	0	0.01	0	0.01	0.03
0.138614	0.336634	0.316832	0.207921	0	0.06	0.08	0.02	0.08	0.08	0.09	0.08	0.03	0.15	0.04	0.1	0.03	0.05	0.12	0.01	0	0	0	0	0.030303	0.030303	0	0	0.010101	0.030303	0.010101	0.010101	0.010101	0	0.010101	0	0	0.020202	0.0505051	0.010101	0.010101	0.010101	0.040404	0.020202	0.010101	0.040404	0.020202	0.020202	0	0.010101
0.27381	0.214286	0.297619	0.214286	0.0722892	0.0722892	0.0963855	0.0481928	0.0963855	0.0361446	0.0120482	0.060241	0.0843373	0.0722892	0.0481928	0.0963855	0.0240964	0.0361446	0.144578	0.0120482	0.0121951	0.0365854	0.0121951	0.0121951	0.0243902	0.0243902	0.0121951	0.0121951	0.0121951	0.0121951	0.0121951	0.0487805	0	0.0121951	0.0243902	0.0121951	0.0243902	0.0243902	0.0365854	0.0121951	0.0243902	0.0121951	0	0	0	0	0	0.0121951	0	0.0121951
0.261905	0.190476	0.190476	0.357143	0.0481928	0.0120482	0.0843373	0.13253	0.0722892	0.0361446	0	0.0843373	0.0481928	0.0843373	0.0120482	0.0481928	0.0963855	0.060241	0.120482	0.0843373	0.0121951	0	0.0121951	0.0243902	0	0	0	0.0121951	0.0121951	0.0243902	0.0121951	0.0121951	0.0365854	0.0121951	0.0487805	0.0365854	0.0121951	0	0.0365854	0.0243902	0.0121951	0.0243902	0	0	0	0	0	0	0.0121951	0.0121951
0.189873	0.21519	0.329114	0.265823	0.025641	0.025641	0.0512821	0.0384615	0.102564	0.0128205	0.0128205	0.0897436	0.025641	0.128205	0.0897436	0.0769231	0.0384615	0.0384615	0.128205	0.0641026	0.012987	0	0.012987	0	0.012987	0	0.012987	0	0.025974	0.025974	0.025974	0.012987	0	0.012987	0.025974	0	0.012987	0.012987	0.0649351	0.012987	0	0	0	0.012987	0	0	0	0.012987	0	0.012987
0.252525	0.252525	0.252525	0.242424	0.0510204	0.0612245	0.0816327	0.0612245	0.0918367	0.0510204	0.0102041	0.0918367	0.0918367	0.0612245	0.0510204	0.0510204	0.0204082	0.0816327	0.102041	0.0408163	0.0103093	0.0206186	0.0103093	0.0103093	0.0206186	0.0309278	0	0.0103093	0.0103093	0.0309278	0.0309278	0.0103093	0.0103093	0.0206186	0.0206186	0.0103093	0.0309278	0.0309278	0.0103093	0.0206186	0.0103093	0	0	0.0412371	0	0	0.0103093	0	0.0103093	0.0103093
0.107527	0.387097	0.311828	0.193548	0	0.0326087	0.0978261	0	0.0869565	0.108696	0.0543478	0.141304	0.0217391	0.173913	0.0543478	0.0543478	0	0.0652174	0.130435	0	0	0	0	0	0	0.010989	0	0.021978	0	0.0549451	0.021978	0	0	0	0	0	0	0.032967	0.0549451	0	0.010989	0.043956	0.032967	0.021978	0	0.021978	0.021978	0.010989	0	0.043956
0.131868	0.263736	0.340659	0.263736	0.0111111	0.0444444	0.0555556	0.0333333	0.0666667	0.0666667	0	0.133333	0.0555556	0.1	0.1	0.0777778	0	0.0444444	0.2	0.0222222	0	0	0.011236	0	0	0	0	0.0449438	0.011236	0	0.011236	0.0224719	0	0	0.011236	0.0224719	0	0.0224719	0.0224719	0.0224719	0.0224719	0.0224719	0	0.0224719	0	0	0	0	0	0.011236
0.150538	0.333333	0.311828	0.204301	0.0108696	0.0326087	0.0217391	0.0217391	0.0978261	0.119565	0	0.108696	0.0217391	0.141304	0.108696	0.0434783	0.0217391	0.0434783	0.108696	0.0326087	0	0	0.010989	0	0.021978	0	0	0	0	0.032967	0.032967	0.021978	0	0	0.021978	0	0.010989	0.021978	0.0549451	0.010989	0.0549451	0.0549451	0	0.010989	0	0	0	0	0	0.032967
0.372549	0.147059	0.205882	0.27451	0.148515	0.0594059	0.0594059	0.0693069	0.0693069	0.039604	0	0.039604	0.0693069	0.00990099	0.049505	0.0792079	0.0891089	0.039604	0.0693069	0.0792079	0.06	0.03	0.03	0.03	0.02	0.02	0	0.02	0.01	0.01	0.03	0.04	0.01	0.02	0.02	0.02	0.02	0.01	0.02	0.01	0.02	0.01	0	0.01	0	0	0	0	0.01	0.01
0.287671	0.205479	0.191781	0.315068	0.111111	0.0277778	0.125	0.0833333	0.0555556	0.0694444	0	0.0833333	0.0555556	0.0277778	0.0555556	0.0416667	0.0694444	0.0694444	0.0694444	0.111111	0.0422535	0	0.0422535	0.028169	0.0140845	0.0140845	0	0	0.0140845	0	0.0140845	0.028169	0	0.0422535	0.0140845	0.028169	0	0.0140845	0.028169	0.0140845	0.0422535	0	0	0.028169	0	0	0	0	0	0.0140845
0.096386	0.337349	0.349398	0.216867	0.0121951	0.0121951	0.0609756	0.0487805	0.0243902	0.121951	0.121951	0.0609756	0.0487805	0.121951	0.121951	0.0609756	0.0121951	0.0853659	0.0731707	0.0487805	0	0	0	0.0123457	0	0.0123457	0	0	0	0.0123457	0.0123457	0	0	0.0246914	0	0.0246914	0.0123457	0.0123457	0	0	0.0246914	0.0493827	0.0246914	0.0246914	0.0123457	0.037037	0.037037	0.037037	0	0.0246914
0.271845	0.213592	0.174757	0.339806	0.0882353	0.0392157	0.0490196	0.0882353	0.0686275	0.0588235	0	0.0882353	0.0294118	0.0392157	0.0490196	0.0588235	0.0784314	0.0784314	0.0686275	0.107843	0.019802	0	0.029703	0.039604	0	0.019802	0	0.019802	0	0.00990099	0.029703	0.019802	0.019802	0.029703	0.00990099	0.029703	0.019802	0.029703	0.00990099	0.00990099	0.019802	0	0	0.039604	0	0	0	0	0.00990099	0.029703
0.258427	0.258427	0.247191	0.235955	0.0795455	0.0681818	0.0681818	0.0113636	0.0795455	0.0795455	0	0.0909091	0.102273	0.0568182	0.0340909	0.0568182	0	0.0568182	0.102273	0.0795455	0.0229885	0.0344828	0.0229885	0	0.0114943	0.0229885	0	0.0344828	0.0229885	0.0344828	0.0229885	0.0229885	0	0	0	0.0114943	0.0344828	0	0.045977	0	0.0114943	0.0344828	0	0.0229885	0	0	0	0	0	0.0229885
0.183908	0.298851	0.229885	0.287356	0.0348837	0.0697674	0.0348837	0.0232558	0.0930233	0.0697674	0.0116279	0.127907	0.0232558	0.104651	0.0465116	0.0581395	0.0232558	0.0581395	0.116279	0.0813953	0.0117647	0.0235294	0	0	0.0235294	0.0117647	0	0.0352941	0.0235294	0.0117647	0.0117647	0.0117647	0	0.0117647	0	0.0117647	0.0235294	0.0352941	0.0352941	0	0.0117647	0.0235294	0.0117647	0.0235294	0	0	0	0.0117647	0.0117647	0.0352941
0.183908	0.298851	0.229885	0.287356	0.0348837	0.0697674	0.0930233	0.0232558	0.0930233	0.0697674	0.0116279	0.127907	0.0232558	0.104651	0.0465116	0.0581395	0.0232558	0.0581395	0.116279	0.0813953	0.0117647	0.0235294	0	0	0.0235294	0.0117647	0	0.0352941	0.0235294	0.0117647	0.0117647	0.0117647	0	0.0117647	0	0.0117647	0.0235294	0.0352941	0.0352941	0	0.0117647	0.0235294	0.0117647	0.0235294	0	0	0	0.0117647	0.0117647	0.0352941
0.18	0.3	0.28	0.24	0.030303	0.040404	0.0707071	0.0505051	0.0808081	0.121212	0.030303	0.0606061	0.0606061	0.0707071	0.0606061	0.0909091	0.010101	0.0707071	0.121212	0.040404	0.0102041	0.0102041	0	0.0102041	0.0102041	0	0.0204082	0.0102041	0.0204082	0.0408163	0	0	0	0.0204082	0.0204082	0.0102041	0	0.0102041	0.0306122	0.0408163	0.0408163	0.0510204	0.0102041	0.0102041	0	0.0102041	0	0.0204082	0	0.0204082
0.207792	0.207792	0.298701	0.285714	0.0789474	0.0394737	0.0526316	0.0526316	0.0657895	0.0526316	0.0131579	0.0789474	0.0657895	0.0263158	0.105263	0.0921053	0	0.0789474	0.144737	0.0657895	0.0266667	0.0133333	0.0133333	0.0266667	0.0133333	0	0.0133333	0.0133333	0	0	0.0133333	0.0266667	0	0.0266667	0.0266667	0	0.0266667	0.0133333	0.0133333	0.0133333	0.0133333	0.0133333	0	0.0266667	0	0	0	0.0133333	0	0.0133333
0.135802	0.345679	0.345679	0.17284	0	0.0375	0.1125	0	0.1125	0.1125	0.0125	0.1	0.025	0.1625	0.0875	0.075	0	0.0375	0.1375	0	0	0	0	0	0	0.0253165	0	0.0126582	0	0.0379747	0.0253165	0.0379747	0	0	0	0	0	0.0379747	0.0759494	0	0.0253165	0.0506329	0	0.0379747	0	0	0.0126582	0	0	0.0126582
0.193878	0.265306	0.265306	0.27551	0.0515464	0.0309278	0.0927835	0.0412371	0.0412371	0.0515464	0.0103093	0.154639	0.0618557	0.0927835	0.0824742	0.0309278	0.0412371	0.0927835	0.0927835	0.0515464	0.0104167	0.0208333	0.0104167	0.0104167	0.0104167	0	0	0.0208333	0.0104167	0.0208333	0.03125	0.0104167	0.0104167	0.0208333	0	0.0104167	0.0104167	0	0.0208333	0.0104167	0	0.0208333	0.0104167	0.0208333	0	0	0	0.0104167	0.0208333	0.0416667
0.223529	0.258824	0.294118	0.223529	0.0238095	0.047619	0.0357143	0.047619	0.0952381	0.0595238	0	0.0952381	0.0952381	0.0714286	0.047619	0.0833333	0.0119048	0.0833333	0.130952	0	0	0	0.0240964	0	0	0.0120482	0	0.0361446	0.0120482	0.0120482	0.0240964	0.060241	0	0.0240964	0.0240964	0	0.0240964	0.0120482	0.0361446	0.0240964	0.0361446	0	0	0.0240964	0	0	0	0	0	0.060241
0.211111	0.255556	0.333333	0.2	0.0449438	0.0449438	0.0337079	0.0224719	0.0786517	0.0561798	0.0561798	0.0674157	0.0786517	0.11236	0.0786517	0.0561798	0.011236	0.0337079	0.101124	0.0561798	0.0113636	0	0.0340909	0	0.0227273	0.0113636	0.0113636	0	0.0113636	0.0340909	0.0340909	0.0227273	0	0.0113636	0.0113636	0	0.0113636	0.0113636	0.0454545	0.0113636	0.0113636	0.0113636	0.0227273	0.0113636	0.0113636	0.0113636	0.0113636	0.0113636	0.0113636	0.0113636
0.341463	0.158537	0.256098	0.243902	0.17284	0.0246914	0.0493827	0.0617284	0.0617284	0.0246914	0.0123457	0.0617284	0.0864198	0.037037	0.0740741	0.0493827	0.0246914	0.0617284	0.0864198	0.0740741	0.0875	0	0.05	0.0375	0.0125	0.0125	0	0	0.075	0.0125	0	0	0	0.0125	0.0375	0.0125	0.05	0	0	0.0125	0.0125	0	0.0125	0	0	0	0	0.0125	0.0125	0.0125
0.126582	0.291139	0.341772	0.240506	0.0384615	0.0384615	0.0512821	0.0128205	0.0384615	0.0641026	0.0512821	0.128205	0.0384615	0.115385	0.141026	0.0512821	0.0128205	0.0769231	0.102564	0.0512821	0.012987	0	0.012987	0.012987	0	0.025974	0	0.012987	0	0.012987	0.025974	0	0	0.012987	0	0	0	0.025974	0.012987	0	0.012987	0	0.038961	0.012987	0	0.012987	0.038961	0	0	0.038961
0.126582	0.291139	0.341772	0.240506	0.0384615	0.0384615	0.115385	0.0128205	0.0384615	0.0641026	0.0512821	0.128205	0.0384615	0.115385	0.141026	0.0512821	0.0128205	0.0769231	0.102564	0.0512821	0.012987	0	0.012987	0.012987	0	0.025974	0	0.012987	0	0.012987	0.025974	0	0	0.012987	0	0	0	0.025974	0.012987	0	0.012987	0	0.038961	0.012987	0	0.012987	0.038961	0	0	0.038961
0.117647	0.279412	0.382353	0.220588	0	0.0597015	0.119403	0	0.0895522	0.0298507	0.0298507	0.134328	0.0149254	0.119403	0.164179	0.0746269	0.0149254	0.0597015	0.134328	0.0149254	0	0	0	0	0.0151515	0.0151515	0.0151515	0.0151515	0	0.0454545	0.0151515	0	0	0	0	0	0	0.0454545	0.0454545	0	0.0151515	0.0151515	0	0	0	0	0.0151515	0.0151515	0	0.030303
0.197802	0.208791	0.307692	0.285714	0.0555556	0.0333333	0.0444444	0.0555556	0.0444444	0.0333333	0.0333333	0.1	0.0777778	0.0888889	0.0777778	0.0666667	0.0222222	0.0555556	0.155556	0.0555556	0.0337079	0.011236	0	0.011236	0	0	0.011236	0.0224719	0	0.0337079	0.011236	0	0	0.011236	0.0449438	0	0	0.011236	0.0224719	0.011236	0.011236	0	0	0.0224719	0.011236	0	0.011236	0.011236	0	0.0224719
0.244444	0.244444	0.244444	0.266667	0.0337079	0.0449438	0.101124	0.0561798	0.11236	0.0449438	0	0.0898876	0.0561798	0.0674157	0.0449438	0.0786517	0.0449438	0.0898876	0.101124	0.0337079	0	0	0.0113636	0.0227273	0.0227273	0.0113636	0	0.0113636	0.0227273	0.0454545	0	0.0340909	0	0.0227273	0	0.0340909	0	0.0340909	0.0681818	0.0113636	0.0454545	0	0	0	0	0	0	0	0.0113636	0.0340909
0.247191	0.191011	0.280899	0.280899	0.0454545	0.0454545	0.0340909	0.0454545	0.0909091	0.0113636	0	0.0909091	0.0568182	0.0681818	0.0681818	0.0909091	0.0568182	0.0681818	0.113636	0.0454545	0.0114943	0	0.0114943	0.0229885	0.0344828	0	0	0.0114943	0	0.045977	0.0114943	0.045977	0	0.0114943	0.0229885	0.0114943	0	0.0344828	0.045977	0	0.0114943	0	0	0	0	0	0	0	0.0229885	0.0229885
0.2	0.219048	0.247619	0.333333	0.0673077	0.0288462	0.0480769	0.0288462	0.0576923	0.0384615	0.0384615	0.0865385	0.0480769	0.0673077	0.0480769	0.0865385	0.0288462	0.0865385	0.0769231	0.134615	0.0194175	0.0291262	0.00970874	0.00970874	0.0194175	0	0	0.00970874	0.0194175	0.0194175	0.0194175	0.0194175	0	0	0.00970874	0.0194175	0.0291262	0	0.0291262	0	0.0194175	0	0.0194175	0	0	0.0194175	0.00970874	0.00970874	0	0.00970874
0.169014	0.28169	0.267606	0.28169	0.0571429	0.0285714	0.0571429	0.0285714	0.0428571	0.0857143	0.0285714	0.114286	0.0428571	0.0714286	0.0857143	0.0714286	0.0285714	0.1	0.0857143	0.0714286	0.0144928	0	0.0434783	0	0	0.0144928	0	0.0144928	0	0.0289855	0.0144928	0.0144928	0	0	0.0289855	0	0.0144928	0.0289855	0	0	0.0144928	0.0289855	0.0144928	0.0289855	0	0	0.0144928	0.0144928	0.0144928	0.057971
0.16	0.306667	0.266667	0.266667	0	0.0135135	0.162162	0.027027	0.0540541	0.0945946	0	0.148649	0.0540541	0.0945946	0.0675676	0.0540541	0.0540541	0.108108	0.0675676	0.0405405	0	0	0	0	0	0.0136986	0	0	0.0273973	0.0410959	0.0547945	0	0	0.0273973	0	0	0	0	0.0410959	0.0136986	0.0136986	0.0136986	0	0.0684932	0	0	0	0	0	0.0684932
0.258065	0.215054	0.215054	0.311828	0.0434783	0.0652174	0.0434783	0.0869565	0.0978261	0.0326087	0.0108696	0.076087	0.0326087	0.0543478	0.0326087	0.0978261	0.0869565	0.0652174	0.119565	0.0434783	0.010989	0.021978	0	0.010989	0.032967	0.021978	0	0.010989	0.010989	0.010989	0.010989	0.021978	0.032967	0.010989	0.021978	0.021978	0	0.010989	0.0549451	0.021978	0	0	0.010989	0.021978	0	0	0	0.010989	0.010989	0.021978
0.320988	0.135802	0.17284	0.37037	0.1625	0.075	0.1	0.0375	0.075	0.0125	0.0125	0.0375	0.0375	0	0.05	0.075	0.05	0.05	0.0625	0.2125	0.126582	0.0126582	0.0126582	0.0126582	0.0126582	0.0126582	0.0126582	0.0379747	0.0126582	0	0.0126582	0.0126582	0	0	0.0126582	0.0253165	0.0253165	0.0253165	0.0253165	0	0.0126582	0	0	0	0	0	0.0126582	0	0	0
0.153061	0.265306	0.346939	0.234694	0.0206186	0.0103093	0.0721649	0	0.0515464	0.0618557	0.0412371	0.103093	0.0618557	0.134021	0.103093	0.0515464	0.0206186	0.0618557	0.0721649	0.0824742	0	0	0.0208333	0	0	0	0.0104167	0	0.0208333	0.0625	0.0416667	0	0	0	0	0	0.0104167	0	0.0416667	0	0.0104167	0.0208333	0.0104167	0.0104167	0.0104167	0.0104167	0.0104167	0.0104167	0.0104167	0.0416667
0.075758	0.363636	0.5	0.060606	0	0.0153846	0.0615385	0	0	0.107692	0.246154	0	0.0769231	0.215385	0.169231	0.0461538	0	0.0307692	0.0153846	0.0153846	0	0	0	0	0	0	0.015625	0	0	0.046875	0.015625	0	0	0	0	0	0	0	0	0	0	0.046875	0.0625	0	0	0.109375	0.09375	0.046875	0	0
0.15534	0.194175	0.38835	0.262136	0.0196078	0.0294118	0.0490196	0.0294118	0.0588235	0.0196078	0.0196078	0.0980392	0.0588235	0.117647	0.137255	0.0784314	0.00980392	0.0294118	0.156863	0.0588235	0	0.00990099	0.00990099	0	0.00990099	0.00990099	0	0.00990099	0.00990099	0.029703	0.039604	0	0	0	0.029703	0	0.019802	0	0.029703	0.00990099	0.00990099	0	0	0.00990099	0	0	0	0.019802	0.00990099	0.00990099
0.07619	0.32381	0.504762	0.095238	0	0.00961538	0.0673077	0	0.0192308	0.0961538	0.163462	0.0480769	0.0576923	0.192308	0.211538	0.0384615	0	0.0192308	0.0673077	0.00961538	0	0	0	0	0	0	0.00970874	0	0	0.0485437	0.0194175	0	0	0	0	0	0	0.00970874	0.00970874	0	0.00970874	0.0291262	0.038835	0.0194175	0.00970874	0.038835	0.0970874	0.00970874	0	0.00970874
0.215054	0.172043	0.236559	0.376344	0.0434783	0.0217391	0.076087	0.0978261	0.0543478	0.0217391	0	0.0978261	0.076087	0.0869565	0.0434783	0.0326087	0.0434783	0.0434783	0.152174	0.141304	0.021978	0.010989	0	0	0.010989	0	0	0.010989	0.010989	0.021978	0.010989	0	0.010989	0.010989	0.021978	0.0549451	0	0.010989	0.021978	0.021978	0	0.010989	0	0.010989	0	0	0	0	0.021978	0.010989
0.225806	0.172043	0.225806	0.376344	0.0434783	0.0217391	0.0543478	0.0978261	0.0543478	0.0217391	0	0.0978261	0.076087	0.0869565	0.0326087	0.0326087	0.0543478	0.0434783	0.141304	0.141304	0.021978	0.010989	0	0	0.010989	0	0	0.010989	0.010989	0.032967	0.010989	0	0.010989	0.010989	0.021978	0.0549451	0	0.010989	0.021978	0.021978	0	0.010989	0	0.010989	0	0	0	0	0.032967	0.010989
0.152542	0.254237	0.389831	0.20339	0.0172414	0.0172414	0.0689655	0	0.0344828	0.0344828	0.0517241	0.137931	0.0862069	0.155172	0.137931	0.0172414	0.0172414	0.0517241	0.0689655	0.0517241	0	0.0175439	0	0	0.0175439	0	0	0	0.0350877	0.0526316	0.0350877	0	0	0	0	0	0	0	0.0350877	0	0	0	0.0175439	0.0175439	0.0175439	0.0175439	0.0175439	0	0	0.0175439
0.220779	0.194805	0.285714	0.298701	0.0131579	0.0131579	0.118421	0.0921053	0.0789474	0.0263158	0.0131579	0.0789474	0.105263	0.0789474	0.0394737	0.0657895	0.0263158	0.0789474	0.144737	0.0526316	0	0	0	0.0133333	0.0133333	0	0	0	0.0133333	0.04	0.0133333	0.0266667	0.0133333	0.04	0.0266667	0.0133333	0.0133333	0	0.04	0.0266667	0	0	0	0.0266667	0	0	0	0.0133333	0	0.0266667
0.213592	0.213592	0.252427	0.320388	0.0784314	0.0294118	0.0392157	0.0588235	0.0882353	0.0392157	0	0.0784314	0.0392157	0.0588235	0.0392157	0.117647	0.00980392	0.0882353	0.156863	0.0686275	0.029703	0.00990099	0.019802	0.019802	0.019802	0.00990099	0	0	0	0.00990099	0.00990099	0.029703	0.00990099	0.00990099	0.019802	0.019802	0.029703	0.019802	0.019802	0.019802	0.00990099	0	0	0.029703	0	0	0	0	0	0.019802
0.123711	0.381443	0.340206	0.154639	0.0104167	0.03125	0.0729167	0.03125	0.0625	0.145833	0.0729167	0.104167	0.0416667	0.135417	0.15625	0.0104167	0.0104167	0.0729167	0.0729167	0	0	0.0105263	0	0	0.0105263	0.0105263	0	0.0105263	0	0	0.0421053	0	0	0	0.0315789	0	0	0.0210526	0.0105263	0.0210526	0.0105263	0.0736842	0.0210526	0.0421053	0	0.0631579	0.0105263	0	0.0105263	0.0631579
0.232558	0.232558	0.267442	0.267442	0.0588235	0.0470588	0.0705882	0.0235294	0.0705882	0.0588235	0	0.105882	0.0941176	0.0588235	0.0705882	0.0352941	0.0117647	0.0588235	0.0941176	0.105882	0.0119048	0.0238095	0.0119048	0.0119048	0	0.0357143	0	0.0119048	0.0357143	0.0119048	0.047619	0.0119048	0	0	0.0119048	0.0119048	0.0119048	0.0119048	0.047619	0	0.0119048	0	0	0.047619	0	0	0	0	0	0.0357143
0.086957	0.333333	0.347826	0.231884	0.0147059	0.0147059	0.132353	0	0.0294118	0.102941	0.132353	0.0735294	0.0441176	0.132353	0.0588235	0.102941	0	0.0735294	0.102941	0.0588235	0	0.0149254	0	0	0	0	0.0149254	0	0.0149254	0.0298507	0	0.0149254	0	0	0	0	0	0	0.0298507	0	0.0149254	0.0298507	0.0447761	0.0149254	0.0149254	0.0447761	0.0447761	0.0298507	0	0.0298507
0.166667	0.230769	0.371795	0.230769	0.012987	0.038961	0.116883	0.025974	0.0519481	0.0779221	0	0.103896	0.103896	0.0649351	0.168831	0.025974	0	0.038961	0.116883	0.0779221	0	0.0131579	0	0	0.0131579	0.0263158	0	0	0.0131579	0	0.0789474	0	0	0	0.0131579	0.0131579	0.0131579	0	0.0263158	0.0131579	0.0131579	0.0263158	0	0.0394737	0	0	0	0	0	0.0263158
0.164557	0.278481	0.303797	0.253165	0.0512821	0.0128205	0.0512821	0.025641	0.0512821	0.0769231	0.025641	0.115385	0.0384615	0.102564	0.102564	0.0641026	0.025641	0.0897436	0.0897436	0.0512821	0.012987	0.012987	0.012987	0.012987	0	0.012987	0	0	0	0.025974	0.0519481	0	0	0.012987	0.012987	0	0	0	0.038961	0.012987	0.012987	0.038961	0.012987	0.012987	0	0.012987	0	0.012987	0.012987	0.025974
0.280899	0.235955	0.247191	0.235955	0.0795455	0.0568182	0.0681818	0.0454545	0.0681818	0.0340909	0.0227273	0.102273	0.102273	0.0681818	0.0227273	0.0568182	0.0340909	0.0795455	0.0909091	0.0340909	0.0114943	0.0229885	0.0344828	0.0114943	0.045977	0	0	0	0.0344828	0.0344828	0.0229885	0.0114943	0	0.0114943	0.0229885	0.0114943	0.0229885	0.0114943	0.0344828	0	0.0114943	0	0	0.0229885	0.0114943	0	0	0.0114943	0.0114943	0.0229885
0.277228	0.168317	0.19802	0.356436	0.07	0.03	0.06	0.08	0.04	0.03	0	0.1	0.04	0.06	0.02	0.08	0.13	0.05	0.09	0.09	0.030303	0.010101	0.030303	0	0	0	0	0.030303	0.020202	0.020202	0.010101	0.040404	0.040404	0.020202	0	0.020202	0.010101	0	0.010101	0.010101	0.010101	0	0	0.020202	0	0	0	0	0.010101	0.010101
0.094737	0.357895	0.4	0.147368	0	0.0425532	0.0744681	0.0106383	0.0851064	0.117021	0.0957447	0.0531915	0.0106383	0.138298	0.191489	0.0638298	0	0.0638298	0.0638298	0.0212766	0	0	0	0	0.0107527	0.0215054	0	0.0107527	0	0.0215054	0.0107527	0.0107527	0	0.0107527	0	0	0	0.0430108	0.0322581	0.0107527	0.0322581	0.0430108	0.0215054	0.0215054	0	0.0215054	0.0537634	0.0215054	0	0.0107527
0.260274	0.150685	0.287671	0.30137	0.0694444	0.0277778	0.111111	0.0833333	0.0277778	0.0277778	0.0138889	0.0694444	0.111111	0.0416667	0.0972222	0.0416667	0.0555556	0.0555556	0.0833333	0.111111	0.028169	0	0.0140845	0.028169	0	0	0	0.028169	0.0422535	0.0140845	0.028169	0	0.0140845	0.0140845	0.0140845	0.0422535	0	0	0.0140845	0.0140845	0	0.0140845	0	0.0140845	0.0140845	0	0	0	0	0.0140845
0.23913	0.26087	0.26087	0.23913	0.043956	0.0989011	0.0879121	0.032967	0.0989011	0.043956	0.021978	0.0879121	0.0549451	0.0659341	0.0659341	0.0769231	0.043956	0.0549451	0.0989011	0.043956	0.0111111	0.0111111	0	0.0222222	0.0444444	0.0111111	0.0111111	0.0222222	0.0111111	0.0333333	0.0222222	0	0.0111111	0	0.0111111	0.0111111	0	0.0444444	0.0555556	0	0.0222222	0	0	0.0222222	0.0111111	0	0	0.0111111	0	0.0444444
0.157895	0.302632	0.289474	0.25	0.0133333	0.04	0.08	0.0133333	0.0933333	0.04	0.0133333	0.16	0.0266667	0.133333	0.08	0.0533333	0.0133333	0.0933333	0.106667	0.0266667	0	0.0135135	0	0	0.0135135	0	0	0.027027	0	0.0540541	0.0135135	0.027027	0	0.0135135	0	0	0	0.0135135	0.0675676	0.0135135	0.0135135	0	0	0.027027	0.0135135	0	0	0	0	0.0540541
0.290323	0.182796	0.225806	0.301075	0.119565	0.0326087	0.0978261	0.0543478	0.076087	0.0108696	0.0108696	0.076087	0.0652174	0.0869565	0.0326087	0.0434783	0.0326087	0.0543478	0.0869565	0.130435	0.032967	0.021978	0.032967	0.032967	0.032967	0	0	0	0.010989	0.0549451	0.010989	0.010989	0	0.021978	0.010989	0.021978	0.043956	0	0.021978	0.010989	0	0	0	0.010989	0	0	0	0.010989	0	0.010989
0.30303	0.212121	0.191919	0.292929	0.102041	0.0306122	0.0612245	0.0816327	0.0714286	0.0612245	0	0.0816327	0.0714286	0.0408163	0.0612245	0.0204082	0.0612245	0.0816327	0.0510204	0.102041	0.0412371	0.0103093	0	0.0515464	0.0206186	0	0	0.0103093	0.0206186	0.0309278	0.0309278	0	0.0206186	0	0.0103093	0.0515464	0.0103093	0	0.0309278	0.0206186	0.0206186	0.0206186	0	0.0206186	0	0	0	0	0.0103093	0.0412371
0.227723	0.247525	0.188119	0.336634	0.05	0.03	0.06	0.09	0.08	0.02	0.02	0.13	0.07	0.07	0.01	0.03	0.03	0.12	0.1	0.09	0.010101	0.020202	0.010101	0.010101	0	0	0.010101	0.020202	0.010101	0.020202	0.010101	0.010101	0.010101	0.030303	0.020202	0.030303	0	0	0.020202	0.0606061	0.010101	0	0	0.010101	0.010101	0	0	0.010101	0.010101	0.0606061
0.291262	0.184466	0.23301	0.291262	0.0882353	0.0294118	0.0294118	0.0784314	0.0588235	0.0588235	0	0.0686275	0.107843	0.0392157	0.0686275	0.0196078	0.0392157	0.0588235	0.0784314	0.117647	0.019802	0	0.019802	0.049505	0	0.019802	0	0.00990099	0.049505	0.00990099	0.00990099	0.019802	0.00990099	0.00990099	0	0.0594059	0.019802	0	0.019802	0.00990099	0.039604	0.00990099	0	0.00990099	0	0	0	0	0.00990099	0.00990099
0.098039	0.303922	0.362745	0.235294	0	0.019802	0.0594059	0.019802	0.049505	0.0594059	0.049505	0.148515	0.049505	0.178218	0.0792079	0.0594059	0	0.049505	0.168317	0.00990099	0	0	0	0	0.01	0	0	0.01	0	0.04	0.02	0	0	0	0.02	0	0	0.02	0.02	0.01	0.01	0.02	0.01	0.02	0.01	0.01	0.02	0.01	0	0.03
0.33945	0.201835	0.137615	0.321101	0.148148	0.0648148	0.0277778	0.0648148	0.0648148	0.0277778	0	0.111111	0.0648148	0.037037	0.00925926	0.0277778	0.0648148	0.0740741	0.0740741	0.111111	0.0654206	0.0280374	0.0186916	0.0373832	0.0373832	0	0	0.0280374	0.0280374	0.00934579	0.00934579	0.00934579	0.00934579	0	0.00934579	0.046729	0.0280374	0.00934579	0.0186916	0.00934579	0	0.00934579	0	0.0186916	0	0	0	0	0.00934579	0.00934579
0.188889	0.266667	0.266667	0.277778	0.11236	0.0337079	0.0674157	0.011236	0.0224719	0.11236	0.0449438	0.0786517	0.0337079	0.0449438	0.11236	0.0786517	0.0224719	0.0786517	0.0674157	0.11236	0.0795455	0.0227273	0.0113636	0	0	0.0113636	0.0227273	0	0	0	0.0227273	0.0113636	0	0	0.0113636	0	0	0	0.0113636	0.0113636	0.0113636	0.0454545	0.0113636	0.0454545	0.0113636	0	0.0340909	0	0.0113636	0.0227273
0.125	0.261364	0.352273	0.261364	0.0344828	0.0229885	0.0344828	0	0.0574713	0.0804598	0.045977	0.0804598	0.0344828	0.103448	0.091954	0.114943	0	0.045977	0.149425	0.0689655	0.0116279	0	0.0232558	0	0	0.0116279	0	0.0116279	0	0.0232558	0.0232558	0.0232558	0	0	0	0	0.0116279	0.0116279	0.0348837	0	0.0116279	0.0232558	0.0232558	0.0232558	0.0116279	0	0.0232558	0.0116279	0	0.0116279
0.31746	0.253968	0.253968	0.174603	0.129032	0.0806452	0.129032	0.0645161	0.129032	0.0967742	0.016129	0.016129	0.0483871	0.0645161	0.0806452	0.0483871	0.016129	0	0.112903	0.0483871	0.0327869	0.0163934	0.0491803	0.0327869	0.0327869	0.0327869	0	0.0163934	0	0.0327869	0.0163934	0	0	0	0.0655738	0	0.0655738	0.0491803	0	0.0163934	0.0655738	0.0327869	0	0	0	0	0.0163934	0	0	0
0.095238	0.228571	0.514286	0.161905	0.0288462	0	0.105769	0.00961538	0	0.0480769	0.105769	0.0769231	0.0673077	0.144231	0.259615	0.0480769	0	0.0384615	0.0865385	0.0288462	0	0	0.0291262	0	0	0	0	0	0.00970874	0.0194175	0.0291262	0	0	0	0.00970874	0	0	0	0	0	0	0	0.038835	0.00970874	0	0.0194175	0.0679612	0.0194175	0	0.0194175
0.247059	0.211765	0.282353	0.258824	0.047619	0.0595238	0.0833333	0.0952381	0.0952381	0.0357143	0.0357143	0.047619	0.0833333	0.0833333	0.0357143	0.0833333	0.0238095	0.0357143	0.178571	0.0238095	0.0120482	0.0240964	0.0120482	0	0	0.0240964	0.0240964	0.0120482	0	0.0120482	0.0120482	0.0120482	0	0.0120482	0.0843373	0	0	0.0120482	0.0240964	0.0481928	0.0240964	0	0	0.0120482	0.0120482	0.0120482	0	0.0120482	0.0120482	0
0.252525	0.232323	0.282828	0.232323	0.0510204	0.0714286	0.0714286	0.0408163	0.102041	0.0408163	0.0204082	0.0714286	0.0510204	0.0612245	0.102041	0.0714286	0.0510204	0.0612245	0.0816327	0.0408163	0.0103093	0.0206186	0.0206186	0	0.0412371	0.0103093	0	0.0206186	0.0103093	0.0309278	0.0206186	0.0206186	0.0206186	0.0103093	0.0103093	0	0.0206186	0.0412371	0.0309278	0.0103093	0.0206186	0	0	0.0206186	0.0103093	0	0	0.0103093	0.0103093	0.0206186
0.268041	0.185567	0.247423	0.298969	0.0833333	0.0416667	0.0729167	0.0208333	0.0625	0.0104167	0.0208333	0.09375	0.0625	0.0729167	0.0208333	0.09375	0.0625	0.0625	0.09375	0.0833333	0	0.0105263	0.0631579	0.0105263	0.0105263	0	0	0.0315789	0.0315789	0.0315789	0.0105263	0.0421053	0	0	0.0210526	0	0.0105263	0.0105263	0.0421053	0	0	0	0.0105263	0	0	0	0.0105263	0.0105263	0.0210526	0.0105263
0.234694	0.255102	0.285714	0.22449	0.0721649	0.0412371	0.0927835	0.0515464	0.113402	0.0618557	0.0103093	0.0721649	0.0515464	0.0927835	0.103093	0.0412371	0	0.0618557	0.0927835	0.0618557	0.03125	0.0208333	0.0104167	0.0104167	0.0416667	0	0	0	0.0104167	0.0416667	0.0208333	0	0	0	0.0520833	0	0.0104167	0	0.0625	0.0416667	0.0208333	0.0104167	0	0.03125	0.0104167	0	0	0	0	0.0208333
0.294872	0.230769	0.269231	0.205128	0.103896	0.0519481	0.116883	0.0519481	0.0909091	0.038961	0.025974	0.0649351	0.0779221	0.0649351	0.0779221	0.0519481	0.025974	0.0779221	0.0649351	0.038961	0.0394737	0.0131579	0.0394737	0.0131579	0.0131579	0	0.0263158	0.0131579	0.0394737	0.0131579	0.0263158	0.0131579	0	0.0263158	0.0131579	0.0131579	0.0263158	0.0263158	0.0263158	0.0131579	0.0131579	0	0	0.0131579	0	0	0	0.0263158	0.0131579	0.0131579
0.271429	0.257143	0.271429	0.2	0.115942	0.057971	0.130435	0	0.101449	0.0434783	0	0.115942	0.057971	0.0869565	0.0869565	0.0289855	0	0.057971	0.0869565	0.057971	0.0441176	0.0294118	0.0441176	0	0	0.0294118	0	0.0294118	0	0.0441176	0.0588235	0	0	0	0	0	0.0441176	0.0294118	0.0294118	0	0.0147059	0	0	0.0294118	0	0	0	0	0	0.0147059
0.217822	0.306931	0.287129	0.188119	0.05	0.07	0.07	0.01	0.12	0.07	0.01	0.11	0.05	0.12	0.08	0.04	0	0.05	0.1	0.03	0	0.040404	0.010101	0	0.030303	0.010101	0	0.030303	0	0.040404	0.030303	0.020202	0	0	0.010101	0	0.030303	0.020202	0.0606061	0.010101	0.0505051	0.010101	0	0.010101	0	0.010101	0	0	0	0.020202
0.3125	0.114583	0.21875	0.354167	0.105263	0.0421053	0.0736842	0.0736842	0.0421053	0.0105263	0.0210526	0.0421053	0.0526316	0.0210526	0.0315789	0.105263	0.115789	0.0315789	0.0736842	0.136842	0.0319149	0.0212766	0.0319149	0.0212766	0.0106383	0.0106383	0.0106383	0.0106383	0.0212766	0.0106383	0	0.0531915	0.0319149	0	0.0212766	0.0212766	0	0.0106383	0.0212766	0.0106383	0	0	0	0.0106383	0	0	0	0.0212766	0.0106383	0.0106383
0.309524	0.154762	0.214286	0.321429	0.0722892	0.0481928	0.0722892	0.108434	0.060241	0.0240964	0.0120482	0.060241	0.0843373	0.0481928	0.0120482	0.060241	0.0963855	0.0240964	0.108434	0.0963855	0.0121951	0.0243902	0.0365854	0	0.0243902	0	0	0.0243902	0.0121951	0.0243902	0	0.0365854	0	0.0121951	0.0487805	0.0487805	0.0365854	0	0	0.0243902	0	0	0.0121951	0.0121951	0	0	0	0.0121951	0	0
0.131579	0.289474	0.302632	0.276316	0	0.0266667	0.106667	0.0666667	0.04	0.0533333	0.04	0.16	0.08	0.12	0.0533333	0.04	0.0133333	0.08	0.173333	0.0133333	0	0	0	0	0	0	0.0135135	0.0135135	0.0135135	0	0.027027	0	0	0.027027	0.027027	0.0135135	0	0	0.027027	0.0135135	0	0	0.0135135	0.0405405	0.0135135	0	0	0.027027	0.0135135	0.0405405
0.165049	0.271845	0.368932	0.194175	0.0196078	0.0294118	0.0686275	0.0392157	0.0686275	0.0882353	0.0392157	0.0784314	0.0490196	0.117647	0.137255	0.0686275	0.0294118	0.0392157	0.127451	0	0.00990099	0	0	0.00990099	0	0.00990099	0	0.019802	0.019802	0.00990099	0.019802	0.019802	0	0	0.039604	0	0	0.00990099	0.029703	0.019802	0.019802	0.039604	0.019802	0.00990099	0	0.00990099	0.029703	0	0.00990099	0.00990099
0.25	0.2125	0.2	0.3375	0.0506329	0.0632911	0.101266	0.0632911	0.0886076	0.0379747	0	0.0886076	0.0253165	0.0506329	0.0253165	0.0886076	0.0886076	0.0506329	0.101266	0.101266	0.0128205	0	0.025641	0.0128205	0.0384615	0	0	0.025641	0.0128205	0.0128205	0.0128205	0.0384615	0.025641	0.0128205	0	0.025641	0.0128205	0.025641	0.0384615	0.0128205	0	0.0128205	0	0.025641	0	0	0	0	0	0
0.191011	0.224719	0.269663	0.314607	0.0113636	0.0340909	0.0681818	0.0681818	0.0795455	0.0681818	0.0113636	0.0568182	0.0681818	0.0454545	0.113636	0.0454545	0.0340909	0.0795455	0.0568182	0.147727	0	0	0	0.0114943	0	0	0	0.0344828	0.0114943	0.0229885	0.0229885	0.0229885	0	0.0229885	0.0229885	0.0229885	0.0114943	0	0.0344828	0.0344828	0.0344828	0.0114943	0	0.0114943	0	0	0.0114943	0	0	0
0.277108	0.156627	0.289157	0.277108	0.097561	0.0609756	0.158537	0.0243902	0.0731707	0	0	0.0731707	0.0487805	0.0731707	0.0731707	0.097561	0.0609756	0.0243902	0.109756	0.0853659	0.037037	0.037037	0.0246914	0	0.037037	0	0	0.0246914	0.0123457	0.0493827	0.0123457	0.0246914	0.0123457	0.0123457	0	0	0	0.0123457	0.0493827	0.0123457	0	0	0	0	0	0	0	0	0	0.0123457
0.27381	0.22619	0.214286	0.285714	0.0722892	0.0843373	0.0481928	0.0481928	0.0722892	0.0481928	0	0.0963855	0.0722892	0.0361446	0.060241	0.0481928	0.060241	0.060241	0.0722892	0.0963855	0.0121951	0.0365854	0.0121951	0.0121951	0.0487805	0.0121951	0	0.0243902	0.0121951	0.0243902	0.0121951	0.0243902	0.0243902	0	0	0.0243902	0.0243902	0.0121951	0.0243902	0.0121951	0	0.0121951	0	0.0243902	0	0	0	0	0.0121951	0.0121951
0.247059	0.188235	0.247059	0.317647	0.0595238	0.0357143	0.0952381	0.0714286	0.0952381	0.0238095	0.0119048	0.0595238	0.047619	0.0714286	0.0833333	0.047619	0.047619	0.0595238	0.0833333	0.130952	0.0120482	0.0120482	0.0240964	0.0120482	0.0361446	0	0	0	0.0120482	0.0120482	0.0481928	0	0.0120482	0.0240964	0	0.0361446	0.0361446	0.0120482	0.0361446	0	0	0	0	0.0240964	0	0	0.0120482	0	0.0120482	0
0.266667	0.2	0.277778	0.255556	0.0674157	0	0.0449438	0.0561798	0.0561798	0.0337079	0.011236	0.101124	0.101124	0.11236	0.0449438	0.0224719	0.0449438	0.0561798	0.0674157	0.0786517	0.0113636	0	0.0227273	0.0340909	0	0	0	0	0.0454545	0.0681818	0.0227273	0.0113636	0	0.0113636	0.0227273	0.0227273	0	0	0.0454545	0.0113636	0.0113636	0.0113636	0	0.0113636	0.0113636	0	0	0	0.0227273	0.0227273
0.252747	0.21978	0.197802	0.32967	0.0555556	0.0555556	0.0666667	0.1	0.1	0.0444444	0	0.0777778	0.0444444	0.0333333	0.0555556	0.0555556	0.0555556	0.0777778	0.1	0.1	0.011236	0.011236	0	0.0337079	0.0337079	0.011236	0	0.011236	0.011236	0	0.0224719	0	0.0337079	0.011236	0.0224719	0.0337079	0.0224719	0.0224719	0.0224719	0.0337079	0.011236	0.011236	0	0.0224719	0	0	0	0	0.0224719	0.011236
0.194444	0.212963	0.296296	0.296296	0.046729	0.0280374	0.046729	0.046729	0.0654206	0.046729	0.0186916	0.0841121	0.0280374	0.0841121	0.0934579	0.0841121	0.0560748	0.046729	0.11215	0.0841121	0.0188679	0.00943396	0.0188679	0	0	0.00943396	0.00943396	0.00943396	0.00943396	0.0283019	0.0188679	0.0188679	0.0188679	0	0.0188679	0.00943396	0.00943396	0	0.0377358	0.0188679	0.0188679	0.00943396	0	0.0188679	0	0	0	0.0188679	0.0188679	0.0188679
0.222222	0.234568	0.283951	0.259259	0.05	0.05	0.0625	0.075	0.0875	0.0375	0.0375	0.0625	0.05	0.125	0.0625	0.05	0.0375	0.025	0.125	0.075	0.0126582	0.0126582	0	0.0253165	0.0126582	0.0253165	0	0.0126582	0.0126582	0.0379747	0	0	0.0126582	0.0126582	0.0379747	0.0126582	0.0126582	0.0253165	0.0253165	0.0253165	0.0253165	0.0126582	0	0	0	0.0253165	0	0.0126582	0	0
0.329545	0.136364	0.170455	0.363636	0.045977	0.0804598	0.091954	0.137931	0.045977	0.0114943	0	0.0804598	0.045977	0	0.045977	0.0689655	0.195402	0.0344828	0.0574713	0.0804598	0	0.0116279	0.0232558	0.0116279	0.0348837	0.0116279	0	0.0348837	0.0232558	0	0.0232558	0.0116279	0.104651	0.0116279	0.0116279	0.0116279	0.0232558	0	0.0116279	0.0116279	0	0	0	0.0116279	0	0	0	0	0.0465116	0
0.232558	0.186047	0.255814	0.325581	0.0588235	0.0117647	0.0705882	0.0588235	0.0823529	0.0470588	0	0.0588235	0.0823529	0.0470588	0.0588235	0.0705882	0.0117647	0.0823529	0.105882	0.129412	0	0.0119048	0.0357143	0	0.0119048	0	0	0	0.047619	0.0119048	0.0238095	0.0119048	0	0	0.0238095	0.0357143	0.0357143	0	0.0238095	0.0238095	0.0238095	0.0238095	0	0	0	0	0	0	0	0.0238095
0.27027	0.202703	0.256757	0.27027	0.0821918	0.0136986	0.0547945	0.0684932	0.0821918	0.0136986	0.0136986	0.0821918	0.0547945	0.150685	0.0273973	0.0273973	0.0547945	0.0273973	0.0958904	0.0958904	0.0138889	0.0138889	0.0277778	0.0277778	0	0	0	0.0138889	0.0416667	0.0416667	0.0138889	0.0138889	0.0277778	0	0.0138889	0.0277778	0.0277778	0	0.0416667	0.0138889	0.0138889	0	0	0	0	0.0138889	0	0	0	0
0.297297	0.054054	0.283784	0.364865	0.0958904	0.0273973	0.0684932	0.0410959	0.0136986	0	0	0.0410959	0.109589	0.0273973	0.0547945	0.0958904	0.0821918	0	0.109589	0.178082	0.0416667	0	0.0277778	0.0277778	0	0	0	0.0277778	0.0555556	0.0277778	0.0277778	0.0138889	0	0	0.0277778	0.0138889	0	0	0.0138889	0	0	0	0	0	0	0	0	0	0.0277778	0
0.298701	0.194805	0.142857	0.363636	0.157895	0.0526316	0.0657895	0.0131579	0.0657895	0.0921053	0	0.0394737	0.0263158	0.0263158	0.0263158	0.0657895	0.0526316	0.0263158	0.0526316	0.236842	0.0933333	0.0533333	0	0	0.0133333	0.04	0	0	0.0266667	0.0133333	0.0133333	0.0133333	0	0	0.0133333	0	0.04	0	0.0266667	0	0.04	0.0266667	0	0.0266667	0	0	0	0	0.0133333	0.0133333
0.266667	0.133333	0.2	0.4	0.0769231	0.0384615	0.0673077	0.115385	0.0769231	0.00961538	0	0.0480769	0.0576923	0.0192308	0.0384615	0.0865385	0.0576923	0.0673077	0.115385	0.153846	0.0194175	0.00970874	0.00970874	0.038835	0.0291262	0	0	0.00970874	0.00970874	0.00970874	0.00970874	0.00970874	0	0.0582524	0.038835	0.0194175	0.00970874	0	0.0194175	0.0485437	0.00970874	0	0	0	0	0	0	0	0.00970874	0.00970874
0.230769	0.25	0.211538	0.307692	0.0776699	0.0582524	0.0485437	0.0485437	0.0582524	0.0873786	0.038835	0.0679612	0.0582524	0.0291262	0.0291262	0.0970874	0.038835	0.0776699	0.0970874	0.0873786	0.0196078	0.0392157	0.00980392	0.00980392	0.00980392	0.0392157	0.00980392	0	0	0.00980392	0	0.0392157	0	0.0196078	0	0.0294118	0.00980392	0	0.0196078	0.0294118	0.0294118	0.00980392	0.00980392	0.0392157	0.00980392	0.00980392	0.00980392	0.00980392	0.00980392	0.0294118
0.274725	0.208791	0.241758	0.274725	0.0888889	0.0777778	0.0555556	0.0444444	0.0555556	0.0444444	0.0444444	0.0666667	0.1	0.0333333	0.0333333	0.0777778	0.0333333	0.0555556	0.0888889	0.0888889	0.0337079	0.0449438	0.011236	0	0.011236	0.0337079	0.011236	0.0224719	0.0224719	0.011236	0.011236	0.0224719	0.011236	0.0224719	0	0.011236	0.011236	0	0.011236	0.0337079	0.0224719	0	0.011236	0.011236	0.011236	0.011236	0.011236	0.011236	0.011236	0
0.314607	0.224719	0.213483	0.247191	0.125	0.0909091	0.0681818	0.0795455	0.125	0.0340909	0.0113636	0.0568182	0.0340909	0.0454545	0.0681818	0.0681818	0.0227273	0.0568182	0.113636	0.0454545	0.0229885	0.045977	0.0229885	0.0344828	0.0574713	0	0	0.0344828	0	0.0114943	0.0114943	0	0	0.0114943	0.0344828	0.0229885	0.0574713	0.0344828	0	0.0344828	0.0114943	0.0229885	0	0	0	0	0.0114943	0	0.0114943	0.0114943
0.270588	0.235294	0.2	0.294118	0.0952381	0.0595238	0.0833333	0.107143	0.119048	0.0119048	0.0238095	0.0833333	0.0357143	0.0714286	0.0595238	0.0357143	0.0238095	0.0833333	0.119048	0.0714286	0.0120482	0.0361446	0	0.0481928	0.0120482	0.0120482	0	0.0361446	0	0	0	0	0	0.0361446	0.0361446	0.0361446	0.060241	0.0120482	0	0.0361446	0.0120482	0	0	0	0	0	0.0240964	0	0.0240964	0.0120482
0.295918	0.255102	0.244898	0.204082	0.0927835	0.0721649	0.0927835	0.0515464	0.0824742	0.0824742	0.0412371	0.0515464	0.0618557	0.0618557	0.0515464	0.0721649	0.0515464	0.0412371	0.0824742	0.0309278	0.03125	0.0208333	0.0208333	0.0208333	0.0104167	0.03125	0	0.03125	0.0416667	0.0104167	0.0104167	0.0104167	0.0208333	0	0.0104167	0.0208333	0.0208333	0.0208333	0.0208333	0.0208333	0.0208333	0.03125	0.0208333	0.0104167	0.0104167	0.0208333	0.0104167	0	0	0.0104167
0.175676	0.337838	0.202703	0.283784	0.0273973	0.0684932	0.123288	0.0273973	0.0547945	0.109589	0.0410959	0.136986	0.0684932	0.0547945	0.0547945	0.0273973	0.0273973	0.0958904	0.0547945	0.0958904	0	0.0138889	0.0138889	0	0	0.0138889	0.0138889	0.0416667	0.0138889	0.0277778	0.0138889	0	0.0138889	0.0138889	0	0	0	0.0277778	0.0277778	0	0.0277778	0.0555556	0.0138889	0.0138889	0	0.0277778	0.0138889	0	0	0.0416667
0.162791	0.348837	0.290698	0.197674	0.0235294	0.0352941	0.0941176	0.0235294	0.0588235	0.117647	0.105882	0.0705882	0.0588235	0.117647	0.0823529	0.0352941	0.0235294	0.0823529	0.0117647	0.0705882	0.0119048	0.0119048	0	0	0.0238095	0.0119048	0	0	0	0.0238095	0.0357143	0.0238095	0	0.0238095	0	0	0	0.0119048	0.0238095	0.0238095	0	0.0357143	0.0714286	0.0119048	0.0119048	0.0357143	0.047619	0.0119048	0	0.0238095
0.244186	0.255814	0.267442	0.232558	0.0470588	0.0941176	0.0588235	0.0235294	0.0941176	0.0588235	0.0235294	0.0823529	0.0705882	0.0588235	0.0823529	0.0588235	0.0235294	0.0470588	0.0941176	0.0705882	0.0119048	0.0357143	0	0	0.0595238	0.0238095	0	0.0119048	0.0238095	0.0238095	0.0238095	0	0	0	0.0119048	0.0119048	0.0119048	0.0238095	0.0357143	0.0119048	0.0119048	0.0119048	0.0119048	0.0238095	0	0	0.0119048	0.0119048	0.0238095	0.0238095
0.247312	0.182796	0.236559	0.333333	0.0543478	0.0217391	0.0543478	0.0652174	0.0434783	0.0326087	0	0.0978261	0.0434783	0.076087	0.0217391	0.0978261	0.108696	0.0543478	0.0978261	0.076087	0	0	0.0549451	0	0	0	0	0.021978	0.032967	0.010989	0.010989	0.0549451	0.021978	0.021978	0.010989	0.010989	0	0	0.010989	0.032967	0	0.010989	0	0.021978	0	0	0	0	0.043956	0.010989
0.214286	0.22619	0.261905	0.297619	0.060241	0.0361446	0.0722892	0.0361446	0.0481928	0.0481928	0.0361446	0.0963855	0.0240964	0.0722892	0.0361446	0.120482	0.0843373	0.060241	0.108434	0.0481928	0.0121951	0	0.0243902	0.0243902	0.0121951	0	0.0121951	0.0121951	0.0121951	0.0121951	0.0121951	0.0365854	0	0.0243902	0.0121951	0	0.0121951	0.0121951	0.0121951	0.0121951	0	0.0121951	0	0.0365854	0	0	0	0.0365854	0.0365854	0.0121951
0.270588	0.176471	0.164706	0.388235	0.047619	0.047619	0.047619	0.142857	0.0595238	0.047619	0	0.0595238	0.0357143	0.0238095	0.0238095	0.0833333	0.130952	0.0595238	0.107143	0.0952381	0.0120482	0.0240964	0	0.0120482	0.0240964	0	0	0.0240964	0	0	0.0240964	0.0120482	0.0722892	0.0240964	0.0120482	0.0361446	0.0240964	0	0.0240964	0.0120482	0.0120482	0	0	0.0240964	0	0	0	0	0.0240964	0.0120482
0.168831	0.233766	0.337662	0.25974	0.0394737	0.0263158	0.131579	0.0131579	0.0394737	0.0394737	0.0526316	0.105263	0.0657895	0.0789474	0.118421	0.0789474	0.0131579	0.0921053	0.0789474	0.0657895	0.0133333	0.0133333	0.0133333	0	0.0133333	0	0	0.0133333	0.0266667	0.0133333	0.0266667	0.0266667	0	0	0.0133333	0	0.0266667	0	0.0133333	0	0.0133333	0.0133333	0	0.0133333	0.0133333	0	0.0266667	0.0133333	0.0133333	0.0133333
0.168675	0.204819	0.325301	0.301205	0.0365854	0.0243902	0.0487805	0.0365854	0.0609756	0.0731707	0.0365854	0.0365854	0.0487805	0.0487805	0.134146	0.097561	0.0243902	0.0609756	0.0853659	0.134146	0.0123457	0.0123457	0.0123457	0	0.0123457	0	0	0.0123457	0.0246914	0.0123457	0	0.0246914	0	0.0123457	0.0246914	0	0.0246914	0.0123457	0.0123457	0	0.037037	0.0246914	0.0123457	0	0.0123457	0.0123457	0.0123457	0	0	0
0.24	0.213333	0.226667	0.32	0.027027	0.0945946	0.0810811	0.0675676	0.0810811	0.027027	0	0.108108	0.0675676	0.0405405	0.0405405	0.0675676	0.0675676	0.0540541	0.135135	0.0675676	0	0.0273973	0	0	0.0273973	0	0	0.0684932	0.0136986	0.0136986	0	0.0136986	0.0273973	0	0.0410959	0	0.0136986	0.0136986	0.0273973	0.0273973	0.0273973	0	0	0	0	0	0	0	0.0136986	0.0410959
0.315789	0.168421	0.168421	0.347368	0.117021	0.0851064	0.0425532	0.0531915	0.0638298	0.0212766	0	0.0851064	0.0531915	0.0212766	0.0319149	0.0638298	0.0851064	0.0425532	0.0851064	0.138298	0.0322581	0.0537634	0.0107527	0.0215054	0.0322581	0.0107527	0	0.0430108	0.0215054	0	0.0107527	0.0215054	0	0.0107527	0.0107527	0.0322581	0.0215054	0.0107527	0.0107527	0.0215054	0.0107527	0	0	0.0107527	0	0	0	0	0.0215054	0.0215054
0.202128	0.234043	0.191489	0.37234	0.0430108	0.0645161	0.0645161	0.0537634	0.0645161	0.0322581	0.0107527	0.11828	0.0215054	0.0430108	0.0537634	0.0752688	0.0645161	0.0967742	0.0860215	0.129032	0.0108696	0.0217391	0	0.0108696	0.0108696	0.0108696	0.0108696	0.0326087	0	0.0108696	0.0108696	0.0217391	0.0108696	0.0217391	0.0108696	0.0108696	0	0.0217391	0.0217391	0.0217391	0.0108696	0	0	0.0217391	0.0108696	0	0	0	0.0108696	0.0434783
0.212963	0.175926	0.25	0.361111	0.0560748	0.0280374	0.0654206	0.0560748	0.0747664	0.00934579	0.0186916	0.0654206	0.0280374	0.0654206	0.0747664	0.0841121	0.0560748	0.0747664	0.0841121	0.149533	0.00943396	0.0188679	0.0188679	0.00943396	0.00943396	0	0.00943396	0.00943396	0.00943396	0.0188679	0.0188679	0.0283019	0	0.0188679	0.0188679	0.0188679	0.0283019	0	0.0188679	0.0283019	0	0	0	0.00943396	0	0	0.00943396	0.00943396	0	0.00943396
0.202128	0.276596	0.244681	0.276596	0	0.0967742	0.0430108	0.0322581	0.0860215	0.0645161	0.0215054	0.0967742	0.0537634	0.0430108	0.0537634	0.0967742	0.0645161	0.0645161	0.0967742	0.0537634	0	0	0	0	0.0326087	0.0217391	0.0108696	0.0326087	0.0217391	0	0.0217391	0.0326087	0.0108696	0	0	0.0217391	0	0.0326087	0.0434783	0.0108696	0.0217391	0.0108696	0.0108696	0.0108696	0.0108696	0	0	0.0108696	0.0217391	0.0217391
0.231481	0.25	0.287037	0.231481	0.046729	0.0560748	0.0747664	0.0280374	0.0841121	0.0654206	0.0373832	0.0654206	0.0654206	0.0654206	0.0654206	0.0934579	0.0373832	0.0654206	0.0841121	0.046729	0.00943396	0	0.0283019	0.00943396	0.0283019	0.00943396	0	0.0188679	0.0283019	0.0188679	0.0188679	0.0283019	0	0.00943396	0.00943396	0.00943396	0.0188679	0.00943396	0.0377358	0.00943396	0.00943396	0.0188679	0.0188679	0.0188679	0	0.00943396	0.00943396	0.0188679	0.00943396	0.00943396
0.19697	0.227273	0.181818	0.393939	0.0153846	0.0769231	0.123077	0.0307692	0.0615385	0.0307692	0	0.138462	0.0461538	0.0153846	0.0307692	0.0769231	0.0769231	0.107692	0.0769231	0.138462	0	0	0.015625	0	0.015625	0	0	0.0625	0.015625	0	0.015625	0.03125	0	0.015625	0	0.015625	0.015625	0.015625	0.015625	0.015625	0.015625	0.015625	0	0	0	0	0	0	0.03125	0.046875
0.259259	0.160494	0.259259	0.320988	0.0875	0.0375	0.0625	0.0625	0.075	0.0125	0	0.075	0.0375	0.075	0.0375	0.1	0.0625	0.0375	0.1375	0.0875	0.0379747	0.0126582	0.0126582	0.0253165	0.0126582	0	0	0.0253165	0.0126582	0	0.0126582	0.0506329	0.0126582	0.0126582	0.0379747	0	0.0253165	0.0126582	0.0253165	0.0126582	0	0	0	0.0126582	0	0	0	0	0.0253165	0
0.206897	0.218391	0.241379	0.333333	0.0581395	0.0465116	0.116279	0.0581395	0.0930233	0.0232558	0	0.104651	0.0232558	0.0813953	0.0348837	0.0930233	0.0348837	0.0581395	0.162791	0.0813953	0.0352941	0.0117647	0	0.0117647	0	0	0	0.0470588	0	0.0117647	0.0117647	0.0235294	0.0117647	0.0235294	0.0235294	0	0.0235294	0.0117647	0.0352941	0.0235294	0.0235294	0	0	0	0	0	0	0	0	0.0235294
0.338028	0.15493	0.183099	0.323944	0.0857143	0.0428571	0.0142857	0.142857	0.0571429	0.0428571	0	0.0571429	0.0857143	0.0285714	0.0285714	0.0428571	0.114286	0.0428571	0.1	0.0714286	0.0144928	0.0144928	0.0289855	0.0289855	0.0144928	0.0144928	0	0.0144928	0.0434783	0	0	0.0144928	0.0434783	0.0144928	0.0724638	0.0144928	0.0144928	0	0	0.0289855	0.0144928	0.0144928	0	0.0144928	0	0	0	0	0.0144928	0
0.317647	0.188235	0.188235	0.305882	0.0714286	0.0714286	0.047619	0.119048	0.0833333	0.0357143	0	0.0595238	0.047619	0.0595238	0.0357143	0.047619	0.107143	0.0238095	0.0952381	0.0833333	0.0120482	0.0120482	0.0240964	0.0240964	0.0361446	0.0240964	0	0.0120482	0.0240964	0.0120482	0.0120482	0.0120482	0.0361446	0	0.0722892	0.0120482	0.0120482	0.0120482	0.0240964	0.0361446	0.0120482	0.0120482	0	0.0120482	0	0	0	0	0.0120482	0.0120482
0.265625	0.1875	0.234375	0.3125	0.047619	0.031746	0.0793651	0.142857	0.047619	0.047619	0.047619	0.031746	0.047619	0.047619	0.0634921	0.0793651	0.111111	0.0634921	0.0793651	0.0634921	0	0	0.0322581	0.016129	0.016129	0	0	0.016129	0.016129	0	0	0.0322581	0.0483871	0.016129	0.0806452	0	0	0	0	0.0483871	0.016129	0.016129	0.016129	0	0	0	0.0322581	0.016129	0	0
0.297297	0.094595	0.22973	0.378378	0.0821918	0	0.109589	0.150685	0.0547945	0	0	0.0410959	0.0547945	0.0684932	0.0547945	0.0547945	0.109589	0.0273973	0.0958904	0.136986	0.0416667	0	0.0138889	0.0277778	0	0	0	0	0.0138889	0.0277778	0	0.0277778	0.0138889	0	0.0555556	0.0833333	0	0	0.0277778	0.0277778	0	0	0	0	0	0	0	0	0	0.0138889
0.218391	0.195402	0.252874	0.333333	0.0581395	0.0697674	0.0813953	0.0581395	0.0348837	0.0232558	0.0116279	0.116279	0.0581395	0.0232558	0.0930233	0.0813953	0.0697674	0.0813953	0.104651	0.0813953	0.0117647	0.0352941	0.0117647	0	0.0235294	0.0117647	0.0117647	0.0235294	0.0117647	0	0.0117647	0.0117647	0	0.0235294	0.0117647	0.0235294	0	0.0117647	0.0117647	0.0117647	0	0	0	0.0117647	0.0117647	0	0	0	0.0352941	0.0117647
0.176471	0.2	0.235294	0.388235	0.0238095	0.047619	0.0357143	0.0952381	0.0595238	0.0357143	0.0119048	0.0833333	0.0357143	0.0595238	0.0595238	0.0833333	0.0595238	0.0595238	0.142857	0.130952	0	0	0	0.0240964	0	0.0120482	0	0.0240964	0	0.0120482	0	0	0.0120482	0.0120482	0.0361446	0.0361446	0	0.0120482	0.0120482	0.0361446	0.0240964	0	0	0.0120482	0	0	0	0.0120482	0.0120482	0.0120482
0.247191	0.157303	0.269663	0.325843	0.0568182	0.0227273	0.0454545	0.0795455	0.0340909	0.0227273	0.0227273	0.0795455	0.0909091	0.0568182	0.0795455	0.0454545	0.0681818	0.0568182	0.0795455	0.125	0.0344828	0	0.0114943	0.0114943	0	0	0	0.0229885	0.0344828	0.0114943	0.0229885	0.0114943	0.0344828	0.0114943	0.0344828	0	0	0	0	0.0344828	0	0	0	0.0229885	0.0114943	0	0	0.0114943	0.0229885	0.0114943
0.22449	0.255102	0.234694	0.285714	0.0515464	0.0515464	0.0515464	0.0515464	0.0927835	0.0618557	0.0309278	0.0721649	0.0412371	0.0515464	0.0618557	0.0721649	0.0412371	0.0824742	0.0721649	0.0927835	0.0104167	0.0208333	0	0.0208333	0.0208333	0.0208333	0	0.0104167	0	0.0208333	0.0208333	0.03125	0.0104167	0.0208333	0.0104167	0.0104167	0.0104167	0.0104167	0.0520833	0.0208333	0.0208333	0.0104167	0.0104167	0.0208333	0.0104167	0	0.0104167	0	0.0104167	0.03125
0.240385	0.221154	0.278846	0.259615	0.0873786	0.0485437	0.0970874	0.0679612	0.0679612	0.0582524	0.0291262	0.0582524	0.0582524	0.0291262	0.106796	0.0873786	0.0291262	0.0873786	0.0970874	0.0485437	0.0294118	0.0196078	0.0294118	0.00980392	0.00980392	0.00980392	0.00980392	0.0196078	0	0	0.0294118	0.00980392	0.0196078	0.0196078	0.0294118	0	0.0294118	0	0.00980392	0.0294118	0	0.0196078	0.00980392	0.0294118	0	0	0.00980392	0.0196078	0.00980392	0
0.188119	0.257426	0.287129	0.267327	0.02	0.05	0.04	0.04	0.07	0.05	0.01	0.12	0.08	0.06	0.08	0.07	0.02	0.09	0.12	0.04	0.010101	0	0.010101	0	0.020202	0.010101	0	0.020202	0.020202	0.020202	0.030303	0.010101	0	0.020202	0.020202	0	0.010101	0.010101	0.040404	0.010101	0	0.010101	0	0.040404	0	0	0	0.010101	0.020202	0.020202
0.260417	0.229167	0.25	0.260417	0.0421053	0.0631579	0.0315789	0.0631579	0.0947368	0.0631579	0.0210526	0.0526316	0.105263	0.0105263	0.0526316	0.0842105	0.0210526	0.0947368	0.0842105	0.0631579	0	0.0106383	0.0212766	0.0106383	0.0319149	0.0319149	0	0	0.0425532	0.0106383	0	0.0319149	0	0.0106383	0.0319149	0.0212766	0.0212766	0.0212766	0.0212766	0.0319149	0.0319149	0	0.0106383	0.0212766	0	0	0.0106383	0.0106383	0.0106383	0.0106383
0.285714	0.27551	0.214286	0.22449	0.0618557	0.0515464	0.0618557	0.0721649	0.103093	0.0927835	0.0103093	0.0721649	0.0824742	0.0618557	0.0412371	0.0309278	0.0309278	0.0721649	0.0618557	0.0515464	0.0208333	0.0104167	0.0104167	0.0208333	0.0104167	0.0208333	0	0.0208333	0.0416667	0.0208333	0.0208333	0.0208333	0.0104167	0.0208333	0.0208333	0.0208333	0	0.0208333	0.0625	0.0208333	0.03125	0.0208333	0.0104167	0.03125	0	0	0.0104167	0	0.0208333	0
0.25	0.131579	0.302632	0.315789	0.04	0.0133333	0.12	0.12	0.04	0.04	0	0.0533333	0.0933333	0.04	0.0933333	0.0666667	0.08	0.04	0.12	0.08	0	0	0.027027	0.0135135	0.0135135	0	0	0	0.0135135	0	0.0405405	0.0135135	0.027027	0.0135135	0.0675676	0.0135135	0	0	0.0135135	0.027027	0.0135135	0.027027	0	0	0	0	0	0	0.0135135	0
0.306122	0.193878	0.193878	0.306122	0.0721649	0.0824742	0.103093	0.0412371	0.0721649	0	0	0.123711	0.0206186	0.0824742	0.0103093	0.0824742	0.14433	0.0309278	0.0824742	0.0515464	0.0208333	0.0104167	0.03125	0.0104167	0.0208333	0	0	0.0625	0.0104167	0.0416667	0.0104167	0.0416667	0.0208333	0.0104167	0	0.0104167	0	0.03125	0.0208333	0.0104167	0	0	0	0	0	0	0	0	0.0520833	0.0104167
0.282353	0.176471	0.258824	0.282353	0.0595238	0.0595238	0.0714286	0.0595238	0.0833333	0.0119048	0	0.0833333	0.0238095	0.0714286	0.0595238	0.0952381	0.119048	0.0238095	0.0952381	0.047619	0.0240964	0	0.0240964	0.0120482	0.0120482	0.0120482	0	0.0361446	0.0120482	0.0240964	0.0120482	0.0481928	0.0240964	0.0120482	0.0120482	0.0120482	0.0120482	0.0120482	0.0361446	0.0240964	0	0	0	0.0120482	0	0	0	0	0.0240964	0.0120482
0.216495	0.216495	0.237113	0.329897	0.0208333	0.0625	0.0625	0.0833333	0.0833333	0.0208333	0.0208333	0.09375	0.0625	0.03125	0.0625	0.0833333	0.0520833	0.104167	0.114583	0.0625	0	0.0210526	0	0	0.0315789	0.0105263	0	0.0210526	0.0105263	0.0105263	0.0105263	0.0105263	0.0105263	0.0421053	0.0210526	0.0105263	0.0210526	0	0.0210526	0.0315789	0.0105263	0	0	0.0105263	0	0	0.0210526	0	0	0.0315789
0.148649	0.27027	0.364865	0.216216	0.0136986	0.0273973	0.0547945	0.0410959	0.0273973	0.109589	0.0410959	0.0958904	0.0958904	0.0821918	0.136986	0.0410959	0.0136986	0.0410959	0.123288	0.0410959	0	0	0.0138889	0	0	0	0.0277778	0	0	0.0277778	0.0416667	0	0	0.0138889	0.0277778	0	0	0.0138889	0	0.0138889	0.0138889	0.0277778	0	0.0694444	0.0138889	0	0.0277778	0	0.0138889	0
0.150685	0.315068	0.390411	0.143836	0.0206897	0.0413793	0.0689655	0.0137931	0.0482759	0.124138	0.0827586	0.0551724	0.062069	0.110345	0.158621	0.062069	0.0206897	0.0413793	0.0689655	0.0137931	0	0.00694444	0.00694444	0.00694444	0	0.0208333	0.0208333	0	0	0.0416667	0.0347222	0	0	0.00694444	0.00694444	0	0.00694444	0.0208333	0.0208333	0	0.0277778	0.0416667	0.0208333	0.0277778	0	0.0138889	0.0625	0.00694444	0	0.0208333
0.096154	0.326923	0.423077	0.153846	0.00970874	0.00970874	0.0582524	0	0.0194175	0.135922	0.106796	0.0679612	0.0679612	0.106796	0.194175	0.0485437	0	0.0679612	0.0485437	0.038835	0	0.00980392	0	0	0.00980392	0	0	0	0.00980392	0	0.0686275	0	0	0	0	0	0	0	0.0196078	0	0	0.0392157	0.0588235	0.0392157	0.0196078	0.0196078	0.0490196	0.0196078	0	0.0294118
0.109375	0.359375	0.359375	0.171875	0	0.0634921	0.0793651	0.015873	0.0793651	0.126984	0.126984	0.031746	0.031746	0.0952381	0.142857	0.0952381	0	0.0793651	0.0793651	0.015873	0	0	0	0	0	0.016129	0.0483871	0	0	0	0	0.016129	0	0	0.016129	0	0	0.0483871	0.016129	0	0.016129	0.0483871	0.0645161	0	0	0.0483871	0.0322581	0.0483871	0	0.016129
0.238095	0.238095	0.357143	0.166667	0.0240964	0.0843373	0.0963855	0.0120482	0.0963855	0.0481928	0.0120482	0.0722892	0.0963855	0.0963855	0.120482	0.0481928	0.0240964	0.0120482	0.0963855	0.0361446	0	0	0.0243902	0	0.0243902	0.0243902	0.0121951	0.0243902	0	0.0365854	0.0609756	0.0243902	0.0121951	0	0	0	0.0121951	0.0121951	0.0731707	0	0.0121951	0.0121951	0	0.0121951	0.0121951	0	0	0	0	0.0121951
0.2	0.323077	0.338462	0.138462	0.046875	0.046875	0.09375	0.015625	0.109375	0.078125	0.03125	0.09375	0.046875	0.140625	0.125	0.03125	0	0.0625	0.078125	0	0.015873	0.015873	0.015873	0	0	0.015873	0.015873	0	0	0.047619	0.031746	0.015873	0	0.015873	0	0	0.031746	0.015873	0.047619	0.015873	0.031746	0.031746	0	0.015873	0	0	0.031746	0	0	0.031746
0.202247	0.202247	0.292135	0.303371	0.0681818	0.0340909	0.113636	0.0340909	0.0454545	0.0113636	0.0340909	0.113636	0.0681818	0.0909091	0.0681818	0.0681818	0.0227273	0.0681818	0.136364	0.0795455	0.0344828	0.0114943	0.0229885	0	0.0114943	0	0.0114943	0.0114943	0.0114943	0.0114943	0.0114943	0.0229885	0	0.0114943	0.0229885	0	0	0.0114943	0.0229885	0.0114943	0.0114943	0	0	0	0.0114943	0	0.0114943	0.0114943	0.0114943	0.0114943
0.218182	0.3	0.236364	0.245455	0.0275229	0.110092	0.0550459	0.0275229	0.119266	0.0642202	0.0183486	0.100917	0.0458716	0.0458716	0.0550459	0.0917431	0.0275229	0.0825688	0.100917	0.0275229	0	0.0277778	0	0	0.0555556	0.0277778	0	0.0277778	0.00925926	0.0185185	0.00925926	0.0185185	0.00925926	0.00925926	0.00925926	0	0.00925926	0.037037	0.0462963	0.0277778	0.0277778	0.00925926	0	0.0277778	0	0	0.0185185	0	0.00925926	0.00925926
0.27619	0.209524	0.180952	0.333333	0.0961538	0.0576923	0.0480769	0.0769231	0.0673077	0.0480769	0	0.0961538	0.0576923	0.0384615	0.0288462	0.0576923	0.0576923	0.0673077	0.105769	0.0961538	0.038835	0.00970874	0.00970874	0.038835	0.00970874	0.00970874	0	0.038835	0.0194175	0	0.0194175	0.00970874	0.0194175	0	0.0291262	0.0291262	0.0194175	0.00970874	0.0291262	0.00970874	0.0194175	0	0	0.0291262	0	0	0	0	0.0291262	0
0.264151	0.179245	0.226415	0.330189	0.0857143	0.0380952	0.047619	0.0952381	0.0761905	0	0	0.104762	0.0380952	0.0761905	0.0571429	0.047619	0.0666667	0.0666667	0.114286	0.0857143	0.00961538	0.0192308	0	0.0576923	0.0288462	0	0	0.00961538	0	0.0288462	0	0.0192308	0.00961538	0.0192308	0.0288462	0.0384615	0.0192308	0.0192308	0.0384615	0	0	0	0	0	0	0	0	0	0.0192308	0.0288462
0.303371	0.213483	0.202247	0.280899	0.0795455	0.0568182	0.0454545	0.102273	0.102273	0.0113636	0	0.0909091	0.0681818	0.0454545	0.0454545	0.0454545	0.0568182	0.102273	0.0795455	0.0454545	0.0229885	0	0	0.0574713	0.0344828	0.0114943	0	0.0114943	0.0344828	0.0114943	0.0114943	0.0114943	0.0114943	0.045977	0.0229885	0.0229885	0.045977	0.0229885	0.0229885	0.0114943	0	0	0	0.0114943	0	0	0	0	0.0114943	0.0229885
0.27907	0.197674	0.209302	0.313953	0.0470588	0.0470588	0.0705882	0.0941176	0.0823529	0.0470588	0	0.0705882	0.0941176	0.0470588	0.0117647	0.0588235	0.0588235	0.0588235	0.105882	0.0823529	0.0119048	0	0.0119048	0.0238095	0.0357143	0	0	0.0119048	0.0714286	0	0.0119048	0.0119048	0.0119048	0.0238095	0	0.0595238	0	0.0119048	0.047619	0.0238095	0.0238095	0.0119048	0	0.0119048	0	0	0	0	0.0238095	0.0119048
0.317757	0.224299	0.186916	0.271028	0.0849057	0.0471698	0.0566038	0.103774	0.122642	0.0283019	0.00943396	0.0660377	0.0566038	0.0566038	0.0188679	0.0471698	0.0471698	0.0943396	0.0754717	0.0566038	0.0190476	0.0190476	0.0190476	0.0285714	0.00952381	0.00952381	0	0.0285714	0.0190476	0.00952381	0.00952381	0.0380952	0.0285714	0.0380952	0.0190476	0.0190476	0.00952381	0.0190476	0.0571429	0.0380952	0.00952381	0	0	0.0190476	0	0.00952381	0	0	0.0190476	0
0.256881	0.174312	0.247706	0.321101	0.0648148	0.0555556	0.0648148	0.0740741	0.0740741	0.0185185	0.0277778	0.0555556	0.0648148	0.0462963	0.037037	0.101852	0.0555556	0.0555556	0.12963	0.0833333	0.0186916	0.0280374	0.00934579	0.00934579	0.0186916	0.0186916	0.0186916	0	0.00934579	0.0280374	0.00934579	0.00934579	0.00934579	0.00934579	0.046729	0.00934579	0.00934579	0.0186916	0.00934579	0.0280374	0.0186916	0	0	0	0.00934579	0.00934579	0	0.00934579	0.0186916	0
0.252632	0.221053	0.231579	0.294737	0.0851064	0.0638298	0.0425532	0.0744681	0.0851064	0.0531915	0	0.0744681	0.0425532	0.0531915	0.0744681	0.0638298	0.0425532	0.0531915	0.117021	0.0851064	0.0107527	0.0322581	0.0215054	0.0215054	0.0322581	0.0215054	0	0.0107527	0.0107527	0.0107527	0.0107527	0	0.0215054	0.0107527	0.0322581	0.0107527	0.0322581	0.0107527	0	0.0430108	0.0215054	0.0107527	0	0.0215054	0	0	0	0	0.0107527	0.0107527
0.260355	0.218935	0.248521	0.272189	0.0416667	0.0595238	0.0535714	0.0833333	0.077381	0.0714286	0	0.0714286	0.0833333	0.0238095	0.0833333	0.0595238	0.0595238	0.0654762	0.0833333	0.0595238	0.00598802	0.00598802	0.0179641	0.011976	0.0299401	0.0239521	0	0.00598802	0.0359281	0	0.0359281	0.00598802	0.0299401	0.0239521	0.0239521	0.00598802	0.011976	0.0239521	0.0239521	0.0179641	0.0179641	0.011976	0	0.0419162	0	0	0	0	0.00598802	0.00598802
0.235294	0.247059	0.247059	0.270588	0.0714286	0.047619	0.0357143	0.0595238	0.0595238	0.047619	0.047619	0.0952381	0.0833333	0.0714286	0.0238095	0.0714286	0.0238095	0.0714286	0.119048	0.047619	0.0120482	0.0240964	0.0120482	0.0240964	0.0120482	0.0120482	0.0240964	0	0.0361446	0.0240964	0	0	0	0.0120482	0	0.0361446	0.0361446	0	0.0120482	0.0120482	0.0240964	0	0.0120482	0.0120482	0.0120482	0.0240964	0	0.0120482	0	0.0240964
0.2	0.26	0.25	0.29	0.0606061	0.020202	0.121212	0.020202	0.0606061	0.0606061	0.020202	0.111111	0.030303	0.111111	0.030303	0.0808081	0.0505051	0.0707071	0.0909091	0.0808081	0.0102041	0.0102041	0.0306122	0.0102041	0	0	0.0102041	0.0102041	0.0102041	0.0510204	0	0.0408163	0	0	0.0204082	0	0.0102041	0.0102041	0.0408163	0	0.0204082	0.0102041	0.0102041	0.0204082	0	0	0.0102041	0.0102041	0.0204082	0.0204082
0.212121	0.20202	0.272727	0.313131	0.0510204	0.0510204	0.102041	0.0510204	0.0816327	0.0408163	0	0.0816327	0.0408163	0.0714286	0.0816327	0.0816327	0.0408163	0.0408163	0.132653	0.102041	0	0.0206186	0.0103093	0.0103093	0.0309278	0.0103093	0	0.0103093	0.0103093	0.0309278	0.0103093	0	0.0103093	0	0.0206186	0.0206186	0.0206186	0	0.0309278	0.0309278	0.0206186	0	0	0.0206186	0	0	0	0	0.0103093	0
0.22449	0.244898	0.193878	0.336735	0.0206186	0.0412371	0.0412371	0.0927835	0.103093	0.0206186	0.0103093	0.113402	0.0309278	0.0515464	0.0309278	0.0824742	0.0721649	0.134021	0.0824742	0.0412371	0	0	0	0.0208333	0.03125	0	0	0.0104167	0.0104167	0.0208333	0	0.0416667	0.0104167	0.0625	0.0104167	0.0104167	0.0208333	0	0.0416667	0.0416667	0.0104167	0.0104167	0	0	0	0.0104167	0	0	0.0208333	0.03125
0.22449	0.244898	0.193878	0.336735	0.0206186	0.0412371	0.0824742	0.0927835	0.103093	0.0206186	0.0103093	0.113402	0.0309278	0.0515464	0.0309278	0.0824742	0.0721649	0.134021	0.0824742	0.0412371	0	0	0	0.0208333	0.03125	0	0	0.0104167	0.0104167	0.0208333	0	0.0416667	0.0104167	0.0625	0.0104167	0.0104167	0.0208333	0	0.0416667	0.0416667	0.0104167	0.0104167	0	0	0	0.0104167	0	0	0.0208333	0.03125
0.24	0.23	0.27	0.26	0.040404	0.0606061	0.030303	0.020202	0.121212	0.030303	0.010101	0.0707071	0.0606061	0.0909091	0.020202	0.10101	0.020202	0.040404	0.131313	0.0707071	0.0102041	0	0.0204082	0.0102041	0.0204082	0.0102041	0	0.0306122	0.0102041	0.0306122	0.0102041	0.0612245	0.0102041	0	0	0.0102041	0.0306122	0.0306122	0.0510204	0	0.0102041	0.0204082	0	0	0	0	0	0.0102041	0	0.0102041
0.244186	0.174419	0.255814	0.325581	0.0470588	0.0470588	0.0705882	0.105882	0.0823529	0.0588235	0	0.0235294	0.0705882	0.0470588	0.0705882	0.0705882	0.0470588	0.0235294	0.141176	0.117647	0.0238095	0	0.0119048	0.0119048	0.0238095	0.0238095	0	0	0.0119048	0.0119048	0.0119048	0.0119048	0.0119048	0.0119048	0.0357143	0.047619	0	0.0238095	0.0119048	0.047619	0.0357143	0	0	0.0119048	0	0	0	0	0	0
0.235294	0.235294	0.25	0.279412	0.0149254	0.0597015	0.104478	0.0597015	0.0895522	0.0298507	0.0149254	0.104478	0.0746269	0.0597015	0.0597015	0.0447761	0.0597015	0.0746269	0.0746269	0.0746269	0	0.0151515	0	0	0.030303	0	0	0.030303	0	0.030303	0.030303	0.030303	0.030303	0.0151515	0	0.0151515	0	0	0.0757576	0.0151515	0	0	0.0151515	0.0151515	0	0	0.0151515	0	0.0151515	0.030303
0.181818	0.246753	0.25974	0.311688	0.0263158	0.0394737	0.0526316	0.0657895	0.0657895	0.0657895	0	0.105263	0.0263158	0.0657895	0.105263	0.0657895	0.0657895	0.0789474	0.0921053	0.0789474	0	0	0.0133333	0.0133333	0	0.0133333	0	0.0266667	0	0	0.04	0.0133333	0.0133333	0.0266667	0	0.0266667	0.0133333	0.0266667	0.0133333	0.0133333	0.0266667	0	0	0.04	0	0	0	0	0.0133333	0
0.206186	0.195876	0.28866	0.309278	0.0416667	0.0416667	0.0520833	0.0208333	0.0520833	0.0416667	0	0.104167	0.0833333	0.0520833	0.0520833	0.09375	0.0208333	0.0625	0.135417	0.09375	0	0.0105263	0.0315789	0	0.0210526	0.0210526	0	0	0.0315789	0.0210526	0.0210526	0.0315789	0	0	0	0.0210526	0	0.0210526	0.0315789	0	0	0.0105263	0	0.0315789	0	0	0	0	0.0105263	0.0315789
0.176471	0.279412	0.308824	0.235294	0	0.0149254	0.164179	0.0447761	0.0597015	0.0895522	0	0.119403	0.0895522	0.0746269	0.119403	0.0298507	0.0298507	0.0895522	0.0746269	0.0447761	0	0	0	0	0	0	0	0.0151515	0.030303	0.0454545	0.030303	0.0151515	0	0.0151515	0	0.030303	0	0.0151515	0.0151515	0.030303	0.0454545	0.030303	0	0.0151515	0	0	0	0	0.0151515	0.0606061
0.280899	0.235955	0.235955	0.247191	0.0568182	0.0681818	0.0454545	0.0681818	0.113636	0.0227273	0.0454545	0.0568182	0.0795455	0.0681818	0.0454545	0.0454545	0.0227273	0.0795455	0.0568182	0.0795455	0	0	0.0114943	0.045977	0.0574713	0	0.0114943	0	0.0574713	0.0229885	0.0114943	0	0	0.0229885	0.0114943	0.0344828	0.0344828	0.0229885	0.0574713	0	0.0229885	0	0	0	0	0.0114943	0.0114943	0.0229885	0.0114943	0.0229885
0.258427	0.146067	0.224719	0.370787	0.0454545	0.0340909	0.0681818	0.102273	0.0454545	0.0454545	0.0113636	0.0454545	0.0909091	0.0113636	0.0681818	0.0568182	0.0681818	0.0568182	0.0795455	0.170455	0.0114943	0	0	0.0344828	0	0.0229885	0	0.0114943	0.0229885	0.0114943	0.0114943	0.0229885	0.0344828	0.0114943	0.0114943	0.045977	0.0114943	0.0114943	0.0114943	0.0114943	0.0114943	0.0229885	0	0.0114943	0	0	0.0114943	0	0.0114943	0
0.234568	0.160494	0.234568	0.37037	0.05	0.025	0.075	0.0875	0.075	0.025	0	0.0625	0.05	0.025	0.075	0.075	0.0625	0.075	0.0875	0.15	0.0126582	0.0126582	0.0126582	0.0126582	0	0.0126582	0	0.0126582	0.0126582	0.0253165	0.0253165	0.0126582	0.0126582	0.0126582	0.0126582	0.0506329	0	0.0126582	0.0253165	0.0379747	0.0126582	0	0	0.0126582	0	0	0	0	0.0253165	0.0126582
0.2125	0.2125	0.225	0.35	0.0379747	0.0379747	0.0759494	0.0632911	0.0759494	0.0506329	0	0.0886076	0.0506329	0.0379747	0.0632911	0.0632911	0.0506329	0.0759494	0.0886076	0.139241	0.0128205	0	0.0128205	0.0128205	0.0128205	0.0128205	0	0.0128205	0.0128205	0.025641	0.0128205	0.0128205	0	0.025641	0.0128205	0.025641	0	0.0384615	0.0128205	0.025641	0.025641	0.0128205	0	0.0128205	0	0	0	0	0.025641	0.0128205
0.202247	0.202247	0.247191	0.348315	0.0227273	0.0454545	0.0568182	0.0568182	0.0681818	0.0227273	0.0227273	0.0909091	0.0681818	0.0227273	0.0795455	0.0795455	0.0454545	0.113636	0.0795455	0.113636	0.0114943	0	0	0.0114943	0.0229885	0.0229885	0	0	0.0114943	0.0114943	0.0229885	0.0229885	0	0.0114943	0.0229885	0.0229885	0	0.0229885	0.0344828	0.0114943	0.0114943	0	0.0114943	0	0.0114943	0	0.0114943	0	0.0114943	0.0344828
0.258065	0.215054	0.225806	0.301075	0.0978261	0.0434783	0.0652174	0.076087	0.0978261	0.0108696	0.0108696	0.0869565	0.0108696	0.0978261	0.0434783	0.076087	0.0543478	0.0652174	0.130435	0.0543478	0.032967	0	0.021978	0.043956	0.021978	0	0	0.021978	0	0.021978	0	0.021978	0.032967	0.010989	0.010989	0.021978	0.043956	0.021978	0.021978	0.010989	0.010989	0	0	0	0	0.010989	0	0	0.010989	0.010989
0.288889	0.211111	0.211111	0.288889	0.0786517	0.0674157	0.0449438	0.0561798	0.0898876	0	0.011236	0.11236	0.0449438	0.101124	0	0.0561798	0.0786517	0.0449438	0.101124	0.0674157	0.0227273	0.0113636	0.0227273	0.0227273	0.0113636	0	0.0113636	0.0454545	0.0113636	0.0454545	0	0.0227273	0.0113636	0.0113636	0.0113636	0.0227273	0.0227273	0.0227273	0.0340909	0.0113636	0	0	0	0	0.0113636	0	0	0	0.0340909	0.0113636
0.253731	0.149254	0.238806	0.358209	0.121212	0.030303	0.106061	0.0606061	0.0454545	0.030303	0	0.0757576	0.0606061	0.0454545	0.030303	0.0909091	0.030303	0.030303	0.166667	0.136364	0.0615385	0.0153846	0.0307692	0.0153846	0.0153846	0	0	0.0153846	0.0153846	0	0	0.0307692	0	0	0.0615385	0	0.0153846	0.0153846	0	0.0153846	0.0307692	0	0	0	0	0	0	0	0	0
0.236111	0.152778	0.208333	0.402778	0.0704225	0.0422535	0.0422535	0.0422535	0.0422535	0.0422535	0	0.0704225	0.0422535	0.028169	0.0422535	0.0985915	0.084507	0.028169	0.084507	0.197183	0.0285714	0.0142857	0.0285714	0	0.0285714	0	0	0.0142857	0.0142857	0	0.0285714	0.0428571	0	0	0.0285714	0.0142857	0.0142857	0	0	0.0285714	0.0142857	0.0142857	0	0.0142857	0	0	0	0	0	0
0.215385	0.246154	0.246154	0.292308	0.078125	0.046875	0.09375	0.03125	0.0625	0.078125	0.015625	0.09375	0.015625	0.0625	0.0625	0.09375	0.0625	0.046875	0.109375	0.078125	0.031746	0.015873	0.031746	0	0.031746	0.015873	0	0	0	0	0.015873	0.047619	0	0	0.031746	0	0.015873	0	0.015873	0.031746	0.015873	0	0.015873	0.047619	0	0.015873	0	0	0.015873	0.015873
0.26087	0.188406	0.231884	0.318841	0.102941	0.0735294	0.0441176	0.0294118	0.0588235	0.0441176	0	0.0882353	0.0441176	0.0294118	0.0588235	0.0882353	0.0588235	0.0294118	0.117647	0.117647	0.0447761	0.0298507	0.0298507	0	0.0298507	0.0149254	0	0.0298507	0	0	0.0149254	0.0447761	0	0	0.0298507	0	0.0149254	0.0149254	0	0.0298507	0.0149254	0	0	0.0298507	0	0	0	0	0	0.0149254
0.222222	0.222222	0.319444	0.236111	0.056338	0.0422535	0.084507	0.0422535	0.0704225	0.0140845	0.0422535	0.084507	0.084507	0.112676	0.0704225	0.056338	0.0140845	0.056338	0.112676	0.056338	0.0142857	0.0142857	0.0285714	0	0.0142857	0	0	0.0285714	0.0142857	0.0571429	0	0.0142857	0	0.0142857	0.0285714	0	0	0	0.0571429	0.0142857	0	0	0	0.0142857	0.0285714	0	0.0142857	0	0	0.0142857
0.252874	0.195402	0.241379	0.310345	0.0697674	0.0930233	0.0465116	0.0348837	0.0581395	0.0232558	0	0.116279	0.0348837	0.0232558	0.116279	0.0697674	0.0930233	0.0465116	0.0813953	0.0930233	0.0117647	0.0470588	0.0117647	0	0.0352941	0	0	0.0588235	0	0.0117647	0.0117647	0.0235294	0.0117647	0.0117647	0.0117647	0	0.0235294	0.0117647	0.0117647	0.0117647	0	0	0	0.0235294	0	0	0	0	0.0352941	0.0117647
0.224719	0.247191	0.269663	0.258427	0.0340909	0.0795455	0.0681818	0.0454545	0.0681818	0.0454545	0.0340909	0.102273	0.0681818	0.0681818	0.0681818	0.0681818	0.0454545	0.0568182	0.113636	0.0454545	0.0114943	0.0229885	0	0	0.0229885	0.0114943	0.0229885	0.0229885	0.0114943	0.0229885	0.0229885	0	0	0.0114943	0.0229885	0.0114943	0	0.0229885	0.0114943	0.0344828	0.0229885	0	0	0.0229885	0.0114943	0.0114943	0	0.0114943	0.0114943	0.0344828
0.291667	0.236111	0.222222	0.25	0.112676	0.084507	0.15493	0.0140845	0.0422535	0.0422535	0	0.15493	0.056338	0.0422535	0.0704225	0.056338	0.0704225	0.0704225	0.0704225	0.028169	0.0428571	0.0285714	0.0428571	0	0.0285714	0	0	0.0571429	0.0285714	0.0285714	0.0285714	0	0	0.0142857	0	0	0	0.0142857	0.0142857	0.0142857	0	0.0142857	0	0.0285714	0	0	0	0	0.0285714	0.0571429
0.203125	0.234375	0.265625	0.296875	0.047619	0.031746	0.142857	0.031746	0.0634921	0.047619	0.015873	0.0952381	0.0634921	0.111111	0.015873	0.0793651	0.031746	0.047619	0.126984	0.0952381	0.016129	0.016129	0.016129	0	0.016129	0	0	0.016129	0.016129	0.0645161	0	0.016129	0	0.016129	0.016129	0	0	0	0.0483871	0.016129	0	0.0322581	0.016129	0	0.016129	0	0	0	0	0
0.177083	0.229167	0.34375	0.25	0.0315789	0.0315789	0.0947368	0.0315789	0.0842105	0.0105263	0.0421053	0.0947368	0.0421053	0.115789	0.115789	0.0736842	0.0210526	0.0631579	0.115789	0.0526316	0.0106383	0.0106383	0.0106383	0	0.0212766	0	0	0.0106383	0	0.0319149	0.0212766	0.0212766	0	0.0212766	0.0106383	0	0	0	0.0531915	0.0212766	0	0	0	0.0106383	0	0.0106383	0.0319149	0	0	0
0.244681	0.212766	0.234043	0.308511	0.0752688	0.0322581	0.0752688	0.0752688	0.0752688	0.0430108	0	0.0967742	0.0430108	0.0752688	0.0645161	0.0430108	0.0537634	0.0645161	0.107527	0.0860215	0.0326087	0.0326087	0.0108696	0	0.0108696	0.0217391	0	0	0.0217391	0.0217391	0.0217391	0	0.0217391	0.0108696	0.0326087	0.0108696	0.0217391	0	0.0108696	0.0434783	0.0108696	0	0	0.0326087	0	0	0	0	0.0217391	0
0.228571	0.185714	0.242857	0.342857	0.0289855	0.057971	0.0869565	0.0869565	0.0869565	0.0144928	0.0289855	0.0434783	0.0434783	0.0724638	0.0289855	0.101449	0.0724638	0.0434783	0.115942	0.115942	0	0	0.0147059	0.0147059	0.0147059	0	0.0147059	0.0294118	0.0147059	0	0	0.0441176	0.0294118	0	0.0147059	0.0441176	0.0147059	0.0294118	0.0147059	0.0294118	0	0	0	0.0147059	0.0147059	0	0.0147059	0	0.0147059	0.0147059
0.202899	0.188406	0.289855	0.318841	0.0294118	0.0294118	0.0441176	0.0588235	0.117647	0.0147059	0	0.0588235	0	0.117647	0.0147059	0.147059	0.0588235	0.0147059	0.191176	0.0588235	0	0.0149254	0	0.0149254	0.0149254	0	0	0.0149254	0	0	0	0.0746269	0	0	0.0298507	0.0298507	0.0149254	0	0.0597015	0.0447761	0	0	0	0.0149254	0	0	0	0	0	0
0.229358	0.183486	0.284404	0.302752	0.0555556	0.0277778	0.037037	0.037037	0.0740741	0.037037	0	0.0648148	0.037037	0.0925926	0.0462963	0.111111	0.0648148	0.0277778	0.12037	0.0925926	0	0	0.0373832	0.0186916	0.0186916	0	0	0.00934579	0.00934579	0.046729	0.00934579	0.046729	0.0186916	0.00934579	0	0.00934579	0.0280374	0.00934579	0.0280374	0.00934579	0.00934579	0.00934579	0	0.00934579	0	0	0	0	0.0186916	0
0.27381	0.27381	0.214286	0.238095	0.0843373	0.0722892	0.0963855	0.0481928	0.13253	0.0722892	0.0120482	0.0481928	0.0120482	0.0963855	0.0361446	0.0722892	0.0481928	0.0361446	0.0843373	0.0722892	0.0365854	0.0121951	0.0121951	0.0243902	0.0243902	0.0121951	0	0.0243902	0	0.0243902	0.0243902	0.0243902	0	0.0243902	0	0.0243902	0.0365854	0.0487805	0.0365854	0.0121951	0.0365854	0.0365854	0	0	0	0.0121951	0	0	0.0121951	0
0.324324	0.27027	0.22973	0.175676	0.0821918	0.0958904	0.0547945	0.0273973	0.136986	0.0958904	0	0.0410959	0.0273973	0.0684932	0.0547945	0.0684932	0.0684932	0.0136986	0.0547945	0.0410959	0.0416667	0.0138889	0.0138889	0.0138889	0.0277778	0.0555556	0	0.0138889	0	0.0416667	0.0416667	0.0277778	0	0.0138889	0	0.0138889	0.0138889	0.0555556	0.0694444	0	0.0833333	0	0	0.0138889	0	0	0	0	0.0138889	0
0.108434	0.355422	0.373494	0.162651	0.0181818	0.030303	0.0545455	0.0121212	0.0363636	0.0848485	0.139394	0.0909091	0.0545455	0.181818	0.0969697	0.0424242	0	0.0606061	0.0848485	0.0181818	0	0.0182927	0	0	0.00609756	0.00609756	0.0121951	0.00609756	0	0.0243902	0.0121951	0.0121951	0	0.00609756	0.00609756	0	0.00609756	0.00609756	0.0121951	0.0121951	0.00609756	0	0.0426829	0.0365854	0.0304878	0.0670732	0.0365854	0.00609756	0	0.0304878
0.284483	0.232759	0.206897	0.275862	0.0782609	0.0434783	0.0695652	0.104348	0.0608696	0.0608696	0.0173913	0.0956522	0.0956522	0.026087	0.0608696	0.0173913	0.0521739	0.0956522	0.0695652	0.0608696	0.0263158	0.00877193	0.0263158	0.0175439	0.0175439	0.0263158	0	0	0.0350877	0	0.0175439	0.00877193	0	0.0526316	0.0175439	0.0350877	0.00877193	0.00877193	0.0175439	0.0263158	0.0263158	0.0175439	0.00877193	0.00877193	0	0.00877193	0.00877193	0	0.0263158	0.00877193
0.238095	0.202381	0.25	0.309524	0.0481928	0.0240964	0.0481928	0.0843373	0.060241	0.0361446	0.0240964	0.0722892	0.0843373	0.0361446	0.0722892	0.060241	0.0481928	0.108434	0.060241	0.0963855	0	0.0121951	0	0.0365854	0	0	0	0.0121951	0.0487805	0.0243902	0.0121951	0	0.0243902	0.0243902	0.0121951	0.0243902	0	0	0.0365854	0.0243902	0.0121951	0	0.0121951	0.0121951	0.0121951	0	0.0121951	0	0	0.0243902
0.217391	0.182609	0.2	0.4	0.0614035	0.0175439	0.0526316	0.0614035	0.0438596	0.0350877	0.0175439	0.0789474	0.0614035	0.0350877	0.0175439	0.0877193	0.0526316	0.0964912	0.0789474	0.175439	0.00884956	0.00884956	0.0265487	0.0176991	0	0	0	0.0176991	0.0176991	0.0265487	0	0.0353982	0.0176991	0.00884956	0.00884956	0.0265487	0.0176991	0	0.0265487	0	0.0176991	0.00884956	0	0.00884956	0.00884956	0.00884956	0	0	0	0.0353982
0.220183	0.119266	0.394495	0.266055	0.0462963	0.0185185	0.0277778	0.0740741	0.0185185	0.00925926	0.037037	0.0555556	0.0925926	0.0277778	0.185185	0.0833333	0.0648148	0.0555556	0.0925926	0.0555556	0.00934579	0	0.00934579	0.0280374	0.00934579	0	0	0.00934579	0.00934579	0	0.0373832	0.0280374	0	0	0.0560748	0.0186916	0.0186916	0	0	0	0	0	0	0.00934579	0.0280374	0	0.00934579	0	0.0280374	0.00934579
0.216495	0.195876	0.298969	0.28866	0.0520833	0.0208333	0.0833333	0.0625	0.09375	0.0520833	0.0104167	0.03125	0.03125	0.0833333	0.0625	0.125	0.0416667	0.0416667	0.135417	0.0729167	0.0315789	0	0.0210526	0	0.0210526	0	0	0	0.0210526	0	0.0421053	0.0210526	0.0105263	0	0.0315789	0.0210526	0	0.0105263	0.0421053	0.0421053	0.0315789	0.0210526	0	0	0	0	0	0.0105263	0	0
0.241758	0.274725	0.296703	0.186813	0.0666667	0.0777778	0.0555556	0.0333333	0.0888889	0.0777778	0.0444444	0.0555556	0.0555556	0.0888889	0.0888889	0.0666667	0.0333333	0.0333333	0.0888889	0.0333333	0.0224719	0.0224719	0.011236	0.011236	0.0337079	0.011236	0	0.0337079	0.0224719	0.011236	0.0224719	0.011236	0.011236	0.011236	0.011236	0	0.0337079	0.0224719	0.0224719	0.011236	0.0224719	0.011236	0.0224719	0.011236	0	0.0224719	0.011236	0.011236	0.0224719	0
0.168539	0.303371	0.359551	0.168539	0.0568182	0.0340909	0.0795455	0.0454545	0.0568182	0.0795455	0.0795455	0.0795455	0.0568182	0.159091	0.113636	0.0340909	0	0.0340909	0.125	0.0113636	0.0114943	0.0114943	0.0229885	0.0114943	0.0229885	0.0114943	0	0	0	0.0229885	0.0114943	0	0	0	0.0344828	0.0114943	0.0229885	0.0229885	0	0.0114943	0.0114943	0.0229885	0.0344828	0.0114943	0.0114943	0.045977	0.0229885	0	0	0.0344828
0.275862	0.206897	0.218391	0.298851	0.104651	0.0697674	0.0348837	0.0348837	0.0930233	0.0348837	0.0116279	0.0697674	0.0697674	0.0465116	0.0348837	0.0697674	0.0116279	0.0581395	0.116279	0.116279	0.0235294	0.0352941	0.0235294	0.0117647	0.0470588	0	0	0.0235294	0.0235294	0.0117647	0.0117647	0.0117647	0	0.0235294	0.0117647	0	0.0470588	0.0235294	0.0235294	0	0	0	0	0.0352941	0.0117647	0	0	0	0	0.0117647
0.190476	0.238095	0.261905	0.309524	0.0481928	0.0481928	0.060241	0.0361446	0.0843373	0.0240964	0.0120482	0.120482	0.0240964	0.108434	0.060241	0.0722892	0.0361446	0.060241	0.144578	0.0722892	0.0121951	0	0.0121951	0.0243902	0.0121951	0.0121951	0.0121951	0.0121951	0	0.0243902	0.0121951	0.0121951	0	0.0121951	0.0121951	0.0121951	0	0.0365854	0.0243902	0.0121951	0	0.0121951	0	0.0121951	0	0	0	0.0121951	0	0.0243902
0.25	0.202381	0.25	0.297619	0.060241	0.0361446	0.0722892	0.120482	0.0481928	0.0722892	0.0120482	0.060241	0.0722892	0.0120482	0.060241	0.108434	0.0722892	0.0843373	0.13253	0.0120482	0.0121951	0.0243902	0.0243902	0	0	0.0121951	0	0.0243902	0	0	0.0121951	0.0243902	0.0121951	0.0487805	0.0609756	0	0.0121951	0	0	0.0365854	0.0243902	0	0.0121951	0.0243902	0	0	0	0.0121951	0.0121951	0.0121951
0.121951	0.390244	0.304878	0.182927	0.0123457	0.037037	0.037037	0.0123457	0.0617284	0.234568	0.0123457	0.0864198	0.0493827	0.0617284	0.135802	0.0617284	0	0.0617284	0.111111	0.0123457	0	0	0.0125	0	0.025	0	0	0.0125	0	0.025	0.0125	0.0125	0	0.0125	0	0	0.0125	0.0125	0.0125	0.0125	0.0375	0.1875	0.0125	0	0.0125	0	0	0	0	0.0375
0.304878	0.195122	0.207317	0.292683	0.0864198	0.037037	0.0617284	0.111111	0.0493827	0.037037	0	0.111111	0.111111	0.0493827	0.0123457	0.037037	0.0617284	0.0740741	0.135802	0.0246914	0.0375	0.0125	0.025	0.0125	0	0.0125	0	0.025	0.0125	0.0125	0	0.0375	0.025	0.025	0.05	0.0125	0.0125	0.0125	0.0125	0	0.025	0	0	0.0125	0	0	0	0	0.025	0.0125
0.269231	0.230769	0.269231	0.230769	0.0779221	0.0649351	0.0649351	0.0519481	0.0649351	0.038961	0.025974	0.0909091	0.0519481	0.0909091	0.0649351	0.0649351	0.0779221	0.038961	0.0909091	0.025974	0.0263158	0.0131579	0.0263158	0.0131579	0.0263158	0.0131579	0.0131579	0.0131579	0.0131579	0.0263158	0.0131579	0.0263158	0.0131579	0	0.0394737	0	0.0394737	0	0.0131579	0.0131579	0	0.0131579	0	0.0263158	0.0131579	0	0	0.0131579	0.0131579	0.0131579
0.077922	0.376623	0.337662	0.207792	0	0.0263158	0.0789474	0.0131579	0.0131579	0.197368	0.0263158	0.131579	0.0394737	0.0921053	0.157895	0.0526316	0.0263158	0.0657895	0.105263	0.0131579	0	0	0	0	0	0	0.0133333	0.0133333	0	0	0.0266667	0.0133333	0	0	0.0133333	0	0	0.0133333	0	0	0	0.12	0.0133333	0.0533333	0	0	0.0266667	0	0.0133333	0.0533333
0.24	0.253333	0.306667	0.2	0.0540541	0.0405405	0.0810811	0.0810811	0.0945946	0.0540541	0.0540541	0.0405405	0.0810811	0.108108	0.0675676	0.0540541	0.0135135	0.0540541	0.108108	0.027027	0.0136986	0.0136986	0.0136986	0.0136986	0.0273973	0.0136986	0	0	0	0.0273973	0.0136986	0.0273973	0.0136986	0.0136986	0.0410959	0.0136986	0	0.0136986	0.0273973	0.0547945	0.0273973	0	0.0136986	0.0136986	0	0.0273973	0.0136986	0.0136986	0	0
0.226667	0.253333	0.32	0.2	0.0540541	0.0405405	0.121622	0.0675676	0.0810811	0.0540541	0.0675676	0.0405405	0.0810811	0.108108	0.0675676	0.0675676	0.0135135	0.0540541	0.108108	0.027027	0.0136986	0.0136986	0.0136986	0.0136986	0.0273973	0.0136986	0	0	0	0.0273973	0.0136986	0.0273973	0.0136986	0.0136986	0.0410959	0	0	0.0136986	0.0273973	0.0410959	0.0273973	0	0.0136986	0.0136986	0	0.0273973	0.0136986	0.0273973	0	0
0.183099	0.267606	0.239437	0.309859	0.0142857	0.0428571	0.185714	0.0428571	0.0428571	0.0857143	0	0.142857	0.0857143	0.0428571	0.0571429	0.0428571	0.0428571	0.0857143	0.1	0.0857143	0	0	0.0144928	0	0	0	0	0.0434783	0.0289855	0	0.0289855	0.0144928	0	0	0.0289855	0.0144928	0	0.0144928	0.0144928	0.0144928	0.0144928	0.0144928	0	0.057971	0	0	0	0	0.0289855	0.057971
0.241935	0.274194	0.33871	0.145161	0.0983607	0.0327869	0.147541	0.0163934	0.0491803	0.114754	0.0327869	0.0819672	0.0655738	0.0983607	0.147541	0.0327869	0.0163934	0.0327869	0.0655738	0.0163934	0.0166667	0.0166667	0.05	0.0166667	0.0166667	0.0166667	0	0	0.0166667	0	0.0833333	0	0	0	0.0166667	0	0.0166667	0.0166667	0.0166667	0	0.0166667	0.0166667	0.0166667	0.0666667	0.0166667	0.0166667	0	0	0	0.0166667
0.270588	0.211765	0.223529	0.294118	0.0952381	0.0357143	0.107143	0.0952381	0.0714286	0.0595238	0.0119048	0.0714286	0.047619	0.0595238	0.0952381	0.0238095	0.0595238	0.047619	0.0833333	0.107143	0.060241	0	0	0.0361446	0.0120482	0	0	0.0240964	0.0120482	0	0.0240964	0	0.0120482	0.0240964	0.0361446	0.0240964	0	0.0120482	0.0240964	0.0240964	0.0120482	0.0240964	0	0.0240964	0	0.0120482	0	0	0.0240964	0.0120482
0.302083	0.208333	0.21875	0.270833	0.136842	0.0315789	0.0526316	0.0631579	0.0842105	0.0631579	0	0.0631579	0.0315789	0.0631579	0.0736842	0.0526316	0.0526316	0.0526316	0.0736842	0.0947368	0.0638298	0.0106383	0.0106383	0.0425532	0	0.0106383	0	0.0212766	0.0106383	0.0212766	0.0212766	0.0106383	0.0106383	0.0106383	0.0319149	0.0106383	0.0319149	0	0.0425532	0.0106383	0.0106383	0.0319149	0	0.0212766	0	0	0	0	0.0212766	0
0.315068	0.150685	0.219178	0.315068	0.125	0.0694444	0.0555556	0.0972222	0.0555556	0	0	0.0833333	0.0416667	0.0694444	0.0555556	0.0555556	0.0833333	0.0138889	0.138889	0.0833333	0.0422535	0.028169	0	0.056338	0.0140845	0	0	0.0422535	0	0.0140845	0.0140845	0	0.028169	0	0.0422535	0.028169	0.028169	0.0140845	0	0.0140845	0	0	0	0	0	0	0	0	0.028169	0.0140845
0.138462	0.323077	0.292308	0.246154	0.03125	0.0625	0.03125	0	0.03125	0.09375	0.125	0.0625	0.0625	0.09375	0.046875	0.09375	0.015625	0.0625	0.078125	0.09375	0	0.015873	0.015873	0	0	0.031746	0.031746	0	0.015873	0.015873	0.015873	0	0	0	0	0	0.015873	0.015873	0	0	0.015873	0.031746	0	0.047619	0.015873	0.015873	0.015873	0.0793651	0	0.015873
0.273973	0.205479	0.287671	0.232877	0.0694444	0.0277778	0.0972222	0.0555556	0.0972222	0.0416667	0	0.0694444	0.0833333	0.0694444	0.0694444	0.0555556	0.0277778	0.0555556	0.0972222	0.0555556	0.028169	0	0.028169	0.0140845	0.0140845	0	0	0.0140845	0.056338	0.0422535	0.0140845	0	0.0140845	0.0140845	0	0.028169	0	0.028169	0.0704225	0	0.0140845	0	0	0.028169	0	0	0	0	0	0.028169
0.214286	0.22619	0.22619	0.333333	0.060241	0.0240964	0.0361446	0.0843373	0.0481928	0.0361446	0.0240964	0.120482	0.0240964	0.0843373	0.0361446	0.0722892	0.0843373	0.0843373	0.108434	0.060241	0.0121951	0	0.0121951	0.0365854	0	0.0121951	0	0.0121951	0.0121951	0.0121951	0.0121951	0.0121951	0.0121951	0.0243902	0.0243902	0.0243902	0.0243902	0	0.0121951	0.0121951	0.0121951	0	0.0121951	0.0121951	0	0.0121951	0	0.0121951	0.0365854	0
0.209302	0.232558	0.27907	0.27907	0.0470588	0.0823529	0.0352941	0.0352941	0.0823529	0.0235294	0.0235294	0.0941176	0.0235294	0.0823529	0.0705882	0.105882	0.0588235	0.0352941	0.141176	0.0470588	0.0119048	0.0357143	0	0	0.0357143	0.0119048	0.0119048	0.0119048	0	0.0238095	0	0.0238095	0.0119048	0.0119048	0.0119048	0	0	0.0238095	0.0357143	0.0238095	0.0119048	0	0	0.0119048	0	0.0119048	0.0119048	0	0.0238095	0.0238095
0.191489	0.265957	0.319149	0.223404	0.0215054	0.0752688	0.0537634	0.0215054	0.0752688	0.0430108	0.0107527	0.129032	0.0537634	0.129032	0.0752688	0.0645161	0.0430108	0.0107527	0.16129	0.0107527	0	0	0.0108696	0.0108696	0.0108696	0.0217391	0	0.0434783	0.0108696	0.0217391	0.0217391	0.0217391	0.0108696	0	0.0108696	0	0	0.0434783	0.0326087	0	0.0217391	0	0	0.0217391	0	0	0.0108696	0	0.0217391	0
0.166667	0.291667	0.305556	0.236111	0.028169	0.0704225	0.056338	0	0.0985915	0.056338	0.028169	0.0985915	0.0140845	0.112676	0.0704225	0.112676	0.028169	0.056338	0.126761	0.028169	0	0.0142857	0.0142857	0	0.0142857	0.0142857	0.0142857	0.0285714	0.0142857	0.0285714	0.0142857	0.0142857	0	0	0	0	0.0285714	0.0285714	0.0428571	0	0.0428571	0.0142857	0	0	0	0	0.0142857	0.0142857	0	0.0285714
0.275362	0.217391	0.26087	0.246377	0.0588235	0.102941	0.0588235	0.0441176	0.0882353	0.0441176	0.0294118	0.0588235	0.0441176	0.0588235	0.0882353	0.0735294	0.0735294	0.0147059	0.0882353	0.0735294	0.0149254	0.0298507	0	0.0149254	0.0447761	0.0298507	0.0149254	0.0149254	0	0.0149254	0.0149254	0.0298507	0	0	0.0298507	0.0149254	0	0.0149254	0.0298507	0.0298507	0.0298507	0	0.0149254	0	0	0	0.0149254	0.0149254	0	0
0.206612	0.206612	0.206612	0.380165	0.0333333	0.0166667	0.0416667	0.0916667	0.05	0.0583333	0	0.1	0.0333333	0.05	0.0666667	0.05	0.0916667	0.075	0.075	0.141667	0	0.00840336	0.00840336	0.0168067	0	0.0168067	0	0	0.00840336	0.00840336	0.0336134	0.0168067	0.0252101	0.0168067	0.0168067	0.0336134	0.0168067	0	0.0168067	0.0168067	0.0168067	0.00840336	0	0.0336134	0	0	0	0	0.0168067	0.0168067
0.209302	0.267442	0.27907	0.244186	0.0235294	0.0588235	0.0823529	0.0705882	0.105882	0.0941176	0.0117647	0.0588235	0.0352941	0.0705882	0.0941176	0.0823529	0.0470588	0.0470588	0.117647	0.0235294	0	0	0.0238095	0	0.0238095	0.0119048	0	0.0238095	0	0.0238095	0.0238095	0.0119048	0.0238095	0.0119048	0.0357143	0	0.0119048	0.0238095	0.0238095	0.047619	0.0357143	0.0238095	0	0.0357143	0	0	0	0.0119048	0.0119048	0.0119048
0.196429	0.196429	0.267857	0.339286	0.036036	0.018018	0.0540541	0.0900901	0.0720721	0.018018	0.00900901	0.0900901	0.036036	0.0900901	0.045045	0.0990991	0.045045	0.0720721	0.162162	0.0630631	0.00909091	0.00909091	0.00909091	0.00909091	0.00909091	0	0	0.00909091	0.00909091	0.0272727	0.0181818	0	0.00909091	0.0272727	0.0272727	0.0272727	0	0	0.0272727	0.0454545	0	0	0	0.0181818	0	0	0	0.00909091	0.0181818	0.00909091
0.267241	0.232759	0.258621	0.241379	0.0608696	0.0347826	0.0521739	0.0869565	0.0956522	0.0347826	0.0434783	0.0521739	0.0434783	0.121739	0.0434783	0.0521739	0.0608696	0.0434783	0.0869565	0.0521739	0.0350877	0.0175439	0	0.00877193	0.0175439	0	0	0.0175439	0.0263158	0.0614035	0	0	0.0263158	0.00877193	0.0350877	0.0175439	0	0	0.0526316	0.0438596	0.0175439	0	0.0175439	0	0	0.0175439	0.00877193	0.0175439	0.0175439	0.00877193
0.288889	0.222222	0.211111	0.277778	0.0561798	0.11236	0.0449438	0.0786517	0.11236	0.011236	0.011236	0.0786517	0.0449438	0.0561798	0.0224719	0.0898876	0.0786517	0.0337079	0.134831	0.0337079	0.0113636	0.0113636	0.0113636	0.0227273	0.0454545	0.0113636	0	0.0454545	0.0113636	0.0227273	0	0.0113636	0.0340909	0	0.0227273	0.0227273	0.0113636	0.0681818	0.0113636	0.0227273	0	0	0	0.0113636	0	0.0113636	0	0	0.0113636	0.0113636
0.222222	0.244444	0.233333	0.3	0.0224719	0.0674157	0.0674157	0.0898876	0.11236	0.0224719	0.0337079	0.0786517	0.0337079	0.0786517	0.0337079	0.0898876	0.0561798	0.0674157	0.134831	0.0449438	0	0	0	0.0227273	0.0454545	0	0.0227273	0	0.0113636	0.0227273	0	0	0.0113636	0.0113636	0.0454545	0.0227273	0.0113636	0.0227273	0.0227273	0.0454545	0.0113636	0	0	0.0113636	0	0.0113636	0	0.0227273	0.0113636	0.0454545
0.391304	0.115942	0.115942	0.376812	0.0147059	0.102941	0.0882353	0.235294	0.0882353	0	0	0.0147059	0.0294118	0	0	0.0882353	0.25	0.0147059	0.0735294	0.0441176	0	0	0.0149254	0	0.0895522	0	0	0	0.0149254	0	0	0.0298507	0.19403	0	0.0447761	0	0	0.0597015	0	0.0298507	0	0	0	0	0	0	0	0	0	0
0.190476	0.166667	0.297619	0.345238	0.0240964	0.0722892	0.060241	0.0722892	0.0361446	0	0.0361446	0.0843373	0.0481928	0.060241	0.0843373	0.108434	0.0843373	0.0361446	0.144578	0.0843373	0.0121951	0.0121951	0	0	0.0121951	0	0.0243902	0.0365854	0	0	0.0121951	0.0121951	0.0121951	0.0121951	0.0365854	0.0121951	0	0	0	0.0365854	0	0	0	0	0	0	0.0121951	0.0243902	0.0121951	0
0.27957	0.225806	0.247312	0.247312	0.0434783	0.076087	0.0217391	0.076087	0.108696	0.0543478	0.0108696	0.0543478	0.0869565	0.0217391	0.076087	0.0652174	0.0326087	0.076087	0.0869565	0.0543478	0	0.010989	0.021978	0	0.032967	0.032967	0	0.010989	0.032967	0.010989	0.021978	0.010989	0.021978	0.010989	0.032967	0.010989	0.032967	0.032967	0.010989	0.032967	0.043956	0	0	0.010989	0.010989	0	0	0	0	0.021978
0.252747	0.164835	0.208791	0.373626	0.0444444	0.0555556	0.0333333	0.0777778	0.0555556	0.0111111	0.0111111	0.0888889	0.0666667	0.0333333	0.0333333	0.0777778	0.0888889	0.0666667	0.0888889	0.122222	0	0.011236	0.0224719	0.011236	0.0224719	0	0	0.0337079	0.0224719	0.011236	0.011236	0.0337079	0.011236	0.011236	0.0337079	0.0224719	0	0.011236	0.011236	0.0337079	0	0	0	0.011236	0	0	0.011236	0	0.011236	0.0337079
0.212389	0.230088	0.336283	0.221239	0.0446429	0.0446429	0.0357143	0.0446429	0.0803571	0.0803571	0.0178571	0.0535714	0.0446429	0.0535714	0.142857	0.0892857	0.0446429	0.0446429	0.0982143	0.0357143	0.00900901	0.00900901	0.018018	0.00900901	0	0.027027	0	0.018018	0.027027	0.00900901	0.036036	0.00900901	0.018018	0.018018	0.00900901	0	0.00900901	0.00900901	0.045045	0.018018	0.045045	0.027027	0	0.00900901	0.00900901	0	0	0.00900901	0	0.00900901
0.275229	0.155963	0.220183	0.348624	0.0648148	0.0555556	0.0648148	0.0925926	0.0833333	0.0185185	0	0.0555556	0.0648148	0.0277778	0.037037	0.0833333	0.0648148	0.0555556	0.12037	0.111111	0.0186916	0.00934579	0.00934579	0.0280374	0.046729	0	0	0.00934579	0.0280374	0	0	0.0280374	0.0186916	0.0186916	0.0280374	0.0280374	0.0186916	0.0186916	0.0280374	0.0186916	0.00934579	0	0	0.00934579	0	0	0	0	0.0280374	0.00934579
0.181818	0.313131	0.282828	0.222222	0.0306122	0.0714286	0.0408163	0.0306122	0.0816327	0.102041	0.0612245	0.0612245	0.0408163	0.0918367	0.0816327	0.0714286	0.0306122	0.0510204	0.0816327	0.0612245	0	0.0103093	0.0206186	0	0.0309278	0.0103093	0.0206186	0.0103093	0.0103093	0	0.0103093	0.0309278	0	0.0103093	0.0103093	0.0103093	0.0206186	0.0412371	0.0103093	0.0103093	0.0206186	0.0412371	0.0206186	0.0206186	0	0.0309278	0.0309278	0	0.0103093	0.0206186
0.263158	0.178947	0.231579	0.326316	0.0638298	0.0531915	0.0744681	0.0851064	0.0744681	0.0212766	0	0.0744681	0.0638298	0.0425532	0.0425532	0.0851064	0.0638298	0.0531915	0.12766	0.0851064	0.0215054	0.0107527	0.0215054	0.0107527	0.0430108	0	0	0.0107527	0.0215054	0.0215054	0.0107527	0.0107527	0.0322581	0.0215054	0.0107527	0.0215054	0.0215054	0.0107527	0.0215054	0.0215054	0.0107527	0	0	0.0107527	0	0	0	0	0.0107527	0.0107527
0.170732	0.280488	0.268293	0.280488	0	0.037037	0.0617284	0.0493827	0.0617284	0.0246914	0.0493827	0.148148	0.0740741	0.0987654	0.0493827	0.0493827	0.037037	0.111111	0.0987654	0.037037	0	0	0	0	0.0125	0	0	0.025	0.025	0.025	0	0.025	0.0125	0	0.025	0.0125	0	0.0125	0.05	0	0	0.0125	0.0125	0	0	0.025	0.025	0	0.0125	0.075
0.170732	0.280488	0.268293	0.280488	0	0.037037	0.0493827	0.0493827	0.0617284	0.0246914	0.0493827	0.148148	0.0740741	0.0987654	0.0493827	0.0493827	0.037037	0.111111	0.0987654	0.037037	0	0	0	0	0.0125	0	0	0.025	0.025	0.025	0	0.025	0.0125	0	0.025	0.0125	0	0.0125	0.05	0	0	0.0125	0.0125	0	0	0.025	0.025	0	0.0125	0.075
0.101266	0.316456	0.468354	0.113924	0	0.0384615	0.0897436	0.0128205	0.0384615	0.115385	0.0897436	0.0641026	0.0641026	0.128205	0.269231	0.0128205	0	0.0384615	0.0512821	0.025641	0	0	0	0	0.012987	0.025974	0	0	0	0	0.0519481	0	0	0	0.012987	0	0	0.012987	0.012987	0.012987	0	0.038961	0.0779221	0	0.025974	0.012987	0.0519481	0	0	0.025974
0.290909	0.172727	0.2	0.336364	0.0642202	0.0917431	0.0733945	0.0733945	0.0825688	0.0183486	0	0.0733945	0.0642202	0.0183486	0.0366972	0.0733945	0.0825688	0.0458716	0.100917	0.110092	0.0185185	0.0185185	0.00925926	0.0185185	0.0555556	0.00925926	0	0.0277778	0.0277778	0	0	0.0277778	0.0185185	0.00925926	0.0185185	0.0277778	0.0185185	0.0185185	0.0277778	0.0185185	0.00925926	0	0	0.00925926	0	0	0	0	0.0555556	0.00925926
0.25	0.159091	0.238636	0.352273	0.091954	0.0229885	0.0229885	0.0804598	0.0114943	0.0344828	0.0344828	0.0689655	0.0574713	0.045977	0.045977	0.091954	0.091954	0.0574713	0.103448	0.103448	0.0465116	0.0232558	0.0116279	0.0116279	0	0.0232558	0	0	0.0232558	0.0232558	0	0.0116279	0.0232558	0.0232558	0.0348837	0	0	0	0	0.0116279	0	0.0116279	0.0232558	0	0.0116279	0.0232558	0	0	0.0232558	0.0232558
0.128205	0.205128	0.307692	0.358974	0.012987	0.038961	0.0779221	0.038961	0.0649351	0.038961	0.025974	0.0779221	0.025974	0.0649351	0.0909091	0.116883	0.025974	0.0519481	0.155844	0.12987	0	0	0	0.0131579	0.0263158	0	0	0.0131579	0	0	0.0263158	0.0131579	0	0.0131579	0.0131579	0.0131579	0.0131579	0.0263158	0.0263158	0	0	0.0131579	0.0131579	0.0131579	0	0	0.0131579	0.0131579	0.0131579	0
0.287356	0.149425	0.218391	0.344828	0.116279	0.0232558	0.0930233	0.0581395	0.0232558	0.0232558	0.0232558	0.0813953	0.0581395	0.0348837	0.0348837	0.0930233	0.0930233	0.0697674	0.0697674	0.116279	0.0588235	0.0235294	0.0352941	0	0	0.0117647	0	0.0117647	0.0117647	0.0352941	0	0.0352941	0.0235294	0.0235294	0.0117647	0	0	0	0	0.0117647	0	0	0.0117647	0.0117647	0.0235294	0	0	0	0.0235294	0.0117647
0.234568	0.234568	0.234568	0.296296	0.075	0.0375	0.025	0.0875	0.075	0.05	0.0375	0.075	0.0375	0.0625	0.0375	0.0875	0.05	0.075	0.125	0.05	0.0253165	0.0126582	0.0126582	0.0253165	0.0126582	0.0126582	0	0.0126582	0.0126582	0.0126582	0	0.0126582	0.0126582	0.0253165	0.0379747	0.0126582	0.0253165	0.0253165	0.0126582	0.0126582	0.0126582	0.0126582	0.0253165	0	0.0126582	0.0126582	0	0.0126582	0.0126582	0.0126582
0.195652	0.184783	0.26087	0.358696	0.032967	0.032967	0.0879121	0.0549451	0.021978	0.0549451	0	0.10989	0.032967	0.043956	0.0879121	0.0989011	0.10989	0.0549451	0.0989011	0.0879121	0	0.0111111	0.0111111	0.0111111	0.0111111	0	0	0.0222222	0.0111111	0	0.0333333	0.0333333	0.0333333	0.0111111	0.0111111	0	0.0111111	0	0.0111111	0	0	0.0111111	0	0.0444444	0	0	0	0	0.0333333	0
0.26087	0.206522	0.23913	0.293478	0.043956	0.0769231	0.0879121	0.043956	0.0769231	0.0549451	0	0.0659341	0.043956	0.032967	0.0769231	0.0879121	0.0989011	0.043956	0.0549451	0.0989011	0	0.0222222	0.0111111	0.0111111	0.0333333	0.0222222	0	0.0111111	0.0222222	0.0111111	0.0444444	0.0222222	0.0222222	0.0111111	0	0.0111111	0.0222222	0.0333333	0.0111111	0.0111111	0.0222222	0	0	0.0333333	0	0	0	0	0.0111111	0.0111111
0.217391	0.195652	0.293478	0.293478	0.032967	0.032967	0.0879121	0.0549451	0.0549451	0.0549451	0	0.0879121	0.0769231	0.0659341	0.0659341	0.0879121	0.0549451	0.043956	0.120879	0.0659341	0	0	0.0222222	0.0111111	0	0	0	0.0333333	0.0111111	0.0333333	0.0333333	0.0222222	0.0111111	0.0111111	0.0222222	0	0.0111111	0.0111111	0.0222222	0.0111111	0.0111111	0.0222222	0	0.0222222	0	0	0	0	0	0.0111111
0.217391	0.130435	0.293478	0.358696	0.021978	0.021978	0.0549451	0.0769231	0.032967	0.043956	0	0.0549451	0.0659341	0.010989	0.10989	0.10989	0.0989011	0.0549451	0.0989011	0.10989	0	0.0111111	0	0	0.0111111	0	0	0.0111111	0	0	0.0555556	0.0333333	0.0333333	0.0111111	0	0.0333333	0	0	0.0222222	0.0111111	0.0111111	0.0111111	0	0.0222222	0	0	0	0	0.0222222	0
0.25	0.195652	0.25	0.304348	0.043956	0.0549451	0.043956	0.0659341	0.0549451	0.0769231	0	0.0659341	0.0659341	0.021978	0.0769231	0.0879121	0.0879121	0.043956	0.0879121	0.0769231	0	0.0333333	0	0.0111111	0.0222222	0.0111111	0	0.0222222	0.0111111	0	0.0555556	0.0222222	0.0222222	0.0111111	0.0111111	0.0111111	0.0222222	0	0.0333333	0	0.0111111	0.0333333	0	0.0333333	0	0	0	0	0.0333333	0
0.217391	0.195652	0.271739	0.315217	0.021978	0.0769231	0.0769231	0.021978	0.0549451	0.0549451	0.010989	0.0769231	0.0549451	0.032967	0.0879121	0.0989011	0.0879121	0.032967	0.0769231	0.120879	0	0.0222222	0	0	0.0333333	0.0222222	0	0.0222222	0.0111111	0.0222222	0.0222222	0.0333333	0	0.0111111	0.0111111	0	0.0111111	0.0333333	0	0.0111111	0	0.0111111	0.0111111	0.0333333	0	0	0.0111111	0	0.0111111	0
0.217391	0.195652	0.271739	0.315217	0.021978	0.0769231	0.0659341	0.021978	0.0549451	0.0549451	0.010989	0.0769231	0.0549451	0.032967	0.0879121	0.0989011	0.0879121	0.032967	0.0769231	0.120879	0	0.0222222	0	0	0.0333333	0.0222222	0	0.0222222	0.0111111	0.0222222	0.0222222	0.0333333	0	0.0111111	0.0111111	0	0.0111111	0.0333333	0	0.0111111	0	0.0111111	0.0111111	0.0333333	0	0	0.0111111	0	0.0111111	0
0.23913	0.173913	0.304348	0.282609	0.043956	0.032967	0.120879	0.032967	0.043956	0.032967	0	0.0879121	0.0549451	0.0769231	0.120879	0.0549451	0.0989011	0.032967	0.043956	0.10989	0	0.0222222	0.0222222	0	0.0111111	0.0111111	0	0.0111111	0.0222222	0	0.0888889	0.0222222	0.0222222	0	0	0.0111111	0.0111111	0	0.0222222	0.0111111	0	0	0	0.0333333	0	0	0	0	0.0222222	0.0222222
0.23913	0.206522	0.23913	0.315217	0.043956	0.043956	0.0989011	0.043956	0.021978	0.0549451	0	0.131868	0.0879121	0.021978	0.0549451	0.0769231	0.0879121	0.0879121	0.0879121	0.0549451	0	0.0111111	0.0111111	0.0222222	0.0222222	0	0	0.0222222	0.0222222	0.0111111	0.0333333	0.0333333	0.0222222	0.0111111	0	0.0111111	0.0111111	0	0	0	0	0.0111111	0	0.0444444	0	0	0	0	0.0444444	0.0222222
0.25	0.152174	0.23913	0.358696	0.021978	0.032967	0.0549451	0.0769231	0.032967	0.0549451	0	0.0659341	0.0659341	0.010989	0.043956	0.10989	0.131868	0.0549451	0.0769231	0.0989011	0	0.0111111	0	0.0111111	0.0111111	0.0111111	0	0.0111111	0.0333333	0	0.0333333	0.0444444	0.0333333	0.0111111	0	0.0333333	0.0111111	0	0.0222222	0	0	0.0222222	0	0.0333333	0	0	0	0	0.0222222	0
0.228261	0.217391	0.293478	0.26087	0.010989	0.0769231	0.120879	0.043956	0.0659341	0.0769231	0.010989	0.0659341	0.0659341	0.043956	0.0879121	0.0879121	0.0879121	0.021978	0.0879121	0.0659341	0	0.0111111	0	0	0.0333333	0.0222222	0	0.0222222	0.0111111	0	0.0555556	0.0333333	0.0222222	0	0.0111111	0.0111111	0	0.0222222	0.0444444	0	0.0333333	0.0111111	0.0111111	0.0222222	0	0	0.0111111	0	0.0111111	0
0.228261	0.217391	0.293478	0.26087	0.010989	0.0769231	0.0879121	0.043956	0.0659341	0.0769231	0.010989	0.0659341	0.0659341	0.043956	0.0879121	0.0879121	0.0879121	0.021978	0.0879121	0.0659341	0	0.0111111	0	0	0.0333333	0.0222222	0	0.0222222	0.0111111	0	0.0555556	0.0333333	0.0222222	0	0.0111111	0.0111111	0	0.0222222	0.0444444	0	0.0333333	0.0111111	0.0111111	0.0222222	0	0	0.0111111	0	0.0111111	0
0.141304	0.206522	0.358696	0.293478	0.021978	0.032967	0.0879121	0.021978	0.021978	0.0549451	0.032967	0.0989011	0.043956	0.10989	0.0879121	0.10989	0.0549451	0.010989	0.164835	0.0659341	0	0.0111111	0.0111111	0	0.0111111	0	0	0.0222222	0.0111111	0.0111111	0.0111111	0.0333333	0.0111111	0	0	0.0111111	0.0111111	0	0	0.0111111	0	0.0222222	0.0111111	0.0222222	0	0.0222222	0.0111111	0	0.0222222	0
0.198198	0.315315	0.243243	0.243243	0.0454545	0.0636364	0.0727273	0.0454545	0.0818182	0.1	0.0272727	0.1	0.0272727	0.1	0.0636364	0.0545455	0.0454545	0.0545455	0.109091	0.0363636	0.00917431	0.0183486	0.0183486	0	0.0275229	0.0183486	0	0.0183486	0.0183486	0.0183486	0.00917431	0	0.0183486	0.0183486	0	0.00917431	0.0275229	0.0458716	0	0.00917431	0.0183486	0.0458716	0.0275229	0	0.00917431	0	0.00917431	0.00917431	0.00917431	0.00917431
0.198198	0.315315	0.243243	0.243243	0.0454545	0.0636364	0.0363636	0.0454545	0.0818182	0.1	0.0272727	0.1	0.0272727	0.1	0.0636364	0.0545455	0.0454545	0.0545455	0.109091	0.0363636	0.00917431	0.0183486	0.0183486	0	0.0275229	0.0183486	0	0.0183486	0.0183486	0.0183486	0.00917431	0	0.0183486	0.0183486	0	0.00917431	0.0275229	0.0458716	0	0.00917431	0.0183486	0.0458716	0.0275229	0	0.00917431	0	0.00917431	0.00917431	0.00917431	0.00917431
0.25	0.125	0.291667	0.333333	0.0704225	0.0704225	0.056338	0.0704225	0.028169	0.0140845	0.0422535	0.0422535	0.056338	0.0140845	0.084507	0.140845	0.0985915	0.028169	0.126761	0.0704225	0.0142857	0.0142857	0.0285714	0.0142857	0.0142857	0.0142857	0.0142857	0.0285714	0.0142857	0	0.0142857	0.0142857	0.0285714	0.0142857	0.0285714	0	0	0	0.0142857	0.0142857	0	0	0.0142857	0	0	0	0.0285714	0.0142857	0	0
0.25	0.180556	0.277778	0.291667	0.056338	0.056338	0.056338	0.056338	0.0704225	0	0	0.0985915	0.056338	0.0704225	0.056338	0.0985915	0.0704225	0.056338	0.140845	0.028169	0.0142857	0.0142857	0.0285714	0	0.0285714	0	0	0.0285714	0	0.0142857	0.0285714	0.0428571	0.0142857	0.0142857	0.0285714	0	0	0.0142857	0.0571429	0	0	0	0	0	0	0	0	0	0	0.0285714
0.230088	0.20354	0.274336	0.292035	0.0446429	0.0357143	0.0178571	0.0803571	0.0892857	0.0178571	0.00892857	0.0892857	0.0535714	0.0982143	0.0714286	0.0446429	0.0446429	0.0535714	0.116071	0.0803571	0.00900901	0	0.036036	0	0.027027	0	0	0.00900901	0.00900901	0.018018	0.027027	0.00900901	0.00900901	0.018018	0.036036	0.018018	0.00900901	0.00900901	0.027027	0.045045	0	0	0	0.018018	0	0	0.00900901	0	0.00900901	0
0.246575	0.205479	0.246575	0.30137	0.0416667	0.0277778	0.0277778	0.0555556	0.125	0.0138889	0	0.0694444	0.0416667	0.111111	0.0277778	0.0555556	0.0416667	0.0555556	0.0972222	0.111111	0.0140845	0	0.028169	0	0.028169	0	0	0	0.028169	0.056338	0.0140845	0.0140845	0	0	0.028169	0.028169	0.0140845	0	0.0704225	0.0422535	0	0	0	0.0140845	0	0	0	0	0.0140845	0
0.230088	0.20354	0.274336	0.292035	0.0446429	0.0357143	0.0535714	0.0803571	0.0892857	0.0178571	0.00892857	0.0892857	0.0535714	0.0982143	0.0714286	0.0446429	0.0446429	0.0535714	0.116071	0.0803571	0.00900901	0	0.036036	0	0.027027	0	0	0.00900901	0.00900901	0.018018	0.027027	0.00900901	0.00900901	0.018018	0.036036	0.018018	0.00900901	0.00900901	0.027027	0.045045	0	0	0	0.018018	0	0	0.00900901	0	0.00900901	0
0.273973	0.191781	0.246575	0.287671	0.0694444	0.0555556	0.0833333	0.0277778	0.111111	0	0	0.0694444	0.0277778	0.0833333	0.0416667	0.0972222	0.0694444	0.0416667	0.0833333	0.0972222	0.028169	0	0.0422535	0	0.0140845	0	0	0.028169	0.0140845	0.0140845	0.028169	0.0704225	0	0.0140845	0	0.0140845	0.028169	0.0140845	0.056338	0.0140845	0	0	0	0	0	0	0	0	0.0140845	0
0.232877	0.191781	0.273973	0.30137	0.0416667	0.0277778	0.0416667	0.0555556	0.125	0.0138889	0	0.0555556	0.0277778	0.0972222	0.0694444	0.0694444	0.0416667	0.0555556	0.0972222	0.111111	0.0140845	0	0.028169	0	0.028169	0	0	0	0	0.056338	0.0140845	0.028169	0	0.0140845	0.028169	0.0140845	0.028169	0	0.056338	0.0422535	0	0	0	0.0140845	0	0	0	0	0.0140845	0
0.305556	0.152778	0.236111	0.305556	0.084507	0.0422535	0.112676	0.126761	0.056338	0.0422535	0	0.056338	0.056338	0.0422535	0.0704225	0.056338	0.112676	0.028169	0.0985915	0.0704225	0.0142857	0.0142857	0.0428571	0.0142857	0.0142857	0.0142857	0	0.0142857	0.0142857	0.0142857	0.0142857	0.0142857	0.0428571	0	0.0714286	0.0142857	0.0142857	0	0.0142857	0.0285714	0.0142857	0.0142857	0	0.0142857	0	0	0	0	0.0142857	0
0.333333	0.152778	0.180556	0.333333	0.084507	0.0704225	0	0.140845	0.084507	0.028169	0	0.0422535	0.0422535	0.028169	0.0422535	0.056338	0.126761	0.0140845	0.0985915	0.0985915	0.0142857	0.0142857	0.0285714	0.0285714	0.0428571	0.0142857	0	0.0142857	0.0142857	0	0.0142857	0.0142857	0.0428571	0	0.0857143	0.0142857	0.0142857	0.0142857	0.0142857	0.0428571	0.0142857	0.0142857	0	0	0	0	0	0	0.0142857	0
0.263889	0.236111	0.208333	0.291667	0.0704225	0.056338	0.056338	0.084507	0.0985915	0.0704225	0.0140845	0.0422535	0.0422535	0.028169	0.028169	0.112676	0.056338	0.0704225	0.112676	0.056338	0.0285714	0.0142857	0	0.0285714	0.0285714	0	0.0142857	0.0142857	0.0142857	0.0142857	0	0.0285714	0.0142857	0.0428571	0.0142857	0.0142857	0.0285714	0.0285714	0.0142857	0.0285714	0.0428571	0.0142857	0	0	0	0.0142857	0	0	0.0285714	0
0.297297	0.225225	0.279279	0.198198	0.0545455	0.0636364	0.0272727	0.0545455	0.0727273	0.0272727	0.0545455	0.0636364	0.127273	0.0727273	0.0454545	0.0363636	0.0363636	0.0636364	0.0545455	0.0454545	0	0	0.0275229	0.0275229	0.0275229	0.00917431	0.00917431	0.0183486	0.0733945	0.0366972	0.0183486	0	0.00917431	0.00917431	0.0183486	0.0183486	0.0183486	0.0275229	0.0183486	0.00917431	0.00917431	0	0.00917431	0.00917431	0.00917431	0.00917431	0.0275229	0.00917431	0.00917431	0.0366972
0.295775	0.239437	0.253521	0.211268	0.1	0.0714286	0.0857143	0.0714286	0.0857143	0.0571429	0.0714286	0.0142857	0.0714286	0.0714286	0.0571429	0.0571429	0.0428571	0.0285714	0.0714286	0.0714286	0.0144928	0.0144928	0.0289855	0.0434783	0.0289855	0.0144928	0.0289855	0	0.0144928	0.0144928	0.0289855	0	0.0144928	0	0.0289855	0.0289855	0.0289855	0.0289855	0.0144928	0.0144928	0.0289855	0	0.0144928	0.0144928	0.0144928	0.0144928	0.0289855	0.0144928	0	0
0.198473	0.351145	0.274809	0.175573	0.0461538	0.0384615	0.0615385	0.0384615	0.0615385	0.138462	0.0846154	0.0615385	0.0692308	0.123077	0.0538462	0.0307692	0.0230769	0.0538462	0.0615385	0.0384615	0	0	0.0232558	0.0232558	0.0232558	0.00775194	0.00775194	0	0.0155039	0.0465116	0.0155039	0	0.00775194	0	0.0155039	0.0155039	0.0232558	0.0155039	0.0155039	0.00775194	0.0155039	0.0542636	0.0387597	0.0310078	0.0155039	0.0387597	0.0232558	0.00775194	0	0.0310078
0.222222	0.263889	0.194444	0.319444	0.056338	0.0704225	0.197183	0.0140845	0.0704225	0.084507	0	0.112676	0.056338	0.028169	0.056338	0.056338	0.0422535	0.0704225	0.056338	0.140845	0	0.0285714	0.0142857	0.0142857	0.0285714	0.0285714	0	0.0142857	0.0142857	0.0142857	0.0285714	0.0285714	0	0.0142857	0	0	0.0428571	0.0142857	0.0142857	0	0	0.0285714	0	0.0571429	0	0	0	0	0.0285714	0.0142857
0.194444	0.277778	0.208333	0.319444	0.056338	0.0422535	0.056338	0.0422535	0.028169	0.112676	0.0140845	0.126761	0.056338	0.0422535	0.0704225	0.0422535	0.056338	0.0704225	0.0704225	0.112676	0.0142857	0.0142857	0	0.0285714	0	0.0142857	0.0142857	0.0142857	0.0142857	0.0285714	0.0142857	0	0	0.0285714	0.0142857	0	0.0142857	0.0142857	0	0	0.0142857	0.0571429	0	0.0428571	0	0	0.0142857	0	0.0142857	0.0428571
0.174242	0.272727	0.325758	0.227273	0.0305344	0.0610687	0.0381679	0.0381679	0.0458015	0.0610687	0.0992366	0.0687023	0.0458015	0.10687	0.0992366	0.0687023	0.0458015	0.0458015	0.0839695	0.0534351	0.00769231	0.00769231	0	0.0153846	0.00769231	0.00769231	0.0230769	0.0230769	0	0.0153846	0.0153846	0.00769231	0.00769231	0.00769231	0.00769231	0.0153846	0.00769231	0.0153846	0.0153846	0.00769231	0.0230769	0.00769231	0.0153846	0.0153846	0.00769231	0.0384615	0.0307692	0.0230769	0	0.0153846
0.183099	0.239437	0.253521	0.323944	0.0285714	0.0714286	0.0714286	0.0285714	0.0714286	0.0285714	0.0428571	0.1	0.0571429	0.0428571	0.0857143	0.0714286	0.0285714	0.1	0.0571429	0.128571	0	0.0289855	0	0	0.0434783	0.0144928	0	0.0144928	0.0144928	0.0144928	0.0144928	0.0144928	0	0	0	0.0289855	0	0.0289855	0.0289855	0.0144928	0	0	0.0289855	0	0	0	0.0289855	0.0144928	0	0.0289855
0.163636	0.281818	0.336364	0.218182	0.0275229	0.0642202	0.0550459	0	0.0550459	0.0825688	0.0733945	0.0733945	0.0550459	0.0642202	0.100917	0.110092	0.0275229	0.0733945	0.0825688	0.0366972	0	0.00925926	0.0185185	0	0.0185185	0.0185185	0.00925926	0.0185185	0.0185185	0.00925926	0.0185185	0.0277778	0	0	0	0	0	0.037037	0.0185185	0	0.00925926	0.0185185	0.0462963	0.00925926	0	0.00925926	0.0277778	0.0277778	0	0.0277778
0.216867	0.301205	0.228916	0.253012	0.0853659	0.0609756	0.0731707	0.0365854	0.0365854	0.097561	0.0731707	0.097561	0.0365854	0.0853659	0.0731707	0.0243902	0.0609756	0.0487805	0.0487805	0.097561	0.037037	0.0123457	0.0246914	0.0123457	0.0123457	0.037037	0	0.0123457	0	0.0246914	0	0	0.0123457	0.0123457	0	0.0123457	0.0123457	0	0	0.0246914	0.0123457	0.0493827	0.0123457	0.0246914	0.0123457	0.0246914	0.037037	0	0.0246914	0
0.263889	0.166667	0.263889	0.305556	0.0704225	0.028169	0.0985915	0.084507	0.0704225	0.028169	0	0.0704225	0.0422535	0.0985915	0.0704225	0.0422535	0.0704225	0.0140845	0.112676	0.112676	0.0285714	0	0.0142857	0.0285714	0	0	0	0.0285714	0.0142857	0.0285714	0.0142857	0.0142857	0.0142857	0	0.0285714	0.0428571	0.0285714	0	0.0285714	0.0142857	0	0.0142857	0	0.0142857	0	0	0	0	0.0142857	0
0.151515	0.378788	0.310606	0.159091	0.0305344	0.0381679	0.0458015	0.0152672	0.0839695	0.137405	0.0916031	0.0687023	0.0229008	0.160305	0.0687023	0.0534351	0.0152672	0.0381679	0.0839695	0.0229008	0.00769231	0	0.00769231	0.0153846	0	0.0153846	0.00769231	0.0153846	0	0.0461538	0.00769231	0.0153846	0.00769231	0	0.00769231	0	0.00769231	0.0230769	0.0538462	0	0.0230769	0.0538462	0.0461538	0.0153846	0.00769231	0.0384615	0.0307692	0.00769231	0.00769231	0.00769231
0.223214	0.241071	0.241071	0.294643	0.0810811	0.036036	0.0630631	0.045045	0.0810811	0.0810811	0	0.0810811	0.027027	0.0720721	0.045045	0.0990991	0.036036	0.0540541	0.144144	0.0630631	0.0454545	0	0.0181818	0.00909091	0.00909091	0.00909091	0	0.0181818	0	0.0181818	0.00909091	0.0272727	0	0	0.0363636	0.00909091	0.0272727	0.0181818	0.0272727	0.00909091	0.0181818	0.0181818	0	0.0454545	0	0	0	0	0.00909091	0.0181818
0.275862	0.195402	0.218391	0.310345	0.0348837	0.0697674	0.0697674	0.0930233	0.0581395	0.0348837	0.0348837	0.0697674	0.104651	0.0116279	0.0348837	0.0697674	0.0813953	0.0813953	0.0813953	0.0697674	0	0.0235294	0.0117647	0	0.0235294	0.0117647	0.0235294	0.0117647	0.0235294	0.0117647	0.0117647	0.0235294	0.0235294	0.0352941	0.0235294	0.0117647	0.0235294	0.0117647	0.0235294	0	0	0.0117647	0	0.0235294	0.0235294	0	0	0.0117647	0.0117647	0.0235294
0.295775	0.253521	0.183099	0.267606	0.142857	0.0428571	0.0428571	0.0714286	0.0714286	0.0857143	0	0.0857143	0.0285714	0.0571429	0.0571429	0.0428571	0.0571429	0.0714286	0.0857143	0.0571429	0.057971	0.0289855	0.0144928	0.0434783	0	0.0434783	0	0	0	0.0434783	0	0	0	0.0144928	0.0434783	0.0144928	0.0434783	0.0144928	0.0144928	0	0.0289855	0.0289855	0	0.0289855	0	0	0	0	0.0144928	0.0144928
0.197183	0.309859	0.253521	0.239437	0.0714286	0.0428571	0.0857143	0.0142857	0.0714286	0.114286	0.0428571	0.0857143	0.0285714	0.0571429	0.0857143	0.0857143	0.0285714	0.0857143	0.0571429	0.0571429	0.0144928	0.0434783	0.0144928	0	0	0.0289855	0.0144928	0	0	0.0434783	0.0144928	0.0144928	0.0144928	0	0	0	0.0434783	0	0.0289855	0	0.0289855	0.0434783	0.0144928	0.0289855	0	0	0.0289855	0.0144928	0.0144928	0.0144928
0.295775	0.225352	0.211268	0.267606	0.157143	0.0428571	0.0428571	0.0571429	0.0714286	0.0714286	0	0.0714286	0.0285714	0.0571429	0.0571429	0.0714286	0.0428571	0.0571429	0.114286	0.0571429	0.057971	0.0434783	0.0144928	0.0434783	0	0.0289855	0	0.0144928	0	0.0434783	0	0	0	0.0144928	0.0289855	0.0144928	0.057971	0	0.0144928	0	0.0289855	0.0289855	0	0.0144928	0	0	0	0	0	0
0.287671	0.109589	0.219178	0.383562	0.0833333	0	0.0416667	0.125	0.0277778	0.0277778	0	0.0555556	0.0555556	0.0277778	0.0555556	0.0833333	0.125	0.0555556	0.0972222	0.111111	0.028169	0	0.028169	0.028169	0	0	0	0	0	0.0140845	0.0140845	0.0422535	0.0422535	0	0.0704225	0.0140845	0	0	0	0.028169	0.0140845	0	0	0.0140845	0	0	0	0	0.028169	0.0140845
0.197674	0.22093	0.255814	0.325581	0.0470588	0.0352941	0.0941176	0.0705882	0.0470588	0.0588235	0.0235294	0.0941176	0.0470588	0.0705882	0.0823529	0.0470588	0.0588235	0.0470588	0.105882	0.117647	0.0238095	0.0119048	0.0119048	0	0.0238095	0	0	0.0119048	0.0119048	0.0119048	0.0238095	0	0	0	0.047619	0.0238095	0	0.0119048	0.0119048	0.0238095	0.0119048	0.0119048	0.0119048	0.0238095	0.0238095	0	0	0	0.0238095	0.0238095
0.205479	0.205479	0.205479	0.383562	0.0138889	0.0277778	0.0555556	0.125	0.0555556	0.0694444	0.0277778	0.0555556	0.0416667	0.0555556	0.0416667	0.0694444	0.0972222	0.0555556	0.0972222	0.125	0	0	0.0140845	0	0.0140845	0	0	0.0140845	0	0.0140845	0.0140845	0.0140845	0.0422535	0.0140845	0.028169	0.0422535	0	0.0140845	0.0140845	0.028169	0.0140845	0.0140845	0.028169	0.0140845	0	0	0	0.028169	0.0140845	0
0.246575	0.109589	0.342466	0.30137	0.0416667	0.0555556	0.0416667	0.0833333	0	0	0.0833333	0.0277778	0.0972222	0.0277778	0.111111	0.0972222	0.111111	0.0277778	0.0694444	0.0972222	0	0	0.0140845	0.028169	0	0	0.056338	0	0.028169	0	0.0140845	0.0140845	0.0422535	0	0	0.0422535	0	0	0	0	0	0	0	0	0.0140845	0.0140845	0.028169	0.028169	0	0
0.232877	0.273973	0.30137	0.191781	0.0555556	0.0972222	0.0416667	0.0138889	0.125	0.0416667	0.0555556	0.0555556	0.0416667	0.0694444	0.0833333	0.0972222	0.0138889	0.0694444	0.0833333	0.0277778	0	0.0422535	0	0.0140845	0.0422535	0.028169	0.0140845	0.0140845	0.0140845	0.0140845	0.028169	0.0140845	0	0.0140845	0	0	0.028169	0.0422535	0.056338	0	0.028169	0	0.0140845	0	0	0	0.028169	0.0140845	0.0140845	0
0.215054	0.290323	0.225806	0.268817	0.0326087	0.0869565	0.0434783	0.0543478	0.108696	0.0543478	0.0434783	0.076087	0.0326087	0.0869565	0.0543478	0.0543478	0.0434783	0.0652174	0.0869565	0.076087	0	0	0.010989	0.021978	0.032967	0.021978	0.010989	0.021978	0	0.021978	0.021978	0	0.010989	0.032967	0	0.010989	0.021978	0.032967	0.032967	0.021978	0.021978	0	0.021978	0.010989	0.021978	0.010989	0.010989	0	0.032967	0.010989
0.25	0.271739	0.271739	0.206522	0.0659341	0.043956	0.0549451	0.0549451	0.0879121	0.0879121	0.021978	0.0659341	0.0879121	0.043956	0.0769231	0.0659341	0.010989	0.0989011	0.0769231	0.021978	0.0111111	0.0222222	0.0111111	0.0222222	0.0111111	0.0222222	0	0.0111111	0.0222222	0.0111111	0.0444444	0.0111111	0	0.0222222	0.0333333	0	0.0222222	0.0111111	0.0333333	0.0222222	0.0222222	0.0333333	0	0.0333333	0.0111111	0	0	0.0111111	0.0111111	0.0222222
0.2	0.223529	0.305882	0.270588	0.0357143	0.0357143	0.0833333	0.0595238	0.0595238	0.0714286	0.0119048	0.0714286	0.0595238	0.0714286	0.0595238	0.119048	0.047619	0.047619	0.154762	0.0238095	0	0.0120482	0.0120482	0.0120482	0.0240964	0	0	0.0120482	0.0120482	0	0	0.060241	0.0120482	0.0120482	0.0240964	0.0120482	0	0	0.0361446	0.0240964	0.0240964	0.0120482	0	0.0240964	0	0	0.0120482	0	0.0120482	0.0120482
0.194444	0.263889	0.263889	0.277778	0.0140845	0.0985915	0.0704225	0.028169	0.0704225	0.084507	0.0422535	0.056338	0.028169	0.028169	0.084507	0.126761	0.084507	0.0422535	0.084507	0.0704225	0	0.0142857	0	0	0.0142857	0.0428571	0.0285714	0	0.0142857	0	0.0285714	0.0142857	0	0	0.0285714	0	0	0.0285714	0.0285714	0.0142857	0.0428571	0.0142857	0	0.0285714	0	0	0.0142857	0.0285714	0.0285714	0
0.309859	0.211268	0.211268	0.267606	0.0857143	0.0857143	0.0571429	0.0428571	0.1	0.0428571	0	0.0714286	0.0285714	0.0571429	0.0428571	0.0857143	0.1	0.0285714	0.0714286	0.0571429	0.0434783	0.0144928	0.0289855	0	0.0144928	0.0144928	0	0.057971	0.0144928	0.0289855	0.0144928	0.0434783	0.0144928	0	0.0144928	0	0	0.0434783	0.0434783	0.0144928	0.0144928	0.0144928	0	0.0144928	0	0	0	0	0.0434783	0
0.271429	0.2	0.257143	0.271429	0.0144928	0.0724638	0.115942	0.115942	0.057971	0.0434783	0.0289855	0.0724638	0.0724638	0.0434783	0.057971	0.0724638	0.130435	0.0434783	0.0869565	0.0144928	0	0	0.0147059	0	0.0294118	0	0	0.0441176	0.0294118	0	0.0147059	0.0294118	0.0441176	0.0294118	0.0441176	0	0	0.0147059	0.0294118	0.0147059	0	0.0294118	0.0147059	0	0	0	0.0147059	0.0147059	0.0294118	0.0147059
0.207921	0.306931	0.287129	0.19802	0.05	0.03	0.05	0.02	0.07	0.06	0.06	0.11	0.05	0.15	0.05	0.04	0.04	0.07	0.06	0.03	0.010101	0.010101	0.010101	0.020202	0.010101	0.010101	0	0.010101	0.010101	0.0606061	0.030303	0.010101	0	0.010101	0	0.010101	0.020202	0.010101	0.040404	0	0	0	0.020202	0.040404	0	0.040404	0.010101	0.010101	0.010101	0.0505051
0.215517	0.241379	0.224138	0.318966	0.0434783	0.0434783	0.0608696	0.0608696	0.104348	0.0521739	0.00869565	0.0782609	0.0521739	0.0434783	0.0434783	0.0869565	0.0173913	0.104348	0.113043	0.0869565	0.00877193	0.0175439	0	0.0175439	0.00877193	0	0.00877193	0.0263158	0.00877193	0.0175439	0	0.0350877	0	0.00877193	0.0350877	0.0175439	0.00877193	0.00877193	0.0438596	0.0350877	0.0438596	0.00877193	0	0	0.00877193	0	0	0	0.00877193	0.0175439
0.236111	0.25	0.236111	0.277778	0.084507	0.0140845	0.126761	0.0704225	0.056338	0.0704225	0.0140845	0.0985915	0.0704225	0.0985915	0.0422535	0.028169	0.028169	0.0704225	0.112676	0.0704225	0.0285714	0.0142857	0.0142857	0.0285714	0	0	0	0.0142857	0.0142857	0.0285714	0.0142857	0.0142857	0.0142857	0	0.0285714	0.0285714	0.0142857	0	0.0285714	0.0142857	0.0285714	0.0142857	0	0.0285714	0	0	0	0.0142857	0.0142857	0.0285714
0.208333	0.208333	0.236111	0.347222	0.056338	0.028169	0.028169	0.0704225	0.0704225	0.0422535	0	0.0985915	0.0704225	0.0422535	0.0704225	0.056338	0.0140845	0.0985915	0.112676	0.112676	0	0.0142857	0	0.0428571	0	0.0142857	0	0.0142857	0.0285714	0.0142857	0	0.0142857	0	0.0142857	0.0285714	0.0285714	0	0	0.0428571	0.0285714	0.0285714	0.0142857	0	0	0	0	0	0	0	0.0285714
0.285714	0.185714	0.185714	0.342857	0.101449	0.0724638	0.057971	0.0724638	0.0724638	0	0.0144928	0.101449	0.057971	0.057971	0.0289855	0.0434783	0.057971	0.057971	0.115942	0.115942	0.0441176	0.0147059	0	0.0441176	0.0294118	0	0	0.0441176	0	0	0	0.0294118	0	0.0294118	0.0147059	0.0294118	0.0147059	0.0147059	0.0147059	0.0294118	0	0	0	0	0	0	0.0147059	0	0.0294118	0
0.196429	0.3125	0.3125	0.178571	0.036036	0.0810811	0.036036	0.00900901	0.0540541	0.0810811	0.0900901	0.0810811	0.0720721	0.0810811	0.0990991	0.0630631	0.036036	0.0630631	0.0540541	0.027027	0.00909091	0.00909091	0.0181818	0	0.0181818	0.00909091	0.00909091	0.0454545	0.00909091	0.0272727	0.00909091	0.0272727	0.00909091	0	0	0	0.00909091	0.0181818	0.0272727	0	0	0.0181818	0.0545455	0.00909091	0.0181818	0.00909091	0.0636364	0	0.00909091	0.0363636
0.291667	0.152778	0.222222	0.333333	0.084507	0.028169	0.0985915	0.0985915	0.0985915	0.028169	0	0.028169	0.056338	0.056338	0.0140845	0.0985915	0.056338	0.0422535	0.126761	0.0985915	0.0428571	0.0142857	0.0142857	0.0142857	0.0142857	0	0	0.0142857	0	0.0285714	0	0.0571429	0.0285714	0.0142857	0.0285714	0.0285714	0.0142857	0.0142857	0.0285714	0.0428571	0.0142857	0.0142857	0	0	0	0	0	0	0.0142857	0
0.222222	0.208333	0.25	0.319444	0.056338	0.0140845	0.056338	0.0704225	0.0985915	0.028169	0.028169	0.0422535	0.028169	0.0985915	0.028169	0.0985915	0.0422535	0.0704225	0.0985915	0.112676	0.0285714	0	0.0142857	0.0142857	0.0142857	0	0	0	0	0.0285714	0	0.0571429	0.0142857	0.0285714	0	0.0285714	0.0142857	0.0142857	0.0428571	0.0285714	0.0142857	0	0	0	0	0	0	0.0285714	0.0142857	0.0142857
0.253521	0.183099	0.197183	0.366197	0.0428571	0.0857143	0.128571	0.0857143	0.0428571	0.0285714	0.0285714	0.0857143	0.0428571	0.0285714	0.0428571	0.0857143	0.128571	0.0285714	0.1	0.114286	0	0.0144928	0	0.0289855	0.0289855	0.0144928	0.0144928	0.0289855	0	0.0144928	0.0144928	0	0.0144928	0.0144928	0.0434783	0.0144928	0	0.0144928	0	0.0144928	0	0	0	0.0289855	0	0	0	0.0289855	0.0434783	0.0144928
0.227273	0.272727	0.30303	0.19697	0.0381679	0.0610687	0.0687023	0.0381679	0.0839695	0.0687023	0.0381679	0.0763359	0.0763359	0.0916031	0.0839695	0.0534351	0.0305344	0.0458015	0.0916031	0.0305344	0.00769231	0.00769231	0.0153846	0.00769231	0.0307692	0.00769231	0	0.0230769	0.0230769	0.0230769	0.0384615	0.00769231	0	0	0.0307692	0.00769231	0.0153846	0.0384615	0.0307692	0	0.0230769	0.0153846	0.0153846	0.00769231	0.0153846	0.00769231	0.00769231	0.00769231	0.0153846	0.0230769
0.267606	0.169014	0.28169	0.28169	0.1	0.0285714	0.0428571	0.0714286	0.1	0.0285714	0.0142857	0.0285714	0.0142857	0.1	0.0857143	0.0857143	0.0571429	0.0142857	0.128571	0.0857143	0.0434783	0.0144928	0.0144928	0.0144928	0.0144928	0	0.0144928	0	0	0.0289855	0.0289855	0	0.0434783	0	0.0144928	0.0144928	0.0144928	0.0144928	0.0289855	0.0434783	0.0144928	0	0	0.0144928	0	0	0	0.0144928	0	0.0144928
0.211268	0.211268	0.28169	0.295775	0.0428571	0.0142857	0.0857143	0.0857143	0.114286	0	0.0142857	0.0857143	0.0285714	0.128571	0.0428571	0.0714286	0.0285714	0.0571429	0.157143	0.0571429	0.0144928	0	0.0144928	0.0144928	0.0144928	0	0	0	0	0.0289855	0.0144928	0.0144928	0	0.0289855	0.0434783	0.0144928	0.0144928	0.0144928	0.0289855	0.057971	0	0	0	0	0.0144928	0	0	0	0	0.0289855
0.268293	0.207317	0.280488	0.243902	0.0246914	0.0617284	0.135802	0.0740741	0.111111	0.037037	0	0.0617284	0.0864198	0.0493827	0.0987654	0.037037	0.0493827	0.0493827	0.0740741	0.0740741	0	0	0.025	0	0.0375	0.025	0	0	0.0375	0.025	0.05	0	0.0125	0.0125	0.025	0.025	0.025	0.0125	0.025	0.05	0.0125	0	0	0.025	0	0	0	0	0	0.025
0.257576	0.242424	0.272727	0.227273	0.0307692	0.0615385	0.0923077	0.0923077	0.123077	0.0615385	0.0153846	0.0461538	0.0769231	0.0615385	0.0923077	0.0461538	0.0307692	0.0615385	0.107692	0.0307692	0	0	0.03125	0	0.03125	0	0.015625	0.015625	0	0.015625	0.03125	0.015625	0.015625	0.03125	0.046875	0	0.015625	0.015625	0.03125	0.046875	0.03125	0.03125	0	0	0.015625	0	0	0	0	0
0.263158	0.197368	0.25	0.289474	0.0666667	0.04	0.106667	0.0666667	0.0666667	0.04	0.0133333	0.08	0.0933333	0.0533333	0.0666667	0.04	0.04	0.0666667	0.0933333	0.0933333	0	0.0135135	0.027027	0.027027	0	0.027027	0	0.0135135	0	0.027027	0.0405405	0.0135135	0.0135135	0.0135135	0.0135135	0.027027	0.027027	0.0135135	0.0135135	0.0135135	0	0	0.0135135	0.027027	0	0.0135135	0	0	0	0
0.282609	0.184783	0.206522	0.326087	0.0879121	0.0549451	0.0659341	0.0659341	0.0549451	0.021978	0.010989	0.0989011	0.021978	0.0659341	0.021978	0.0879121	0.120879	0.043956	0.0989011	0.0659341	0.0222222	0.0111111	0.0333333	0.0222222	0	0	0.0111111	0.0444444	0.0111111	0.0333333	0.0111111	0.0222222	0.0333333	0.0111111	0	0.0222222	0	0.0222222	0.0222222	0.0111111	0.0222222	0	0	0	0	0	0	0.0111111	0.0111111	0.0111111
0.277778	0.263889	0.180556	0.277778	0.112676	0.0422535	0.0985915	0.0704225	0.0704225	0.0985915	0.0422535	0.056338	0.028169	0.0704225	0.0140845	0.0704225	0.0704225	0.0422535	0.0704225	0.084507	0.0428571	0.0285714	0.0142857	0.0285714	0	0.0285714	0.0142857	0	0.0142857	0.0285714	0	0.0142857	0.0285714	0	0	0.0428571	0.0428571	0.0142857	0.0142857	0	0.0142857	0.0428571	0.0142857	0.0285714	0	0.0142857	0	0.0285714	0.0142857	0
0.194444	0.222222	0.263889	0.319444	0.028169	0.028169	0.0422535	0.056338	0.0704225	0.028169	0.0140845	0.112676	0.028169	0.126761	0.0422535	0.0704225	0.056338	0.0422535	0.126761	0.084507	0.0142857	0	0	0.0142857	0	0	0.0142857	0.0142857	0	0.0428571	0	0.0428571	0.0142857	0	0	0.0428571	0	0.0142857	0.0428571	0.0142857	0.0142857	0	0	0.0142857	0	0	0	0.0142857	0.0142857	0.0428571
0.235294	0.264706	0.27451	0.22549	0.029703	0.0792079	0.0891089	0.049505	0.0693069	0.0594059	0.039604	0.0891089	0.0792079	0.039604	0.0891089	0.0693069	0.0594059	0.0891089	0.0594059	0.019802	0.01	0	0.02	0	0.01	0.02	0.01	0.04	0.01	0.01	0.04	0.02	0	0.03	0.01	0.01	0.01	0.02	0.03	0.01	0.01	0.01	0	0.03	0	0.01	0.01	0.02	0.03	0.03
0.271739	0.184783	0.26087	0.282609	0.0769231	0.032967	0.0879121	0.0769231	0.0549451	0.0549451	0	0.0769231	0.10989	0.043956	0.0879121	0.021978	0.032967	0.0549451	0.0989011	0.0989011	0.0222222	0	0.0111111	0.0444444	0.0111111	0.0111111	0	0.0111111	0.0333333	0.0111111	0.0111111	0.0222222	0	0.0111111	0.0111111	0.0555556	0.0111111	0	0.0222222	0.0111111	0.0222222	0.0111111	0	0.0222222	0	0	0	0	0.0111111	0.0111111
0.291667	0.152778	0.263889	0.291667	0.056338	0.056338	0.0422535	0.0704225	0.084507	0.0140845	0	0.056338	0.0422535	0.0704225	0.028169	0.112676	0.112676	0.0140845	0.112676	0.056338	0.0142857	0.0142857	0.0285714	0	0.0142857	0.0142857	0	0.0285714	0.0142857	0.0142857	0.0285714	0.0571429	0.0428571	0	0.0142857	0.0142857	0.0142857	0.0142857	0.0428571	0.0142857	0	0	0	0.0142857	0	0	0	0	0.0142857	0
0.213483	0.224719	0.258427	0.303371	0.0113636	0.0568182	0.0568182	0.0795455	0.0795455	0.0681818	0.0113636	0.0568182	0.0795455	0.0340909	0.113636	0.0340909	0.0454545	0.0681818	0.0568182	0.136364	0	0	0	0.0114943	0	0.0114943	0	0.045977	0.0229885	0.0114943	0.0229885	0.0114943	0	0.0344828	0.0229885	0.0229885	0.0114943	0	0.0229885	0.045977	0.0344828	0.0114943	0	0.0114943	0	0	0.0114943	0	0.0114943	0
0.272727	0.238636	0.204545	0.284091	0.0689655	0.091954	0.0804598	0.045977	0.0804598	0.045977	0	0.103448	0.0689655	0.0229885	0.0574713	0.0574713	0.0574713	0.0804598	0.0689655	0.0804598	0.0116279	0.0348837	0.0116279	0.0116279	0.0581395	0.0116279	0	0.0232558	0.0116279	0.0232558	0.0116279	0.0232558	0.0232558	0	0	0.0232558	0.0232558	0.0232558	0.0232558	0.0116279	0	0.0116279	0	0.0348837	0	0	0	0	0.0116279	0.0232558
0.273973	0.205479	0.232877	0.287671	0.111111	0.0694444	0.0972222	0.0555556	0.0555556	0.0555556	0.0555556	0.0277778	0.0833333	0.0277778	0.0277778	0.0972222	0.0277778	0.0555556	0.111111	0.0972222	0.0422535	0.0422535	0.0140845	0.0140845	0.0140845	0.0422535	0.0140845	0	0	0	0	0.0422535	0	0.0140845	0	0.0422535	0.0140845	0	0.0140845	0.028169	0.0140845	0.0140845	0.0140845	0	0.0140845	0.0140845	0.0140845	0.0140845	0	0
0.30137	0.219178	0.219178	0.260274	0.111111	0.0972222	0.0972222	0.0277778	0.0555556	0.0416667	0.0555556	0.0694444	0.0972222	0.0277778	0.0138889	0.0833333	0.0277778	0.0555556	0.0833333	0.0833333	0.056338	0.056338	0	0	0.0140845	0.0422535	0.0140845	0.028169	0.028169	0.0140845	0	0.028169	0	0.0140845	0	0.0140845	0.0140845	0	0.0140845	0.028169	0.0140845	0	0.0140845	0.0140845	0.0140845	0.0140845	0.0140845	0.0140845	0.0140845	0
0.297297	0.189189	0.243243	0.27027	0.109589	0.0958904	0.0547945	0.0821918	0.109589	0	0.0136986	0.0684932	0.0547945	0.0410959	0.0684932	0.0684932	0.0273973	0.0547945	0.136986	0.0547945	0	0.0555556	0.0138889	0.0416667	0.0555556	0	0	0.0416667	0	0.0138889	0	0	0	0	0.0555556	0.0277778	0.0555556	0.0277778	0	0.0277778	0	0	0	0	0	0	0.0138889	0	0.0138889	0.0138889
0.256757	0.243243	0.189189	0.310811	0.0958904	0.0684932	0.0547945	0.0958904	0.123288	0.0136986	0.0136986	0.0821918	0.0273973	0.0684932	0.0547945	0.0410959	0.0136986	0.0958904	0.109589	0.0958904	0.0138889	0.0416667	0	0.0416667	0.0138889	0.0138889	0	0.0416667	0	0	0	0	0	0.0277778	0.0277778	0.0416667	0.0694444	0.0138889	0	0.0416667	0.0138889	0	0	0	0	0	0.0138889	0	0.0138889	0.0138889
0.142857	0.348214	0.276786	0.232143	0.018018	0.045045	0.00900901	0.018018	0.036036	0.117117	0.0810811	0.117117	0.0720721	0.0990991	0.0630631	0.045045	0.018018	0.0810811	0.0810811	0.0540541	0	0.00909091	0.00909091	0	0	0	0.00909091	0.0363636	0.00909091	0.0181818	0.0181818	0.00909091	0.00909091	0.00909091	0	0	0	0.0181818	0.0181818	0	0.0181818	0.0454545	0.0363636	0.0181818	0.00909091	0.0363636	0.0272727	0.00909091	0	0.0454545
0.2	0.285714	0.285714	0.228571	0.0289855	0.0869565	0.057971	0.0144928	0.101449	0.057971	0.0289855	0.0869565	0.057971	0.0724638	0.101449	0.057971	0.0144928	0.057971	0.0869565	0.0724638	0	0.0294118	0	0	0.0588235	0.0147059	0	0	0.0147059	0.0294118	0.0294118	0	0	0	0.0147059	0	0.0147059	0.0294118	0.0441176	0.0147059	0.0147059	0.0147059	0.0147059	0.0147059	0	0	0.0147059	0.0147059	0.0147059	0.0294118
0.236111	0.208333	0.208333	0.347222	0.0422535	0.028169	0.126761	0.056338	0.0422535	0.0422535	0	0.126761	0.0422535	0.0704225	0.0140845	0.084507	0.112676	0.056338	0.084507	0.084507	0	0	0.0428571	0	0	0	0	0.0285714	0.0285714	0.0142857	0.0142857	0.0571429	0.0142857	0.0285714	0	0.0142857	0	0	0.0142857	0.0285714	0	0.0142857	0	0.0285714	0	0	0	0	0.0571429	0.0142857
0.204545	0.204545	0.318182	0.272727	0.0534351	0.0458015	0.0229008	0.0381679	0.0687023	0.0381679	0.0305344	0.0610687	0.0305344	0.0916031	0.0916031	0.10687	0.0458015	0.0305344	0.129771	0.0687023	0.0307692	0.00769231	0.0153846	0	0.00769231	0.00769231	0.0153846	0.0153846	0	0.00769231	0.0384615	0.0230769	0	0.00769231	0.00769231	0.0230769	0.0153846	0.0153846	0.0230769	0.0153846	0.0153846	0	0.00769231	0.0153846	0.00769231	0.00769231	0.00769231	0.00769231	0.00769231	0
0.319444	0.138889	0.138889	0.402778	0.056338	0.056338	0.0422535	0.169014	0.056338	0.028169	0	0.056338	0.0422535	0	0.0140845	0.0704225	0.15493	0.056338	0.084507	0.112676	0.0142857	0.0285714	0	0.0142857	0.0285714	0	0	0.0285714	0.0142857	0	0.0142857	0	0.0857143	0.0285714	0.0142857	0.0428571	0.0285714	0	0.0142857	0.0142857	0.0142857	0	0	0.0142857	0	0	0	0	0.0285714	0.0142857
0.166667	0.208333	0.319444	0.305556	0.0422535	0.028169	0.056338	0.0422535	0.0422535	0.0704225	0.0422535	0.0422535	0.0422535	0.056338	0.140845	0.084507	0.028169	0.056338	0.084507	0.140845	0.0142857	0.0142857	0.0142857	0	0.0142857	0	0	0.0142857	0.0142857	0.0142857	0	0.0285714	0	0.0142857	0.0285714	0	0.0285714	0.0142857	0	0	0.0285714	0.0285714	0.0142857	0	0.0142857	0.0142857	0.0142857	0	0	0
0.15942	0.26087	0.304348	0.275362	0.0441176	0.0294118	0.102941	0.0147059	0.0441176	0.0588235	0.0441176	0.117647	0.0588235	0.0735294	0.102941	0.0735294	0.0147059	0.102941	0.0735294	0.0735294	0.0149254	0.0149254	0.0149254	0	0.0149254	0	0	0.0149254	0.0298507	0	0.0149254	0.0298507	0	0	0.0149254	0	0.0298507	0	0.0149254	0	0.0149254	0.0149254	0	0.0298507	0.0149254	0	0.0298507	0	0.0149254	0.0149254
0.236111	0.222222	0.222222	0.319444	0.028169	0.0985915	0.0422535	0.0704225	0.084507	0.028169	0	0.112676	0.0704225	0.0422535	0.0422535	0.056338	0.056338	0.056338	0.140845	0.0704225	0	0.0285714	0	0	0.0285714	0	0	0.0714286	0.0142857	0.0142857	0	0.0142857	0.0142857	0	0.0571429	0	0.0142857	0.0142857	0.0285714	0.0285714	0.0285714	0	0	0	0	0	0	0	0.0142857	0.0428571
0.236111	0.222222	0.222222	0.319444	0.028169	0.0985915	0.084507	0.0704225	0.084507	0.028169	0	0.112676	0.0704225	0.0422535	0.0422535	0.056338	0.056338	0.056338	0.140845	0.0704225	0	0.0285714	0	0	0.0285714	0	0	0.0714286	0.0142857	0.0142857	0	0.0142857	0.0142857	0	0.0571429	0	0.0142857	0.0142857	0.0285714	0.0285714	0.0285714	0	0	0	0	0	0	0	0.0142857	0.0428571
0.211268	0.225352	0.267606	0.295775	0	0.0857143	0.128571	0.0285714	0.0857143	0.0428571	0.0142857	0.0857143	0.0571429	0.0571429	0.0428571	0.114286	0.0714286	0.0428571	0.1	0.0714286	0	0	0	0	0.0289855	0.0144928	0.0144928	0.0289855	0.0289855	0	0.0289855	0.0434783	0	0	0	0.0289855	0	0.0144928	0.057971	0.0144928	0.0144928	0.0144928	0	0.0144928	0.0144928	0	0	0	0.0289855	0
0.195313	0.25	0.328125	0.226563	0.0314961	0.0629921	0.0708661	0.0314961	0.0629921	0.0551181	0.0629921	0.0629921	0.0629921	0.0787402	0.102362	0.0866142	0.0393701	0.0551181	0.0866142	0.0472441	0.00793651	0	0.015873	0.00793651	0.0238095	0.00793651	0.00793651	0.0238095	0.0238095	0.00793651	0.015873	0.0238095	0	0.00793651	0.00793651	0.015873	0.015873	0.00793651	0.031746	0.00793651	0.00793651	0.015873	0.015873	0.015873	0	0.015873	0.0238095	0.0238095	0.015873	0.00793651
0.271429	0.142857	0.285714	0.3	0.0869565	0.0289855	0.0434783	0.057971	0.0724638	0	0	0.057971	0.057971	0.0869565	0.0434783	0.101449	0.057971	0.0144928	0.144928	0.0869565	0.0294118	0	0.0441176	0.0147059	0.0147059	0	0	0.0147059	0.0441176	0.0147059	0	0.0441176	0.0147059	0.0147059	0.0294118	0	0.0441176	0.0147059	0	0.0147059	0	0	0	0	0	0	0	0	0.0294118	0
0.232877	0.205479	0.232877	0.328767	0.0694444	0.0416667	0.0972222	0.0694444	0.0972222	0.0277778	0	0.0833333	0.0277778	0.0972222	0.0277778	0.0833333	0.0416667	0.0416667	0.152778	0.0833333	0.0422535	0.0140845	0	0.0140845	0	0	0	0.0422535	0	0.0140845	0.0140845	0.028169	0.0140845	0.028169	0.028169	0	0.028169	0	0.0422535	0.028169	0.028169	0	0	0	0	0	0	0	0	0.0140845
0.246575	0.205479	0.232877	0.315068	0.111111	0.0416667	0.125	0.0555556	0.0972222	0.0416667	0	0.0694444	0.0138889	0.0833333	0.0416667	0.0972222	0.0277778	0.0416667	0.138889	0.0972222	0.0704225	0.0140845	0	0.028169	0	0	0	0.0422535	0	0.0140845	0.0140845	0.0140845	0	0.028169	0.0140845	0.0140845	0.028169	0	0.0422535	0.028169	0.028169	0.0140845	0	0	0	0	0	0	0.0140845	0
0.193548	0.215054	0.268817	0.322581	0.0434783	0.076087	0.0652174	0.0326087	0.0326087	0.0217391	0.0108696	0.152174	0.0543478	0.0543478	0.0869565	0.076087	0.0652174	0.0652174	0.130435	0.0652174	0.010989	0.021978	0.010989	0	0.021978	0	0.010989	0.043956	0.010989	0	0.010989	0.010989	0	0.010989	0.010989	0.010989	0	0.010989	0.010989	0.010989	0	0	0	0.021978	0.010989	0	0	0	0.032967	0.032967
0.232877	0.232877	0.246575	0.287671	0.0416667	0.0277778	0.125	0.125	0.0694444	0.0416667	0.0138889	0.111111	0.0694444	0.0972222	0.0694444	0.0138889	0.0555556	0.0555556	0.125	0.0416667	0	0	0.0140845	0.028169	0	0	0	0.028169	0	0.028169	0.0140845	0	0.0140845	0.028169	0.0704225	0.0140845	0	0	0.028169	0.0422535	0.0140845	0	0.0140845	0.0140845	0	0.0140845	0	0	0.0140845	0.028169
0.285714	0.142857	0.242857	0.328571	0.101449	0.0144928	0.0724638	0.101449	0.0434783	0.0144928	0	0.0869565	0.057971	0.057971	0.115942	0.0144928	0.0869565	0.0434783	0.0724638	0.130435	0.0441176	0	0.0147059	0.0294118	0	0	0	0.0147059	0.0294118	0	0.0294118	0	0.0441176	0	0.0441176	0.0147059	0.0147059	0	0	0.0294118	0	0	0	0.0147059	0	0	0	0	0.0294118	0
0.285714	0.142857	0.242857	0.328571	0.101449	0.0144928	0.0289855	0.101449	0.0434783	0.0144928	0	0.0869565	0.057971	0.057971	0.115942	0.0144928	0.0869565	0.0434783	0.0724638	0.130435	0.0441176	0	0.0147059	0.0294118	0	0	0	0.0147059	0.0294118	0	0.0294118	0	0.0441176	0	0.0441176	0.0147059	0.0147059	0	0	0.0294118	0	0	0	0.0147059	0	0	0	0	0.0294118	0
0.174242	0.325758	0.287879	0.212121	0.0381679	0.0458015	0.0381679	0.0229008	0.0610687	0.122137	0.0763359	0.0687023	0.0458015	0.10687	0.0763359	0.0534351	0.0305344	0.0534351	0.0610687	0.0687023	0.00769231	0.0153846	0	0.0153846	0.0153846	0.0230769	0	0.00769231	0	0.0307692	0.0153846	0.0230769	0.00769231	0	0.00769231	0.00769231	0.00769231	0.00769231	0.0384615	0.00769231	0.0153846	0.0615385	0.0230769	0.0230769	0.00769231	0.0461538	0.0230769	0	0.00769231	0.0307692
0.222222	0.222222	0.319444	0.236111	0.056338	0.0422535	0.084507	0.0704225	0.028169	0.084507	0.028169	0.0704225	0.084507	0.0422535	0.15493	0.0422535	0.0422535	0.056338	0.084507	0.056338	0.0142857	0	0.0285714	0.0142857	0	0.0142857	0.0142857	0.0142857	0.0142857	0	0.0428571	0	0.0285714	0.0142857	0.0285714	0	0.0142857	0	0	0.0142857	0	0.0285714	0.0142857	0.0428571	0	0	0	0.0285714	0.0142857	0
0.222222	0.25	0.305556	0.222222	0.028169	0.0422535	0.0422535	0.056338	0.0985915	0.0704225	0	0.084507	0.0704225	0.0704225	0.112676	0.0422535	0.0140845	0.0704225	0.0985915	0.0422535	0.0142857	0	0.0142857	0	0.0285714	0.0142857	0	0	0.0142857	0.0142857	0.0428571	0.0142857	0	0.0285714	0.0285714	0	0.0142857	0.0142857	0.0571429	0.0142857	0	0.0142857	0	0.0571429	0	0	0	0	0.0142857	0.0142857
0.152174	0.369565	0.304348	0.173913	0.010989	0.043956	0.0549451	0.032967	0.0659341	0.175824	0.032967	0.0879121	0.0659341	0.10989	0.10989	0.021978	0.010989	0.032967	0.0989011	0.032967	0	0	0.0111111	0	0.0111111	0.0111111	0.0222222	0	0	0.0333333	0.0333333	0	0	0.0111111	0.0222222	0	0.0111111	0.0333333	0.0111111	0.0111111	0.0444444	0.0666667	0	0.0555556	0.0111111	0	0.0222222	0	0.0111111	0
0.152174	0.369565	0.304348	0.173913	0.010989	0.043956	0.032967	0.032967	0.0659341	0.175824	0.032967	0.0879121	0.0659341	0.10989	0.10989	0.021978	0.010989	0.032967	0.0989011	0.032967	0	0	0.0111111	0	0.0111111	0.0111111	0.0222222	0	0	0.0333333	0.0333333	0	0	0.0111111	0.0222222	0	0.0111111	0.0333333	0.0111111	0.0111111	0.0444444	0.0666667	0	0.0555556	0.0111111	0	0.0222222	0	0.0111111	0
0.15	0.283333	0.35	0.216667	0.0169492	0.0169492	0.0508475	0.0508475	0.0338983	0.101695	0.0338983	0.101695	0.0847458	0.118644	0.135593	0.0169492	0.0169492	0.0508475	0.101695	0.0508475	0	0	0.0172414	0	0	0	0.0172414	0	0	0.0172414	0.0517241	0	0	0.0172414	0.0344828	0	0.0172414	0	0	0.0172414	0.0172414	0.0172414	0	0.0689655	0.0172414	0	0.0172414	0	0.0172414	0
0.234568	0.308642	0.234568	0.222222	0.0875	0.025	0.025	0.0625	0.0625	0.1375	0.0375	0.0625	0.0875	0.0625	0.05	0.0375	0	0.0875	0.075	0.0625	0.0253165	0.0126582	0.0253165	0.0253165	0	0.0253165	0	0	0.0253165	0.0126582	0.0126582	0.0126582	0	0.0126582	0.0253165	0.0253165	0	0.0126582	0.0379747	0.0126582	0.0126582	0.0506329	0.0253165	0.0506329	0.0126582	0	0.0253165	0	0	0.0126582
0.30137	0.178082	0.191781	0.328767	0.0833333	0.0694444	0.111111	0.0555556	0.0694444	0	0	0.111111	0	0.0694444	0.0138889	0.0972222	0.152778	0.0277778	0.0833333	0.0694444	0.028169	0	0.0422535	0.0140845	0	0	0	0.0704225	0	0.028169	0.0140845	0.056338	0.028169	0.0140845	0	0.0140845	0	0.0422535	0.0140845	0.0140845	0	0	0	0	0	0	0	0	0.0422535	0
0.287671	0.191781	0.260274	0.260274	0.0694444	0.0694444	0.111111	0.0555556	0.0833333	0.0138889	0	0.0833333	0.0277778	0.0694444	0.0694444	0.0972222	0.111111	0.0277778	0.0972222	0.0277778	0.028169	0	0.0140845	0.028169	0.0140845	0.0140845	0	0.028169	0	0.028169	0.0140845	0.056338	0.0140845	0.0140845	0.028169	0	0.0140845	0.0140845	0.0422535	0.0140845	0	0	0	0.0140845	0	0	0	0	0.028169	0.0140845
0.208333	0.208333	0.277778	0.305556	0.028169	0.056338	0.056338	0.0704225	0.0704225	0.0140845	0.028169	0.0985915	0.0704225	0.0422535	0.0704225	0.084507	0.0422535	0.0985915	0.126761	0.0422535	0	0.0285714	0	0	0.0285714	0	0	0.0285714	0.0142857	0.0142857	0.0142857	0.0142857	0.0142857	0.0285714	0.0285714	0	0.0285714	0	0.0285714	0.0142857	0	0	0	0.0142857	0	0	0.0285714	0	0	0.0142857
0.23913	0.282609	0.25	0.228261	0.021978	0.0989011	0.021978	0.032967	0.142857	0.032967	0.021978	0.0879121	0.0549451	0.0769231	0.032967	0.0879121	0.021978	0.0769231	0.10989	0.021978	0	0.0111111	0	0	0.0666667	0.0111111	0.0111111	0.0111111	0.0222222	0.0111111	0.0222222	0.0222222	0	0.0111111	0.0222222	0	0.0111111	0.0333333	0.0666667	0.0333333	0	0	0	0.0333333	0	0.0111111	0.0111111	0	0.0111111	0.0222222
0.267606	0.211268	0.183099	0.338028	0.0714286	0.0571429	0.0571429	0.1	0.0714286	0.0571429	0	0.0857143	0.0714286	0.0428571	0.0285714	0.0428571	0.0571429	0.0571429	0.1	0.114286	0.0289855	0	0	0.0434783	0.0144928	0.0144928	0	0.0289855	0.0144928	0	0.0289855	0	0.0289855	0	0.0289855	0.0434783	0.0144928	0.0144928	0.0289855	0.0144928	0.0289855	0	0	0.0289855	0	0	0	0	0.0289855	0
0.236111	0.194444	0.25	0.319444	0.056338	0.0422535	0.0422535	0.056338	0.0704225	0	0	0.112676	0.0422535	0.084507	0.056338	0.0704225	0.0704225	0.0704225	0.112676	0.0704225	0	0.0285714	0	0.0285714	0.0142857	0	0	0.0285714	0	0.0428571	0	0.0428571	0.0142857	0.0142857	0.0142857	0.0142857	0.0142857	0.0142857	0.0428571	0	0	0	0	0	0	0	0	0	0	0.0571429
0.295775	0.197183	0.211268	0.295775	0.0714286	0.0571429	0.0714286	0.0857143	0.0857143	0.0142857	0	0.1	0.0714286	0.0428571	0.0428571	0.0571429	0.0571429	0.0857143	0.0857143	0.0571429	0.0144928	0	0.0144928	0.0434783	0.0289855	0.0144928	0	0.0144928	0.0434783	0.0144928	0.0144928	0.0144928	0.0144928	0.0289855	0.0144928	0.0289855	0.0434783	0.0144928	0.0289855	0	0	0	0	0.0144928	0	0	0	0	0	0.0289855
0.30137	0.246575	0.164384	0.287671	0.0555556	0.0555556	0.0277778	0.138889	0.125	0.0416667	0.0138889	0.0694444	0.0555556	0.0555556	0.0277778	0.0277778	0.0555556	0.0972222	0.0833333	0.0555556	0	0.0140845	0	0.0422535	0	0.0140845	0	0.0422535	0.0140845	0	0.0140845	0.0140845	0.0422535	0.0422535	0.028169	0.028169	0	0.028169	0.0422535	0.0422535	0.0140845	0	0	0.028169	0	0.0140845	0	0	0.0140845	0.0140845
0.243243	0.198198	0.252252	0.306306	0.0636364	0.0545455	0.0818182	0.0636364	0.0909091	0.0181818	0.0181818	0.0727273	0.0454545	0.0727273	0.0454545	0.0909091	0.0363636	0.0545455	0.127273	0.0818182	0.0183486	0.0275229	0.0183486	0	0.0183486	0.0183486	0.0183486	0	0.00917431	0.0366972	0.00917431	0.00917431	0	0.00917431	0.0458716	0.00917431	0.0183486	0.0183486	0.0183486	0.0366972	0.0183486	0	0	0	0	0.00917431	0	0.00917431	0.0183486	0
0.244275	0.221374	0.267176	0.267176	0.0692308	0.0538462	0.0615385	0.0769231	0.0923077	0.0461538	0	0.0846154	0.0461538	0.0769231	0.0923077	0.0461538	0.0384615	0.0461538	0.123077	0.0615385	0.00775194	0.0232558	0.0232558	0.0155039	0.0232558	0.0155039	0	0.0155039	0.0155039	0.0155039	0.00775194	0	0.0232558	0.00775194	0.0465116	0	0.0232558	0.00775194	0.0155039	0.0465116	0.0155039	0.00775194	0	0.0232558	0	0	0	0	0.00775194	0.00775194
0.266272	0.213018	0.230769	0.289941	0.0535714	0.0535714	0.0297619	0.0833333	0.0714286	0.0654762	0	0.077381	0.0833333	0.0119048	0.0714286	0.0654762	0.0595238	0.0833333	0.077381	0.0654762	0.011976	0.00598802	0.0239521	0.011976	0.0179641	0.0239521	0	0.011976	0.0419162	0	0.0239521	0.011976	0.0299401	0.0239521	0.0239521	0.00598802	0.0179641	0.0179641	0.0179641	0.0179641	0.0179641	0.00598802	0	0.0419162	0	0	0	0	0.00598802	0.011976
0.236111	0.263889	0.236111	0.263889	0.084507	0.056338	0.0985915	0.056338	0.056338	0.0704225	0.0704225	0.0704225	0.084507	0.056338	0.028169	0.0704225	0.0140845	0.084507	0.112676	0.056338	0.0142857	0.0285714	0.0142857	0.0285714	0.0142857	0.0142857	0.0285714	0	0.0142857	0.0142857	0	0	0	0	0.0142857	0.0428571	0.0428571	0	0	0	0.0285714	0	0.0285714	0.0142857	0.0285714	0.0285714	0	0.0142857	0	0.0285714
0.205479	0.219178	0.232877	0.342466	0.0416667	0.0555556	0.0833333	0.0555556	0.0833333	0.0416667	0	0.0972222	0.0138889	0.0833333	0.0416667	0.0833333	0.0555556	0.0416667	0.138889	0.111111	0	0.0140845	0.0140845	0.0140845	0.0422535	0.0140845	0	0	0.0140845	0.0422535	0	0	0.0140845	0	0.0140845	0.028169	0.028169	0	0.028169	0.028169	0.0140845	0	0	0.028169	0	0	0	0	0.0140845	0
0.216216	0.243243	0.216216	0.324324	0.0136986	0.0547945	0.0547945	0.0684932	0.0958904	0	0.0136986	0.123288	0.0410959	0.0547945	0.0410959	0.0821918	0.0684932	0.136986	0.0821918	0.0410959	0	0	0	0.0138889	0.0416667	0	0	0.0138889	0.0138889	0.0277778	0	0.0416667	0	0.0416667	0.0138889	0.0138889	0.0138889	0	0.0555556	0.0277778	0	0	0	0	0	0.0138889	0	0	0.0277778	0.0277778
0.216216	0.243243	0.216216	0.324324	0.0136986	0.0547945	0.0410959	0.0684932	0.0958904	0	0.0136986	0.123288	0.0410959	0.0547945	0.0410959	0.0821918	0.0684932	0.136986	0.0821918	0.0410959	0	0	0	0.0138889	0.0416667	0	0	0.0138889	0.0138889	0.0277778	0	0.0416667	0	0.0416667	0.0138889	0.0138889	0.0138889	0	0.0555556	0.0277778	0	0	0	0	0	0.0138889	0	0	0.0277778	0.0277778
0.267606	0.211268	0.267606	0.253521	0.0571429	0.0571429	0.0571429	0.0285714	0.114286	0.0571429	0.0142857	0.0285714	0.0714286	0.0428571	0.0142857	0.142857	0.0285714	0.0571429	0.114286	0.0571429	0.0144928	0	0.0289855	0.0144928	0.0289855	0.0144928	0	0.0144928	0.0144928	0.0144928	0.0144928	0.0724638	0.0144928	0	0	0.0144928	0.0434783	0.0144928	0.0434783	0	0.0144928	0.0289855	0.0144928	0	0.0144928	0	0	0	0	0.0144928
0.267606	0.197183	0.225352	0.309859	0.0571429	0.0571429	0.0285714	0.114286	0.1	0.0571429	0.0142857	0.0285714	0.0714286	0.0571429	0.0714286	0.0285714	0.0428571	0.0285714	0.1	0.128571	0.0289855	0	0.0144928	0.0144928	0.0144928	0.0144928	0.0144928	0.0144928	0.0144928	0.0144928	0.0144928	0	0	0.0144928	0.0289855	0.057971	0	0.0289855	0.0289855	0.0434783	0.0434783	0	0	0.0144928	0	0.0144928	0	0	0	0
0.212121	0.272727	0.257576	0.257576	0.0305344	0.0687023	0.0381679	0.0305344	0.0839695	0.0610687	0.0305344	0.0916031	0.0687023	0.0687023	0.0534351	0.0687023	0.0305344	0.0687023	0.0916031	0.0687023	0.00769231	0.0230769	0	0	0.0384615	0.00769231	0	0.0230769	0	0.0307692	0.0230769	0.0307692	0.00769231	0.00769231	0.00769231	0.00769231	0.00769231	0.0153846	0.0615385	0	0.0153846	0.00769231	0.0153846	0.0153846	0.00769231	0	0.0153846	0.00769231	0.00769231	0.0153846
0.194444	0.236111	0.222222	0.347222	0.0422535	0.0422535	0.0422535	0.0704225	0.056338	0.056338	0.0140845	0.112676	0.0140845	0.056338	0.0704225	0.0704225	0.084507	0.084507	0.0985915	0.084507	0	0.0142857	0.0142857	0.0142857	0	0	0	0.0428571	0	0	0.0285714	0.0142857	0.0142857	0.0285714	0	0.0285714	0.0142857	0.0142857	0.0142857	0.0142857	0.0285714	0	0	0.0285714	0	0.0142857	0	0	0.0285714	0.0142857
0.194444	0.236111	0.222222	0.347222	0.0422535	0.0422535	0.126761	0.0704225	0.056338	0.056338	0.0140845	0.112676	0.0140845	0.056338	0.0704225	0.0704225	0.084507	0.084507	0.0985915	0.084507	0	0.0142857	0.0142857	0.0142857	0	0	0	0.0428571	0	0	0.0285714	0.0142857	0.0142857	0.0285714	0	0.0285714	0.0142857	0.0142857	0.0142857	0.0142857	0.0285714	0	0	0.0285714	0	0.0142857	0	0	0.0285714	0.0142857
0.197802	0.197802	0.274725	0.32967	0.0333333	0.0333333	0.0777778	0.0333333	0.0555556	0.0222222	0.0111111	0.111111	0.0777778	0.0666667	0.0444444	0.0777778	0.0222222	0.0777778	0.122222	0.111111	0	0.011236	0.0224719	0	0.0224719	0.011236	0	0	0.0224719	0.0224719	0.011236	0.0337079	0	0.011236	0	0.0224719	0	0.0224719	0.0337079	0	0	0	0	0.0224719	0.011236	0	0	0	0.011236	0.0337079
0.194444	0.25	0.333333	0.222222	0	0.0140845	0.126761	0.0422535	0.0704225	0.084507	0	0.0985915	0.0985915	0.084507	0.112676	0.0422535	0.028169	0.0704225	0.0704225	0.0422535	0	0	0	0	0	0	0	0.0142857	0.0285714	0.0571429	0.0285714	0.0285714	0	0.0142857	0	0.0285714	0	0.0142857	0.0285714	0.0285714	0.0428571	0.0285714	0	0.0142857	0	0	0	0	0.0142857	0.0428571
0.232759	0.267241	0.215517	0.284483	0.0608696	0.0521739	0.0521739	0.026087	0.0956522	0.0347826	0.00869565	0.130435	0.0347826	0.104348	0.0173913	0.0608696	0.0434783	0.0782609	0.0869565	0.0695652	0.0175439	0.00877193	0.0263158	0.00877193	0.0263158	0	0	0.0263158	0	0.0526316	0	0.0438596	0.00877193	0.00877193	0	0	0.0263158	0.0175439	0.0350877	0.0175439	0.0263158	0	0	0.00877193	0.00877193	0	0	0	0.00877193	0.0263158
0.333333	0.160494	0.160494	0.345679	0.1375	0.05	0.0875	0.0875	0.0125	0.05	0	0.1	0.0375	0.025	0.0625	0.0375	0.1375	0.0375	0.0375	0.125	0.0506329	0.0253165	0.0253165	0.0379747	0	0.0126582	0	0.0379747	0	0.0126582	0.0253165	0.0253165	0.0506329	0	0	0.0379747	0	0	0.0126582	0	0.0126582	0	0	0.0379747	0	0	0	0	0.0379747	0
0.345679	0.160494	0.160494	0.333333	0.125	0.0375	0.0875	0.0875	0.0375	0.0625	0	0.0625	0.0375	0.025	0.05	0.05	0.1375	0.0375	0.0125	0.1375	0.0253165	0.0253165	0.0379747	0.0379747	0	0.0126582	0	0.0253165	0.0126582	0.0126582	0.0379747	0.0379747	0.0379747	0.0126582	0	0.0379747	0	0.0126582	0.0253165	0	0.0253165	0.0126582	0	0.0253165	0	0	0	0	0.0253165	0
0.22973	0.256757	0.27027	0.243243	0.0410959	0.0821918	0.136986	0.0136986	0.0684932	0.0547945	0.0547945	0.0821918	0.0821918	0.0410959	0.0410959	0.0958904	0.0410959	0.0684932	0.0821918	0.0547945	0.0138889	0.0138889	0.0138889	0	0.0277778	0.0138889	0	0.0416667	0.0416667	0	0	0.0555556	0	0.0138889	0	0	0.0138889	0.0277778	0.0277778	0	0.0138889	0.0138889	0.0277778	0	0	0	0.0416667	0.0138889	0.0138889	0
0.158416	0.336634	0.287129	0.217822	0.01	0.05	0.04	0.03	0.1	0.15	0	0.08	0.04	0.09	0.08	0.08	0.01	0.05	0.13	0.03	0	0.010101	0	0	0.020202	0.020202	0	0.010101	0.010101	0.020202	0	0.040404	0	0.010101	0.020202	0	0.010101	0.040404	0.040404	0.010101	0.0505051	0.0606061	0	0.030303	0	0	0	0	0	0.020202
0.222222	0.244444	0.322222	0.211111	0.0337079	0.0337079	0.0674157	0.0337079	0.0898876	0.0674157	0	0.0898876	0.0898876	0.0561798	0.123596	0.0561798	0.011236	0.0898876	0.0898876	0.0224719	0	0	0.0227273	0.0113636	0.0227273	0.0113636	0	0	0	0.0454545	0.0340909	0.0340909	0.0113636	0.0227273	0	0	0	0.0340909	0.0340909	0.0113636	0.0227273	0.0227273	0	0.0227273	0	0	0	0	0	0.0454545
0.095745	0.393617	0.329787	0.180851	0	0.0107527	0.150538	0	0.0430108	0.139785	0.0537634	0.150538	0.0537634	0.11828	0.129032	0.0322581	0	0.129032	0.0537634	0	0	0	0	0	0	0	0	0.0108696	0.0108696	0.0434783	0.0326087	0	0	0	0	0	0	0	0.0434783	0	0.0217391	0.0434783	0	0.0652174	0.0108696	0	0.0434783	0	0	0.119565
0.063218	0.431034	0.402299	0.103448	0.017341	0.0115607	0.0635838	0	0.00578035	0.202312	0.17341	0.0520231	0.0289017	0.150289	0.179191	0.0404624	0.0115607	0.0635838	0.017341	0.0115607	0	0	0.0174419	0	0	0.00581395	0.00581395	0	0	0	0.0348837	0	0	0	0	0	0	0.00581395	0	0	0.00581395	0.110465	0.0639535	0.0232558	0.00581395	0.0697674	0.0755814	0.0232558	0.00581395	0.0348837
0.152941	0.282353	0.376471	0.188235	0.0357143	0.0119048	0.0833333	0.0357143	0.0238095	0.130952	0.0119048	0.107143	0.0833333	0.0595238	0.22619	0.0119048	0.0119048	0.0833333	0.0595238	0.0357143	0	0.0120482	0.0240964	0	0	0.0120482	0	0	0	0.0120482	0.060241	0	0	0.0120482	0.0240964	0	0	0	0.0120482	0.0120482	0.0240964	0.0481928	0	0.060241	0.0120482	0	0	0	0.0120482	0.0361446
0.181319	0.203297	0.346154	0.269231	0.0331492	0.0220994	0.0331492	0.0497238	0.0497238	0.0552486	0.0276243	0.0718232	0.0994475	0.0441989	0.143646	0.0552486	0	0.0773481	0.0994475	0.0939227	0.0166667	0	0.0111111	0.00555556	0	0.00555556	0.00555556	0.0111111	0.00555556	0.0222222	0.0388889	0.0111111	0	0.0166667	0.0111111	0.0222222	0.00555556	0.0166667	0.0222222	0.00555556	0.0111111	0.0111111	0.00555556	0.0277778	0.00555556	0.00555556	0.0166667	0	0	0.0277778
0.21519	0.303797	0.291139	0.189873	0.044586	0.0509554	0.0509554	0.0509554	0.0700637	0.10828	0.0764331	0.0509554	0.089172	0.0573248	0.101911	0.0382166	0.0127389	0.0828025	0.044586	0.0509554	0.00641026	0.0128205	0.00641026	0.0192308	0.0320513	0.0128205	0.00641026	0	0.0320513	0.0128205	0.025641	0	0	0.025641	0.00641026	0.0192308	0.0192308	0.0128205	0.025641	0.0128205	0.025641	0.0384615	0.0320513	0.0128205	0.00641026	0.0192308	0.0320513	0.0192308	0.00641026	0.0192308
0.153846	0.276923	0.353846	0.215385	0.015625	0.03125	0.09375	0	0.078125	0.046875	0	0.15625	0.0625	0.140625	0.09375	0.046875	0	0.046875	0.15625	0.015625	0	0.015873	0	0	0.015873	0	0	0.015873	0.031746	0.031746	0.031746	0	0	0	0	0	0	0	0.0793651	0	0.015873	0	0	0.031746	0	0	0	0	0	0.047619
0.088608	0.405063	0.443038	0.063291	0.0128205	0.0512821	0.0384615	0	0.0128205	0.166667	0.192308	0.0384615	0.0641026	0.166667	0.179487	0.025641	0	0.0128205	0.0512821	0	0	0.012987	0	0	0	0.012987	0.038961	0	0	0.025974	0	0	0	0	0	0	0	0	0.012987	0	0	0.0649351	0.103896	0	0	0.0909091	0.0779221	0.025974	0	0.012987
0.28125	0.140625	0.21875	0.359375	0.0634921	0.047619	0.142857	0.0952381	0.0793651	0.015873	0	0.047619	0.0793651	0.047619	0.031746	0.0634921	0.0634921	0.031746	0.0952381	0.15873	0.0322581	0	0	0.0322581	0.016129	0	0	0.0322581	0.016129	0.016129	0.0322581	0.016129	0	0.016129	0.0322581	0.0483871	0.016129	0.016129	0.016129	0.0322581	0.016129	0	0	0	0	0	0	0	0.0322581	0
0.122642	0.349057	0.301887	0.226415	0	0.0285714	0.12381	0.00952381	0.0666667	0.0952381	0.0666667	0.114286	0.047619	0.142857	0.0571429	0.0571429	0.00952381	0.0857143	0.0857143	0.047619	0	0	0	0	0.00961538	0.0192308	0	0	0	0.0576923	0.0192308	0.00961538	0	0.00961538	0	0	0	0.00961538	0.0576923	0	0.0288462	0.0288462	0	0.0384615	0.0288462	0.0192308	0	0.0192308	0.00961538	0.0384615
0.186275	0.245098	0.323529	0.245098	0.029703	0.039604	0.039604	0.029703	0.0792079	0.0594059	0.029703	0.0693069	0.049505	0.0891089	0.118812	0.0693069	0.029703	0.0594059	0.0792079	0.0792079	0	0.01	0.02	0	0.01	0.01	0.02	0	0.01	0.03	0.03	0.02	0	0.01	0.02	0	0.01	0.02	0.04	0.01	0.04	0.01	0	0.01	0	0.01	0.02	0	0	0.03
0.157895	0.269737	0.348684	0.223684	0.00662252	0.0331126	0.0596026	0.0397351	0.112583	0.0728477	0.00662252	0.0794702	0.0331126	0.0993377	0.145695	0.0728477	0	0.0662252	0.119205	0.0331126	0	0	0	0.00666667	0.0133333	0.02	0	0	0.00666667	0.04	0.02	0.0133333	0	0.00666667	0.0266667	0.00666667	0.00666667	0.02	0.06	0.0266667	0.02	0.0266667	0	0.0266667	0	0	0.00666667	0	0	0.0266667
0.178218	0.247525	0.237624	0.336634	0.05	0.02	0.01	0.07	0.04	0.05	0.02	0.13	0.04	0.09	0.06	0.05	0.05	0.09	0.11	0.09	0.020202	0.010101	0.010101	0.010101	0	0	0	0.020202	0	0.030303	0.010101	0	0.020202	0.030303	0	0.020202	0	0.010101	0.020202	0.010101	0	0.010101	0	0.040404	0.010101	0	0	0.010101	0	0.030303
0.269231	0.269231	0.221154	0.240385	0.0970874	0.038835	0.0582524	0.0485437	0.0679612	0.0970874	0	0.106796	0.038835	0.0485437	0.0679612	0.0582524	0.0679612	0.0776699	0.0679612	0.0291262	0.0294118	0.00980392	0.0294118	0.0294118	0	0.0196078	0	0.0196078	0.0196078	0.00980392	0.0392157	0.0196078	0.0196078	0.0196078	0	0.00980392	0.0196078	0.0196078	0.0294118	0	0.0294118	0.0294118	0	0.0392157	0	0	0	0	0.0196078	0.0392157
0.324675	0.181818	0.220779	0.272727	0.105263	0.0394737	0.0789474	0.118421	0.0657895	0.0394737	0.0263158	0.0526316	0.0921053	0.0394737	0.0657895	0.0263158	0.0526316	0.0657895	0.0657895	0.0789474	0	0.0133333	0.04	0.0533333	0.0133333	0	0	0.0266667	0.0133333	0.0133333	0.0266667	0.0133333	0.0266667	0.0266667	0.0266667	0.04	0.0133333	0.0133333	0.0133333	0.0266667	0.0133333	0.0133333	0.0133333	0	0.0133333	0	0.0133333	0	0	0
0.053435	0.312977	0.496183	0.137405	0	0.0384615	0.0692308	0.00769231	0.0461538	0.0153846	0.146154	0.1	0.00769231	0.184615	0.292308	0.0153846	0	0.0769231	0.0461538	0.0153846	0	0	0	0	0	0	0.0387597	0	0	0.00775194	0	0	0	0	0.00775194	0	0	0.0387597	0.00775194	0	0	0	0.00775194	0	0	0.0155039	0.131783	0	0	0.0697674
0.259259	0.209877	0.283951	0.246914	0.0875	0.0125	0.075	0.0875	0.0625	0.05	0.025	0.0625	0.1	0.05	0.1125	0.025	0.0125	0.1	0.0625	0.075	0.0379747	0	0.0379747	0.0126582	0	0	0	0.0126582	0.0126582	0.0253165	0.0379747	0	0	0.0632911	0.0253165	0	0	0.0126582	0.0126582	0.0379747	0.0253165	0	0	0.0253165	0.0126582	0	0.0126582	0	0	0
0.053435	0.328244	0.51145	0.10687	0	0	0.0461538	0.00769231	0.0153846	0.115385	0.2	0	0.0384615	0.207692	0.161538	0.1	0	0	0.107692	0	0	0	0	0	0	0	0	0	0	0.0465116	0	0	0	0	0.00775194	0	0	0	0.00775194	0.00775194	0.00775194	0.00775194	0.100775	0	0	0.0310078	0.0930233	0.0775194	0	0
0.136364	0.345455	0.454545	0.063636	0	0.0733945	0.0733945	0.00917431	0.0366972	0.0917431	0.183486	0.0366972	0.100917	0.146789	0.183486	0.0183486	0	0.0275229	0.0366972	0	0	0	0	0	0.00925926	0.0277778	0.0277778	0.00925926	0	0.0555556	0	0	0	0	0.00925926	0	0	0.0277778	0	0.00925926	0.00925926	0	0.0833333	0	0.0185185	0.0277778	0.12037	0.0185185	0	0.0277778
0.109589	0.369863	0.390411	0.130137	0	0.0137931	0.0344828	0.0344828	0.0275862	0.151724	0.117241	0.0689655	0.062069	0.151724	0.151724	0.0275862	0.0206897	0.0551724	0.0551724	0	0	0	0	0	0.00694444	0	0	0.00694444	0	0.0555556	0.00694444	0	0.00694444	0.0138889	0.0138889	0	0	0	0.0138889	0.0138889	0.0208333	0.0694444	0.0416667	0.0208333	0	0.0277778	0.0902778	0	0.00694444	0.0277778
0.195402	0.206897	0.321839	0.275862	0.0697674	0.0348837	0.104651	0.0232558	0.0465116	0.0348837	0.0232558	0.104651	0.0465116	0.0930233	0.0930233	0.0813953	0.0348837	0.0348837	0.139535	0.0697674	0.0117647	0.0117647	0.0352941	0.0117647	0.0117647	0.0117647	0	0.0117647	0.0117647	0.0470588	0.0117647	0	0	0	0.0117647	0.0117647	0.0352941	0.0117647	0	0	0	0.0117647	0	0.0235294	0.0117647	0.0117647	0	0	0.0235294	0.0117647
0.129032	0.290323	0.419355	0.16129	0.0163934	0.0327869	0.0163934	0	0.0491803	0.114754	0.0327869	0.0819672	0.0491803	0.114754	0.180328	0.0819672	0.0163934	0.0327869	0.114754	0	0	0	0.0166667	0	0	0.0333333	0	0	0.0166667	0.05	0.0166667	0	0	0	0	0	0	0.0166667	0.0333333	0	0.0333333	0.0333333	0.0333333	0.0166667	0.0166667	0	0	0.0166667	0	0.0166667
0.183908	0.252874	0.264368	0.298851	0.0348837	0.0465116	0.0697674	0.0116279	0.0581395	0.0697674	0	0.127907	0.0813953	0.0581395	0.0697674	0.0465116	0.0116279	0.0697674	0.104651	0.116279	0	0.0117647	0.0235294	0	0	0.0235294	0	0.0235294	0.0235294	0.0235294	0.0235294	0.0235294	0	0	0	0.0117647	0.0117647	0	0.0470588	0	0.0235294	0	0	0.0470588	0	0	0	0	0	0.0117647
0.183908	0.252874	0.264368	0.298851	0.0348837	0.0465116	0.0581395	0.0116279	0.0581395	0.0697674	0	0.127907	0.0813953	0.0581395	0.0697674	0.0465116	0.0116279	0.0697674	0.104651	0.116279	0	0.0117647	0.0235294	0	0	0.0235294	0	0.0235294	0.0235294	0.0235294	0.0235294	0.0235294	0	0	0	0.0117647	0.0117647	0	0.0470588	0	0.0235294	0	0	0.0470588	0	0	0	0	0	0.0117647
0.3	0.2125	0.2125	0.275	0.126582	0.0506329	0.0886076	0.0126582	0.0759494	0.0379747	0	0.101266	0.0506329	0.0632911	0.0379747	0.0632911	0.0379747	0.0632911	0.0632911	0.101266	0.0769231	0.025641	0.025641	0	0	0.0128205	0	0.0384615	0.0128205	0.0512821	0.0128205	0.0384615	0	0.0128205	0	0	0.0128205	0.025641	0.0384615	0	0.0128205	0	0	0.025641	0	0	0	0	0.0128205	0.0128205
0.3	0.2125	0.2125	0.275	0.126582	0.0506329	0.0632911	0.0126582	0.0759494	0.0379747	0	0.101266	0.0506329	0.0632911	0.0379747	0.0632911	0.0379747	0.0632911	0.0632911	0.101266	0.0769231	0.025641	0.025641	0	0	0.0128205	0	0.0384615	0.0128205	0.0512821	0.0128205	0.0384615	0	0.0128205	0	0	0.0128205	0.025641	0.0384615	0	0.0128205	0	0	0.025641	0	0	0	0	0.0128205	0.0128205
0.053763	0.516129	0.419355	0.010753	0	0.0434783	0.108696	0	0.0326087	0.26087	0.217391	0	0.0217391	0.206522	0.184783	0.0108696	0	0.0108696	0	0	0	0	0	0	0	0.043956	0	0	0	0.010989	0	0	0	0	0	0	0	0.032967	0	0	0.010989	0.10989	0.142857	0	0	0.10989	0.0989011	0.010989	0	0
0.148148	0.324074	0.333333	0.194444	0.00934579	0.046729	0.0373832	0.0373832	0.0654206	0.168224	0.0373832	0.0560748	0.0560748	0.0654206	0.149533	0.0560748	0.0186916	0.0373832	0.0934579	0.046729	0	0	0.00943396	0	0	0.0283019	0.0188679	0	0	0.00943396	0.0471698	0	0	0.00943396	0.0188679	0.00943396	0	0.0188679	0.0188679	0.0283019	0.0566038	0.0660377	0.0188679	0.0283019	0	0	0.0188679	0.0188679	0.00943396	0
0.202703	0.297297	0.310811	0.189189	0.0410959	0.0410959	0.0547945	0.0273973	0.0958904	0.0958904	0.0273973	0.0821918	0.0684932	0.0958904	0.109589	0.0273973	0	0.0547945	0.0821918	0.0547945	0	0.0277778	0.0138889	0	0.0138889	0.0138889	0	0.0138889	0	0.0555556	0.0277778	0.0138889	0	0.0138889	0.0138889	0	0.0138889	0	0.0694444	0.0138889	0.0416667	0	0.0277778	0.0277778	0	0	0.0277778	0	0	0.0138889
0.276596	0.265957	0.276596	0.180851	0.0645161	0.0645161	0.107527	0.0322581	0.129032	0.0537634	0.0215054	0.0645161	0.0752688	0.11828	0.0645161	0.0215054	0.0107527	0.0322581	0.0860215	0.0537634	0.0217391	0	0.0217391	0.0217391	0.0217391	0.0217391	0	0.0217391	0.0108696	0.0543478	0.0326087	0.0108696	0.0108696	0	0	0.0217391	0.0108696	0.0543478	0.0543478	0	0.0217391	0.0108696	0	0.0217391	0	0	0.0217391	0	0	0.0108696
0.301205	0.156627	0.192771	0.349398	0.0853659	0.0365854	0.158537	0.134146	0.0365854	0.0609756	0	0.0609756	0.0365854	0.0121951	0.0609756	0.0853659	0.134146	0.0487805	0.0853659	0.0731707	0.0123457	0.0123457	0.0246914	0.037037	0.0123457	0.0246914	0	0	0	0	0.0246914	0.0246914	0.0493827	0.037037	0.037037	0.0123457	0.0123457	0.0123457	0	0.0123457	0.0123457	0.0246914	0	0.0246914	0	0	0	0	0.0246914	0
0.271605	0.17284	0.209877	0.345679	0.0875	0.025	0.225	0.1125	0.0375	0.0875	0	0.05	0.025	0	0.075	0.1125	0.1125	0.0625	0.0875	0.075	0.0253165	0.0126582	0.0126582	0.0379747	0.0126582	0.0126582	0	0	0	0	0.0253165	0.0253165	0.0632911	0	0.0253165	0.0253165	0.0126582	0.0126582	0	0.0126582	0.0253165	0.0253165	0	0.0379747	0	0	0	0	0	0.0126582
0.257143	0.2	0.257143	0.285714	0.0647482	0.057554	0.0215827	0.057554	0.0431655	0.00719424	0	0.151079	0.143885	0.00719424	0.107914	0	0.00719424	0.129496	0.0791367	0.0719424	0.00724638	0.0434783	0.00724638	0	0.0144928	0.00724638	0	0.0362319	0.057971	0	0.0144928	0	0	0.057971	0	0	0	0.00724638	0.00724638	0.0289855	0.00724638	0	0	0	0	0	0	0	0.00724638	0
0.25	0.25	0.275	0.225	0.0506329	0.0126582	0.0759494	0.0126582	0.0759494	0.0759494	0.0126582	0.0886076	0.101266	0.101266	0.0379747	0.0379747	0.0253165	0.0632911	0.0632911	0.0759494	0.0128205	0	0.025641	0.0128205	0.0128205	0	0	0	0.0641026	0.0641026	0.0384615	0	0	0	0.0128205	0	0.025641	0	0.0512821	0	0.0128205	0.0128205	0.0128205	0.0384615	0.0128205	0	0	0	0	0.025641
0.240741	0.212963	0.388889	0.157407	0.0373832	0.00934579	0.046729	0.0280374	0.046729	0.0654206	0	0.102804	0.149533	0.0654206	0.158879	0.00934579	0.00934579	0.0654206	0.0654206	0.0186916	0.0188679	0	0	0.0188679	0	0.00943396	0	0	0.0660377	0.0471698	0.0566038	0	0	0.00943396	0.0188679	0	0	0.00943396	0.0377358	0	0.0283019	0.00943396	0	0.0283019	0	0	0	0	0.00943396	0.0377358
0.255556	0.177778	0.322222	0.244444	0.0449438	0.0561798	0.0449438	0.0898876	0.0561798	0.011236	0.0337079	0.0786517	0.11236	0.0561798	0.0898876	0.0674157	0.0449438	0.0449438	0.134831	0.011236	0	0.0227273	0	0.0227273	0.0113636	0	0.0227273	0.0227273	0.0227273	0.0227273	0.0227273	0	0.0227273	0.0227273	0.0454545	0	0.0113636	0.0113636	0.0113636	0.0227273	0.0113636	0	0	0	0	0	0	0.0340909	0	0.0227273
0.244444	0.177778	0.333333	0.244444	0.0449438	0.0449438	0.101124	0.0898876	0.0561798	0.011236	0.0337079	0.0786517	0.11236	0.0674157	0.0898876	0.0674157	0.0337079	0.0449438	0.146067	0.011236	0	0.0227273	0	0.0227273	0.0113636	0	0.0227273	0.0113636	0.0227273	0.0227273	0.0227273	0	0.0113636	0.0227273	0.0568182	0	0.0113636	0.0113636	0.0113636	0.0227273	0.0113636	0	0	0	0	0	0	0.0340909	0	0.0227273
0.217391	0.246377	0.26087	0.275362	0.0441176	0.0441176	0.0882353	0.0441176	0.0735294	0.0588235	0.0147059	0.0882353	0.0441176	0.0882353	0.0294118	0.102941	0.0588235	0.0588235	0.132353	0.0294118	0.0149254	0.0149254	0.0149254	0	0.0149254	0.0298507	0	0	0.0149254	0.0149254	0.0298507	0.0298507	0	0.0298507	0.0149254	0	0.0149254	0.0149254	0.0298507	0.0149254	0.0298507	0.0149254	0	0.0149254	0	0	0	0.0149254	0	0.0149254
0.126761	0.309859	0.394366	0.169014	0.0285714	0.0142857	0.0857143	0	0.0571429	0.0857143	0.0571429	0.1	0.0428571	0.142857	0.171429	0.0428571	0	0.0714286	0.0714286	0.0285714	0.0144928	0	0.0144928	0	0.0144928	0	0	0	0.0144928	0.0144928	0.0434783	0.0144928	0	0	0	0	0.0144928	0	0.0434783	0	0	0.0289855	0.0434783	0.0144928	0	0	0.057971	0	0	0.0434783
0.191176	0.323529	0.294118	0.191176	0.0298507	0.0298507	0.0895522	0.0597015	0.0597015	0.134328	0.0447761	0.0746269	0.0895522	0.0597015	0.104478	0.0447761	0.0149254	0.104478	0.0597015	0.0149254	0	0.0151515	0.0151515	0	0	0.0151515	0	0	0.030303	0.0151515	0.030303	0	0	0.0454545	0	0.0151515	0	0.0151515	0	0.0454545	0.030303	0.0454545	0.030303	0.030303	0	0.0151515	0.030303	0	0	0.0454545
0.138889	0.361111	0.388889	0.111111	0.028169	0.0422535	0.0985915	0.0140845	0.0704225	0.140845	0.0985915	0.0422535	0.0422535	0.126761	0.169014	0.056338	0	0.056338	0.056338	0	0.0142857	0	0.0142857	0	0.0142857	0.0142857	0	0.0142857	0	0.0428571	0.0142857	0	0	0.0142857	0	0	0.0142857	0.0428571	0.0142857	0	0.0285714	0.0571429	0.0428571	0	0	0.0428571	0.0428571	0.0142857	0	0.0142857
0.169014	0.28169	0.197183	0.352113	0.0428571	0.0714286	0.0857143	0.0285714	0.0714286	0.0857143	0.0142857	0.1	0	0.0714286	0.0428571	0.0857143	0.0571429	0.0571429	0.114286	0.128571	0	0.0289855	0	0.0144928	0.0144928	0.0289855	0	0.0144928	0	0.0144928	0	0.0144928	0	0	0.0144928	0.0144928	0	0.0289855	0.0289855	0.0144928	0.0289855	0	0	0.057971	0	0	0	0.0144928	0.0289855	0
0.236111	0.222222	0.236111	0.305556	0.056338	0.028169	0.0704225	0.0704225	0.0704225	0.028169	0	0.112676	0.0704225	0.0704225	0.0704225	0.028169	0.028169	0.0985915	0.084507	0.0985915	0.0142857	0.0285714	0	0.0142857	0.0142857	0	0	0	0.0285714	0.0285714	0.0285714	0	0.0142857	0.0285714	0.0142857	0.0142857	0	0	0.0428571	0.0285714	0.0142857	0	0	0.0142857	0	0	0	0	0	0.0142857
0.222222	0.236111	0.236111	0.305556	0.056338	0.028169	0.0704225	0.0704225	0.056338	0.0422535	0.0140845	0.112676	0.0704225	0.0704225	0.0704225	0.028169	0.028169	0.0985915	0.084507	0.0985915	0.0142857	0.0285714	0	0.0142857	0.0142857	0	0	0	0.0285714	0.0285714	0.0142857	0	0.0142857	0.0285714	0.0142857	0.0142857	0	0	0.0285714	0.0285714	0.0142857	0	0.0142857	0.0142857	0	0	0.0142857	0	0	0.0142857
0.235294	0.235294	0.264706	0.264706	0.0447761	0.0447761	0.134328	0.0447761	0.134328	0.0298507	0	0.0597015	0.0298507	0.0746269	0.0597015	0.104478	0.0298507	0.0746269	0.104478	0.0597015	0.0151515	0.0151515	0.0151515	0	0.0454545	0	0	0	0	0.0151515	0.030303	0.0606061	0	0	0.030303	0.0151515	0.030303	0.0151515	0.0454545	0.0454545	0.0151515	0	0	0.0151515	0	0	0	0	0	0.0151515
0.267606	0.126761	0.197183	0.408451	0.0714286	0.0285714	0.128571	0.114286	0.0571429	0.0142857	0.0142857	0.0428571	0.0714286	0.0142857	0.0285714	0.0714286	0.0714286	0.0714286	0.1	0.171429	0.0144928	0	0	0.057971	0	0.0144928	0	0.0144928	0.0144928	0.0144928	0	0.0289855	0.0434783	0.0144928	0	0.057971	0.0144928	0.0144928	0.0144928	0.0144928	0.0144928	0	0	0	0	0	0.0144928	0	0.0144928	0
0.197183	0.169014	0.239437	0.394366	0.0285714	0.0285714	0.142857	0.0714286	0.0571429	0.0285714	0.0285714	0.0571429	0.0714286	0.0142857	0.0428571	0.1	0.0428571	0.1	0.1	0.157143	0.0144928	0	0	0.0144928	0	0.0289855	0	0	0.0144928	0.0144928	0.0144928	0.0289855	0	0.0144928	0.0289855	0.0289855	0	0.0144928	0.0289855	0.0144928	0.0144928	0	0.0144928	0	0.0144928	0	0.0144928	0	0.0144928	0.0289855
0.225352	0.140845	0.225352	0.408451	0.0428571	0.0285714	0.1	0.1	0.0714286	0.0142857	0	0.0571429	0.0428571	0.0142857	0.0714286	0.0857143	0.0714286	0.0714286	0.1	0.171429	0.0144928	0.0144928	0	0.0144928	0	0.0144928	0	0.0144928	0.0144928	0.0144928	0.0144928	0.0144928	0.0144928	0.0144928	0.0144928	0.057971	0	0.0144928	0.0144928	0.0434783	0.0144928	0	0	0	0	0	0	0	0.0289855	0
0.211268	0.211268	0.211268	0.366197	0.0285714	0.0428571	0.1	0.0714286	0.0857143	0.0428571	0	0.0714286	0.0428571	0.0428571	0.0571429	0.0714286	0.0571429	0.0714286	0.0857143	0.157143	0.0144928	0	0	0.0144928	0.0144928	0.0144928	0	0.0144928	0.0144928	0.0289855	0.0144928	0.0144928	0	0.0289855	0.0144928	0.0289855	0	0.0434783	0.0144928	0.0289855	0.0289855	0.0144928	0	0	0	0	0	0	0.0289855	0
0.30137	0.191781	0.219178	0.287671	0.0416667	0.0694444	0.125	0.0694444	0.0833333	0	0	0.0972222	0.0694444	0.0833333	0	0.0694444	0.0972222	0.0416667	0.0972222	0.0555556	0.0140845	0	0.0140845	0.0140845	0.0140845	0	0	0.056338	0.0422535	0.0422535	0	0.0422535	0.028169	0.0140845	0	0.028169	0.028169	0.0140845	0.028169	0.0140845	0	0	0	0	0	0	0	0	0.028169	0.0140845
0.217391	0.206522	0.336957	0.23913	0.0549451	0.032967	0.0659341	0.021978	0.0769231	0.021978	0.010989	0.0879121	0.0659341	0.0989011	0.120879	0.0549451	0.021978	0.0549451	0.0989011	0.0659341	0.0111111	0.0111111	0.0333333	0	0.0222222	0	0	0.0111111	0	0.0444444	0.0333333	0.0333333	0	0.0111111	0.0111111	0	0	0	0.0666667	0.0111111	0	0	0	0.0222222	0	0	0.0111111	0	0	0.0111111
0.246575	0.191781	0.328767	0.232877	0.0555556	0.0416667	0.138889	0.0416667	0.0694444	0.0138889	0.0416667	0.0694444	0.0972222	0.0833333	0.0694444	0.0694444	0.0138889	0.0555556	0.111111	0.0555556	0.0140845	0.0140845	0.028169	0	0.0140845	0	0	0.028169	0.0140845	0.056338	0	0.028169	0	0.0140845	0.028169	0	0	0	0.056338	0.0140845	0	0	0	0.0140845	0.028169	0	0.0140845	0	0	0.0140845
0.263889	0.236111	0.222222	0.277778	0.112676	0.0704225	0.112676	0.0140845	0.0422535	0.028169	0	0.169014	0.056338	0.056338	0.056338	0.0422535	0.056338	0.084507	0.0985915	0.0422535	0.0428571	0.0285714	0.0428571	0	0.0285714	0	0	0.0428571	0.0285714	0.0285714	0.0142857	0	0	0.0142857	0	0	0	0.0142857	0.0142857	0.0142857	0	0	0	0.0285714	0	0	0	0	0.0285714	0.0714286
0.194444	0.291667	0.236111	0.277778	0.0422535	0.056338	0.0704225	0.0422535	0.0704225	0.084507	0.0140845	0.126761	0.0422535	0.0985915	0.028169	0.056338	0.0422535	0.056338	0.126761	0.056338	0.0142857	0.0142857	0.0142857	0	0.0142857	0.0285714	0	0.0142857	0.0142857	0.0285714	0	0.0142857	0	0.0142857	0.0285714	0	0	0.0142857	0.0428571	0.0142857	0.0142857	0.0285714	0.0142857	0.0285714	0.0142857	0	0	0	0.0142857	0.0142857
0.238532	0.192661	0.266055	0.302752	0.0555556	0.0185185	0.037037	0.0740741	0.0648148	0.037037	0.00925926	0.0833333	0.0740741	0.0833333	0.0648148	0.0462963	0.0462963	0.0555556	0.111111	0.0925926	0.0280374	0.0186916	0.00934579	0	0.00934579	0.00934579	0	0	0.0373832	0.0186916	0.0280374	0	0.0186916	0.0186916	0.0280374	0.00934579	0.0186916	0	0.0186916	0.0280374	0.00934579	0	0	0.0280374	0	0	0.00934579	0	0.0186916	0
0.225352	0.211268	0.253521	0.309859	0.0285714	0.0714286	0.114286	0.0714286	0.0857143	0.0142857	0.0428571	0.0571429	0.0428571	0.0714286	0.0428571	0.1	0.0714286	0.0428571	0.114286	0.0857143	0	0	0.0144928	0.0144928	0.0144928	0	0.0289855	0.0144928	0.0144928	0	0	0.0434783	0.0289855	0	0	0.0434783	0.0144928	0.0434783	0.0144928	0.0144928	0	0	0	0.0144928	0.0144928	0	0.0144928	0.0144928	0.0144928	0.0289855
0.171429	0.157143	0.328571	0.342857	0.0144928	0.0144928	0.115942	0.057971	0.115942	0	0	0.0434783	0.0144928	0.130435	0.0289855	0.15942	0.0289855	0.0144928	0.202899	0.0869565	0	0	0	0.0147059	0	0	0	0.0147059	0	0.0147059	0	0.0735294	0	0	0.0294118	0.0294118	0.0147059	0	0.0588235	0.0441176	0	0	0	0	0	0	0	0	0	0
0.277778	0.166667	0.25	0.305556	0.0704225	0.028169	0.0422535	0.056338	0.084507	0.028169	0	0.056338	0.0422535	0.056338	0.028169	0.126761	0.0704225	0.056338	0.112676	0.0704225	0.0142857	0.0142857	0.0285714	0	0.0142857	0	0	0.0142857	0.0142857	0.0428571	0	0.0571429	0	0.0285714	0.0142857	0.0142857	0.0142857	0.0142857	0.0428571	0.0142857	0.0142857	0	0	0.0142857	0	0	0	0	0.0142857	0.0142857
0.25	0.152778	0.277778	0.319444	0.0704225	0.0140845	0.0704225	0.0422535	0.084507	0	0	0.056338	0.028169	0.084507	0.0422535	0.126761	0.056338	0.056338	0.112676	0.0985915	0	0	0.0428571	0.0285714	0	0	0	0.0142857	0	0.0571429	0.0142857	0.0571429	0.0285714	0.0142857	0	0	0.0571429	0	0.0285714	0	0	0	0	0	0	0	0	0	0	0
0.260274	0.219178	0.287671	0.232877	0.111111	0.0138889	0.0694444	0.0416667	0.0833333	0.0694444	0	0.0555556	0.0277778	0.111111	0.0833333	0.0694444	0.0277778	0.0277778	0.111111	0.0694444	0.056338	0.0140845	0.028169	0.0140845	0	0	0	0	0	0.0422535	0.028169	0.028169	0	0.0140845	0	0.028169	0.028169	0	0.0422535	0.0140845	0.0422535	0.0140845	0	0.0140845	0	0	0	0	0	0.0140845
0.285714	0.246753	0.194805	0.272727	0.0921053	0.0789474	0.118421	0.0394737	0.131579	0.0394737	0	0.0789474	0.0263158	0.0657895	0.0263158	0.0657895	0.0394737	0.0526316	0.0921053	0.0921053	0.0266667	0.0266667	0.0133333	0.0266667	0.0266667	0.0133333	0	0.04	0.0133333	0.0133333	0.0133333	0.0266667	0	0.0133333	0	0.0266667	0.04	0.0533333	0.04	0	0.04	0	0	0	0	0	0	0	0.0133333	0
0.285714	0.246753	0.194805	0.272727	0.0921053	0.0789474	0.105263	0.0394737	0.131579	0.0394737	0	0.0789474	0.0263158	0.0657895	0.0263158	0.0657895	0.0394737	0.0526316	0.0921053	0.0921053	0.0266667	0.0266667	0.0133333	0.0266667	0.0266667	0.0133333	0	0.04	0.0133333	0.0133333	0.0133333	0.0266667	0	0.0133333	0	0.0266667	0.04	0.0533333	0.04	0	0.04	0	0	0	0	0	0	0	0.0133333	0
0.269663	0.157303	0.258427	0.314607	0.0909091	0.0454545	0.0909091	0.0795455	0.0568182	0.0227273	0.0454545	0.0227273	0.0681818	0.0454545	0.0568182	0.0909091	0.0568182	0.0454545	0.0909091	0.125	0.045977	0.0114943	0.0114943	0.0229885	0	0.0114943	0.0229885	0	0.0229885	0	0.0114943	0.0229885	0	0.0344828	0.0114943	0.0344828	0.0229885	0.0229885	0	0.0114943	0.0114943	0	0.0114943	0	0.0114943	0.0114943	0.0229885	0	0	0
0.25	0.222222	0.194444	0.333333	0.0704225	0.0422535	0.056338	0.0985915	0.0704225	0.0704225	0	0.084507	0.028169	0.056338	0.084507	0.028169	0.0704225	0.056338	0.084507	0.126761	0.0428571	0	0	0.0285714	0.0142857	0	0	0.0285714	0.0142857	0	0.0142857	0	0.0142857	0.0285714	0.0285714	0.0285714	0	0.0142857	0.0142857	0.0285714	0.0142857	0.0285714	0	0.0285714	0	0	0	0	0.0285714	0.0142857
0.258929	0.25	0.241071	0.25	0.0990991	0.045045	0.036036	0.045045	0.0630631	0.0900901	0.018018	0.0810811	0.0540541	0.0720721	0.0810811	0.036036	0.045045	0.045045	0.0810811	0.0810811	0.0545455	0.00909091	0.00909091	0.0272727	0	0.0181818	0	0.0272727	0.00909091	0.0272727	0.0181818	0.00909091	0.00909091	0.00909091	0.0181818	0.00909091	0.00909091	0	0.0363636	0.00909091	0.00909091	0.0363636	0.00909091	0.0363636	0.00909091	0	0.00909091	0	0.0181818	0.00909091
0.152778	0.319444	0.277778	0.25	0.028169	0.056338	0.0704225	0.0140845	0.056338	0.0985915	0.112676	0.056338	0.0422535	0.084507	0.056338	0.0985915	0.028169	0.0704225	0.0704225	0.084507	0	0.0142857	0	0.0142857	0	0.0285714	0.0285714	0	0	0.0142857	0.0285714	0	0.0142857	0	0	0	0.0142857	0.0142857	0.0142857	0	0.0285714	0.0285714	0	0.0428571	0.0142857	0.0142857	0.0142857	0.0714286	0	0.0142857
0.263889	0.236111	0.25	0.25	0.056338	0.028169	0.0422535	0.056338	0.0985915	0.056338	0	0.084507	0.0704225	0.084507	0.0422535	0.056338	0.0422535	0.056338	0.0985915	0.056338	0.0142857	0	0.0285714	0.0142857	0.0142857	0	0	0.0142857	0.0428571	0.0428571	0.0142857	0.0142857	0.0142857	0.0142857	0	0.0285714	0	0.0285714	0.0714286	0	0.0142857	0	0	0.0428571	0	0	0	0	0	0.0285714
0.224719	0.269663	0.280899	0.224719	0.0340909	0.0340909	0.113636	0.0568182	0.0795455	0.0681818	0.0454545	0.0681818	0.113636	0.0795455	0.0568182	0.0340909	0	0.0909091	0.0681818	0.0681818	0.0114943	0	0.0114943	0.0114943	0.0114943	0	0.0114943	0.0114943	0.045977	0.0574713	0	0	0	0.0229885	0.0344828	0	0.0114943	0.0229885	0.0344828	0.0114943	0.045977	0.0114943	0.0114943	0	0.0114943	0.0114943	0.0114943	0.0114943	0	0.0229885
0.219178	0.246575	0.342466	0.191781	0.0694444	0.0694444	0.166667	0.0277778	0.0416667	0.0694444	0.111111	0.0277778	0.0416667	0.0972222	0.138889	0.0694444	0.0694444	0.0138889	0.0416667	0.0694444	0.0140845	0.028169	0.0140845	0.0140845	0	0.028169	0.028169	0.0140845	0	0	0.0140845	0.028169	0	0	0.0140845	0.0140845	0.0140845	0	0	0.0140845	0.0140845	0	0.056338	0	0.0140845	0	0.084507	0.0140845	0	0
0.191781	0.178082	0.205479	0.424658	0.0277778	0.0138889	0.0972222	0.0972222	0.0416667	0.0416667	0	0.0972222	0.0277778	0.0555556	0.0555556	0.0694444	0.0972222	0.0694444	0.0833333	0.166667	0	0	0	0.028169	0	0.0140845	0	0	0	0	0.028169	0.028169	0.0422535	0.028169	0	0.028169	0.028169	0	0.0140845	0	0	0.0140845	0	0.028169	0	0	0	0	0.0140845	0.0140845
0.239437	0.28169	0.253521	0.225352	0.0285714	0.0714286	0.0571429	0.0857143	0.128571	0.0857143	0.0142857	0.0571429	0.0285714	0.0857143	0.0857143	0.0571429	0.0571429	0.0428571	0.1	0.0285714	0	0	0.0144928	0	0.0289855	0.0144928	0	0.0289855	0	0.0289855	0	0.0144928	0.0289855	0.0144928	0.0434783	0	0.0144928	0.0289855	0.0289855	0.057971	0.0434783	0.0144928	0	0.0289855	0	0	0	0.0144928	0.0144928	0.0144928
0.189873	0.202532	0.278481	0.329114	0.025641	0.0128205	0.025641	0.0897436	0.0897436	0.025641	0	0.0769231	0.0384615	0.0769231	0.0641026	0.102564	0.0384615	0.0897436	0.141026	0.0641026	0.012987	0	0	0.012987	0.012987	0	0	0	0.012987	0.025974	0.025974	0	0	0.025974	0.038961	0.025974	0	0	0.038961	0.0519481	0	0	0	0.025974	0	0	0	0	0.025974	0.012987
0.2375	0.25	0.2375	0.275	0.0379747	0.0379747	0.0632911	0.0886076	0.113924	0.0506329	0.0253165	0.0632911	0.0506329	0.0886076	0.0379747	0.0632911	0.0379747	0.0759494	0.0886076	0.0632911	0	0.0128205	0.0128205	0.0128205	0.025641	0	0	0.0128205	0.0128205	0.0512821	0	0.0128205	0.025641	0.0128205	0.025641	0.025641	0.0128205	0.0128205	0.0384615	0.0512821	0.0384615	0	0.0128205	0	0.0128205	0.0128205	0	0	0.0128205	0.0128205
0.243902	0.219512	0.243902	0.292683	0.0493827	0.0864198	0.111111	0.0740741	0.111111	0.0123457	0.0246914	0.0740741	0.0246914	0.0864198	0.037037	0.0987654	0.0617284	0.0246914	0.148148	0.0493827	0.0125	0	0.0125	0.025	0.0625	0.0125	0	0.0125	0	0.025	0	0.0125	0.025	0	0.025	0.025	0.025	0.05	0.0125	0.025	0	0	0	0.0125	0	0.025	0	0	0	0
0.224299	0.271028	0.233645	0.271028	0.0377358	0.0660377	0.113208	0.0943396	0.113208	0.0566038	0.0188679	0.0849057	0.0377358	0.0754717	0.0471698	0.0660377	0.0377358	0.0660377	0.141509	0.0283019	0	0	0	0.0380952	0.047619	0.00952381	0	0.00952381	0	0.0190476	0.00952381	0	0.0190476	0.00952381	0.047619	0.0190476	0.0190476	0.0380952	0.00952381	0.047619	0.0190476	0.00952381	0	0.0285714	0	0.00952381	0	0.00952381	0.00952381	0.047619
0.204082	0.173469	0.295918	0.326531	0.0206186	0.0824742	0.0927835	0.0721649	0.0618557	0	0.0412371	0.0721649	0.0515464	0.0515464	0.0927835	0.103093	0.0721649	0.0412371	0.14433	0.0721649	0.0104167	0.0104167	0	0	0.0208333	0	0.03125	0.03125	0	0	0.0104167	0.0104167	0.0104167	0.0104167	0.0416667	0.0104167	0	0.0104167	0	0.0416667	0	0	0	0	0	0	0.0104167	0.03125	0.0104167	0
0.258065	0.247312	0.247312	0.247312	0.0326087	0.0652174	0.0543478	0.0869565	0.0978261	0.0543478	0.0217391	0.0652174	0.0978261	0.0326087	0.0652174	0.0543478	0.0326087	0.0978261	0.0869565	0.0326087	0	0.010989	0.010989	0.010989	0.021978	0.032967	0	0.010989	0.032967	0.010989	0.021978	0.010989	0.032967	0.010989	0.043956	0	0.021978	0.021978	0.010989	0.043956	0.043956	0	0	0.010989	0.021978	0	0	0	0	0.021978
0.247312	0.247312	0.247312	0.258065	0.0217391	0.0652174	0.0434783	0.0869565	0.0978261	0.0543478	0.0217391	0.0652174	0.0978261	0.0326087	0.0652174	0.0543478	0.0326087	0.0978261	0.0869565	0.0434783	0	0.010989	0.010989	0	0.021978	0.032967	0	0.010989	0.032967	0.010989	0.021978	0.010989	0.021978	0.010989	0.043956	0.010989	0.021978	0.021978	0.010989	0.043956	0.043956	0	0	0.010989	0.021978	0	0	0	0	0.021978
0.253521	0.183099	0.352113	0.211268	0.1	0.0571429	0.0857143	0.0285714	0.0571429	0.0428571	0.0142857	0.0714286	0.0571429	0.0428571	0.171429	0.0714286	0.0428571	0.0428571	0.0857143	0.0428571	0.0289855	0.0144928	0.0434783	0.0144928	0	0.0289855	0	0.0289855	0.0144928	0.0144928	0.0434783	0	0.0144928	0.0144928	0	0	0.0289855	0	0.0144928	0.0144928	0.0144928	0.0144928	0	0.0144928	0.0144928	0	0	0	0.0144928	0.0144928
0.287671	0.136986	0.191781	0.383562	0.0972222	0.0694444	0.0972222	0.0694444	0.0694444	0.0138889	0	0.0555556	0.0694444	0.0138889	0.0138889	0.0972222	0.0555556	0.0416667	0.125	0.152778	0.028169	0.028169	0.0140845	0.028169	0.0422535	0	0	0.028169	0.0140845	0	0	0.0422535	0.0140845	0.0140845	0	0.028169	0.028169	0.0140845	0.0140845	0.0140845	0.0140845	0	0	0	0	0	0	0	0.028169	0
0.205479	0.273973	0.205479	0.315068	0.0416667	0.0694444	0.0694444	0.0416667	0.0972222	0.0972222	0	0.0833333	0.0416667	0.0416667	0.0277778	0.0972222	0.0277778	0.0694444	0.125	0.0833333	0	0.0140845	0.028169	0	0.0422535	0.0140845	0	0.0140845	0.0140845	0	0	0.0422535	0	0.0140845	0.0140845	0.0140845	0.028169	0.0422535	0.0140845	0.0140845	0.028169	0.0422535	0	0.028169	0	0	0	0	0.0140845	0.0140845
0.205479	0.273973	0.205479	0.315068	0.0416667	0.0694444	0.0694444	0.0416667	0.0972222	0.0972222	0	0.0833333	0.0416667	0.0416667	0.0277778	0.0972222	0.0277778	0.0694444	0.125	0.0833333	0	0.0140845	0.028169	0	0.0422535	0.0140845	0	0.0140845	0.0140845	0	0	0.0422535	0	0.0140845	0.0140845	0.0140845	0.028169	0.0422535	0.0140845	0.0140845	0.028169	0.0422535	0	0.028169	0	0	0	0	0.0140845	0.0140845
0.236559	0.225806	0.258065	0.27957	0.0652174	0.0543478	0.0434783	0.0434783	0.0869565	0.076087	0	0.0543478	0.0434783	0.076087	0.0434783	0.0978261	0.0434783	0.0217391	0.141304	0.076087	0.021978	0.010989	0.021978	0.010989	0.043956	0	0	0.010989	0.010989	0.032967	0.021978	0.010989	0.021978	0.010989	0	0.010989	0.021978	0.010989	0.032967	0.021978	0.032967	0.021978	0	0.010989	0	0	0	0	0.010989	0.010989
0.260274	0.136986	0.260274	0.342466	0.0694444	0.0138889	0.0833333	0.0833333	0.0277778	0.0277778	0.0138889	0.0694444	0.0694444	0.0416667	0.0277778	0.111111	0.0972222	0.0555556	0.111111	0.0833333	0.028169	0.0140845	0.028169	0	0	0.0140845	0	0	0.0140845	0.0422535	0	0.028169	0.028169	0.028169	0.028169	0	0	0	0	0.028169	0.0140845	0	0.0140845	0	0.0140845	0	0	0	0.028169	0
0.287671	0.123288	0.219178	0.369863	0.111111	0.0138889	0.0833333	0.0694444	0.0138889	0.0138889	0.0277778	0.0694444	0.0555556	0.0277778	0.0277778	0.111111	0.111111	0.0555556	0.0833333	0.125	0.056338	0.0140845	0.028169	0	0	0.0140845	0	0	0.0140845	0.028169	0	0.0422535	0.028169	0.028169	0.0140845	0	0	0	0	0.0140845	0	0	0.0140845	0	0.028169	0	0	0	0.028169	0
0.125	0.180556	0.347222	0.347222	0.0140845	0.028169	0.084507	0.0422535	0.0704225	0.0422535	0.0140845	0.056338	0.028169	0.056338	0.0985915	0.169014	0.0140845	0.0422535	0.197183	0.084507	0	0	0	0.0142857	0.0142857	0	0	0.0142857	0	0	0.0285714	0.0142857	0	0.0142857	0.0142857	0.0142857	0.0142857	0.0285714	0.0285714	0	0	0.0142857	0.0142857	0.0142857	0	0	0.0142857	0	0	0
0.173913	0.184783	0.304348	0.336957	0.021978	0.032967	0.032967	0.0659341	0.043956	0.0549451	0.010989	0.0769231	0.0549451	0.0549451	0.0989011	0.0879121	0.0549451	0.032967	0.142857	0.10989	0.0111111	0	0.0111111	0	0	0	0	0.0333333	0.0111111	0.0111111	0.0222222	0.0111111	0	0	0.0222222	0.0444444	0	0.0222222	0	0.0222222	0.0111111	0.0111111	0.0111111	0.0222222	0	0	0.0111111	0	0	0.0111111
0.239437	0.239437	0.239437	0.28169	0.0857143	0.0571429	0.0857143	0.0714286	0.0571429	0.0428571	0.0571429	0.0857143	0.0428571	0.0714286	0.0428571	0.0714286	0.0428571	0.0714286	0.114286	0.0571429	0.0289855	0.0289855	0.0144928	0.0144928	0.0144928	0.0144928	0.0144928	0.0144928	0.0144928	0.0144928	0	0	0.0144928	0.0289855	0.0144928	0.0144928	0.0144928	0.0289855	0	0.0144928	0	0.0144928	0.0289855	0	0.0144928	0.0289855	0	0.0144928	0.0144928	0.0144928
0.239437	0.239437	0.239437	0.28169	0.0857143	0.0571429	0.171429	0.0714286	0.0571429	0.0428571	0.0571429	0.0857143	0.0428571	0.0714286	0.0428571	0.0714286	0.0428571	0.0714286	0.114286	0.0571429	0.0289855	0.0289855	0.0144928	0.0144928	0.0144928	0.0144928	0.0144928	0.0144928	0.0144928	0.0144928	0	0	0.0144928	0.0289855	0.0144928	0.0144928	0.0144928	0.0289855	0	0.0144928	0	0.0144928	0.0289855	0	0.0144928	0.0289855	0	0.0144928	0.0144928	0.0144928
0.173913	0.202899	0.26087	0.362319	0.0294118	0.0441176	0.0294118	0.0441176	0.0147059	0.0441176	0	0.132353	0.0147059	0.0441176	0.102941	0.102941	0.117647	0.0735294	0.102941	0.0735294	0	0.0149254	0	0.0149254	0.0149254	0	0	0.0298507	0	0	0.0298507	0.0298507	0.0298507	0.0149254	0	0	0.0149254	0	0	0	0	0.0149254	0	0.0149254	0	0	0	0	0.0298507	0.0298507
0.229167	0.197917	0.25	0.322917	0.0315789	0.0421053	0.0421053	0.0526316	0.0631579	0.0526316	0	0.0736842	0.0421053	0.0421053	0.0736842	0.0947368	0.0947368	0.0526316	0.0736842	0.105263	0	0.0106383	0.0106383	0.0106383	0.0212766	0	0	0.0106383	0.0212766	0.0212766	0.0425532	0.0212766	0.0212766	0.0106383	0.0106383	0.0106383	0.0106383	0.0106383	0.0212766	0.0212766	0.0106383	0.0106383	0	0.0319149	0	0	0	0	0.0106383	0.0106383
0.144928	0.275362	0.42029	0.15942	0	0.0588235	0.0588235	0	0.0735294	0.117647	0.0735294	0.0147059	0.0441176	0.0735294	0.205882	0.102941	0.0294118	0.0294118	0.0588235	0.0441176	0	0	0	0	0.0149254	0.0447761	0	0	0	0.0149254	0.0447761	0.0149254	0	0	0	0	0	0.0298507	0.0298507	0	0	0.0597015	0.0447761	0.0149254	0	0.0149254	0.0597015	0	0	0.0149254
0.223881	0.179104	0.253731	0.343284	0.030303	0.0757576	0.0454545	0.0151515	0.030303	0.0606061	0	0.0757576	0.0454545	0.0151515	0.0757576	0.121212	0.121212	0.030303	0.0757576	0.121212	0	0.0307692	0	0	0.0307692	0.0307692	0	0.0153846	0.0153846	0.0153846	0.0307692	0.0461538	0	0	0.0153846	0	0.0153846	0.0153846	0	0	0	0.0153846	0	0.0307692	0	0	0	0	0.0153846	0
0.238806	0.223881	0.298507	0.238806	0	0.0757576	0.0606061	0.0454545	0.0454545	0.0757576	0.030303	0.0606061	0.106061	0.030303	0.106061	0.0606061	0.0909091	0.0454545	0.0454545	0.0606061	0	0	0	0	0.0153846	0.0153846	0.0307692	0.0153846	0.0153846	0.0153846	0.0769231	0.0153846	0.0307692	0.0153846	0	0	0	0.0461538	0	0	0.0153846	0.0153846	0	0.0307692	0	0	0.0307692	0	0.0307692	0.0153846
0.24359	0.153846	0.24359	0.358974	0.025974	0.038961	0.0779221	0.0909091	0.025974	0.0649351	0	0.0519481	0.0649351	0.012987	0.0649351	0.103896	0.12987	0.038961	0.0909091	0.103896	0	0.0131579	0	0.0131579	0.0131579	0.0131579	0	0.0131579	0.0263158	0	0.0263158	0.0394737	0.0394737	0.0131579	0	0.0394737	0.0131579	0	0.0131579	0	0	0.0263158	0	0.0263158	0	0	0	0	0.0263158	0
0.240506	0.21519	0.278481	0.265823	0.0128205	0.0897436	0.0128205	0.0384615	0.0641026	0.0769231	0.0128205	0.0512821	0.0641026	0.0384615	0.0769231	0.102564	0.102564	0.0128205	0.0897436	0.0641026	0	0.012987	0	0	0.038961	0.025974	0	0.025974	0.012987	0	0.0519481	0.038961	0.025974	0	0.012987	0	0	0.025974	0.038961	0	0.025974	0.012987	0.012987	0.012987	0	0	0.012987	0	0.012987	0
0.279412	0.147059	0.264706	0.308824	0.0597015	0.0298507	0.0895522	0.0597015	0.0298507	0.0149254	0	0.104478	0.0746269	0.0597015	0.0447761	0.0895522	0.119403	0.0447761	0.0895522	0.0447761	0.030303	0	0.0151515	0.0151515	0	0.0151515	0	0.0151515	0.030303	0.0151515	0.030303	0.0606061	0.030303	0.0151515	0	0.0151515	0	0	0.0151515	0.0151515	0	0	0	0.0151515	0	0	0	0	0.0151515	0.0151515
0.285714	0.142857	0.238095	0.333333	0.0967742	0.0322581	0.0645161	0.0967742	0.0322581	0.0483871	0.0322581	0.0322581	0.0645161	0	0.0806452	0.0967742	0.0967742	0.0645161	0.0806452	0.0967742	0.0163934	0	0.0163934	0.0655738	0.0163934	0.0163934	0	0	0.0163934	0	0.0327869	0	0.0163934	0.0327869	0	0.0491803	0.0163934	0.0163934	0	0	0	0.0163934	0.0163934	0.0163934	0.0163934	0	0	0.0163934	0.0163934	0
0.290909	0.181818	0.218182	0.309091	0.0555556	0.0740741	0.0925926	0.0740741	0.0740741	0.0185185	0	0.0925926	0.0555556	0.037037	0.0185185	0.111111	0.0925926	0.0555556	0.12963	0.037037	0.0188679	0.0188679	0.0188679	0	0.0377358	0	0	0.0377358	0	0	0.0188679	0.0566038	0.0188679	0.0188679	0.0188679	0.0188679	0	0.0188679	0.0377358	0.0188679	0.0188679	0	0	0	0	0	0	0	0.0188679	0
0.290909	0.145455	0.254545	0.309091	0.0555556	0.0740741	0.0555556	0.111111	0.037037	0.0185185	0.0185185	0.0740741	0.0740741	0.0185185	0.0555556	0.111111	0.12963	0.037037	0.12963	0.0185185	0.0188679	0.0188679	0.0188679	0	0.0188679	0.0188679	0	0.0377358	0	0	0.0188679	0.0188679	0.0377358	0.0377358	0.0377358	0	0	0	0.0188679	0.0188679	0	0	0.0188679	0	0.0188679	0	0	0	0	0
0.209677	0.209677	0.258065	0.322581	0.0163934	0.0327869	0.131148	0.0819672	0.0983607	0.0163934	0.0163934	0.0819672	0.0327869	0.114754	0.0655738	0.0491803	0.0655738	0.0491803	0.114754	0.0983607	0	0	0.0166667	0	0.0333333	0	0	0	0	0.0333333	0.0166667	0.0166667	0.0166667	0.0166667	0.0333333	0.0166667	0.0166667	0	0.05	0.0333333	0	0	0	0.0166667	0	0	0.0166667	0	0.0166667	0
0.233766	0.220779	0.233766	0.311688	0.0526316	0.0394737	0.0526316	0.0394737	0.105263	0.0263158	0	0.0789474	0.0263158	0.105263	0.0394737	0.0657895	0.0526316	0.0526316	0.0921053	0.118421	0.0133333	0.0133333	0.0266667	0	0.0266667	0.0133333	0	0	0.0133333	0.0533333	0.0266667	0.0133333	0	0	0.0133333	0.0266667	0.0133333	0	0.0666667	0.0266667	0	0	0	0.0133333	0	0	0	0	0.0133333	0
0.185185	0.234568	0.283951	0.296296	0.025	0.05	0.0625	0.0625	0.0875	0.025	0.0375	0.0875	0.0375	0.0875	0.05	0.1125	0.0375	0.075	0.1625	0.025	0.0126582	0	0	0.0126582	0	0.0126582	0.0253165	0.0126582	0.0126582	0.0126582	0	0.0126582	0	0.0126582	0.0506329	0	0.0126582	0.0253165	0.0126582	0.0379747	0.0126582	0	0	0.0126582	0	0	0.0253165	0.0126582	0.0253165	0.0379747
0.2	0.2	0.2625	0.3375	0.0379747	0.0253165	0.0632911	0.101266	0.0886076	0.0253165	0	0.0886076	0.0379747	0.0886076	0.0506329	0.0886076	0.0379747	0.0632911	0.189873	0.0506329	0.0128205	0	0	0.025641	0	0.0128205	0	0.0128205	0.0128205	0.0128205	0	0	0	0.0128205	0.0897436	0	0.0128205	0.0128205	0.0128205	0.0512821	0.0128205	0	0	0.0128205	0	0	0	0	0.025641	0.025641
0.280702	0.22807	0.210526	0.280702	0.0714286	0.0535714	0.0535714	0.0535714	0.107143	0	0.0178571	0.107143	0.0178571	0.125	0.0178571	0.0535714	0.0714286	0.0535714	0.0892857	0.0714286	0.0181818	0	0.0363636	0.0181818	0.0181818	0	0	0.0363636	0	0.0363636	0.0181818	0.0363636	0	0.0181818	0.0181818	0.0181818	0.0363636	0.0181818	0.0363636	0.0181818	0	0	0	0	0.0181818	0	0	0	0.0181818	0
0.186441	0.254237	0.305085	0.254237	0.0344828	0.0689655	0.137931	0.0172414	0.0517241	0.0517241	0.0517241	0.103448	0.0344828	0.103448	0.0517241	0.103448	0.0689655	0.0344828	0.137931	0.0172414	0.0175439	0	0.0175439	0	0.0175439	0.0175439	0	0.0350877	0.0175439	0.0175439	0	0.0350877	0.0175439	0	0	0	0	0.0175439	0.0350877	0	0	0	0.0350877	0.0175439	0	0.0175439	0.0175439	0.0175439	0.0175439	0.0175439
0.206897	0.189655	0.275862	0.327586	0.0175439	0.0350877	0.0526316	0.0526316	0.105263	0.0175439	0	0.0701754	0.0175439	0.105263	0.0701754	0.0877193	0.0526316	0.0350877	0.105263	0.122807	0	0	0.0178571	0	0.0357143	0	0	0	0	0.0535714	0.0178571	0.0357143	0	0	0.0178571	0.0178571	0.0178571	0	0.0535714	0.0357143	0	0	0	0.0178571	0	0	0	0	0.0178571	0
0.306931	0.178218	0.207921	0.306931	0.08	0.06	0.04	0.12	0.06	0.04	0.04	0.04	0.06	0.01	0.05	0.09	0.11	0.07	0.07	0.06	0.030303	0.030303	0	0.020202	0.020202	0.020202	0.010101	0.010101	0.020202	0	0.010101	0.010101	0.0606061	0.010101	0.020202	0.030303	0.010101	0.020202	0.010101	0.010101	0.010101	0.010101	0.010101	0.010101	0.030303	0	0	0.010101	0.020202	0
0.322034	0.169492	0.186441	0.322034	0.0862069	0.0344828	0.0689655	0.137931	0.0344828	0.0517241	0	0.0862069	0.0517241	0.0517241	0.0344828	0.0517241	0.155172	0.0172414	0.103448	0.0517241	0.0175439	0	0.0526316	0.0175439	0	0.0175439	0	0.0175439	0.0175439	0.0175439	0	0.0175439	0.0526316	0	0.0877193	0	0	0	0	0.0350877	0.0175439	0.0175439	0	0.0175439	0	0	0	0	0.0350877	0
0.372881	0.152542	0.152542	0.322034	0.103448	0.0689655	0.0689655	0.155172	0.0689655	0.0344828	0	0.0517241	0.0517241	0.0172414	0.0172414	0.0689655	0.155172	0.0172414	0.103448	0.0517241	0.0175439	0.0175439	0.0350877	0.0350877	0.0350877	0.0175439	0	0.0175439	0.0175439	0	0	0.0175439	0.0526316	0	0.105263	0	0.0175439	0	0	0.0526316	0.0175439	0.0175439	0	0	0	0	0	0	0.0175439	0
0.327586	0.189655	0.189655	0.293103	0.122807	0.0877193	0.105263	0.0877193	0.105263	0.0350877	0.0175439	0.0350877	0.0350877	0.0175439	0.0350877	0.105263	0.0701754	0.0526316	0.122807	0.0526316	0.0535714	0.0357143	0	0.0357143	0.0357143	0	0.0178571	0.0357143	0	0	0	0.0178571	0.0178571	0.0357143	0.0178571	0.0178571	0.0535714	0.0357143	0	0.0178571	0.0357143	0	0	0	0	0.0178571	0	0	0.0357143	0
0.288136	0.220339	0.237288	0.254237	0.0862069	0.0689655	0.0862069	0.0862069	0.103448	0.0517241	0.0517241	0.0172414	0.0517241	0.0689655	0.0517241	0.0689655	0.0517241	0.0344828	0.0862069	0.0862069	0.0175439	0	0.0175439	0.0526316	0.0350877	0.0175439	0.0175439	0	0	0.0175439	0.0175439	0	0.0175439	0	0.0350877	0.0350877	0.0175439	0.0350877	0.0175439	0.0175439	0.0350877	0	0	0.0175439	0	0.0175439	0.0350877	0	0	0
0.280702	0.210526	0.245614	0.263158	0.0714286	0.0714286	0.0892857	0.0892857	0.107143	0.0357143	0.0535714	0.0178571	0.0535714	0.0714286	0.0535714	0.0714286	0.0535714	0.0357143	0.0892857	0.0892857	0	0	0.0181818	0.0545455	0.0363636	0.0181818	0.0181818	0	0	0.0181818	0.0181818	0	0.0181818	0	0.0363636	0.0363636	0.0181818	0.0363636	0.0181818	0.0181818	0.0181818	0	0	0.0181818	0	0.0181818	0.0363636	0	0	0
0.275862	0.224138	0.241379	0.258621	0.0701754	0.0701754	0.0526316	0.0877193	0.105263	0.0526316	0.0526316	0.0175439	0.0526316	0.0701754	0.0526316	0.0701754	0.0526316	0.0350877	0.0877193	0.0877193	0	0	0.0178571	0.0535714	0.0357143	0.0178571	0.0178571	0	0	0.0178571	0.0178571	0	0.0178571	0	0.0357143	0.0357143	0.0178571	0.0357143	0.0178571	0.0178571	0.0357143	0	0	0.0178571	0	0.0178571	0.0357143	0	0	0
0.2	0.266667	0.3	0.233333	0.0169492	0.0677966	0.0338983	0.0169492	0.0677966	0.118644	0	0.0677966	0.101695	0.0169492	0.118644	0.0677966	0.0169492	0.0677966	0.0847458	0.0677966	0	0.0172414	0	0	0.0344828	0.0344828	0	0	0.0172414	0.0172414	0.0689655	0	0	0.0172414	0	0	0	0.0172414	0.0344828	0.0172414	0.0172414	0.0344828	0	0.0517241	0	0	0	0	0	0
0.196721	0.245902	0.245902	0.311475	0.05	0.0666667	0.1	0.0333333	0.0166667	0.1	0.0333333	0.0833333	0.0666667	0.0333333	0.0833333	0.0666667	0.0666667	0.05	0.0833333	0.116667	0.0169492	0.0169492	0	0.0169492	0	0.0338983	0.0169492	0.0169492	0.0169492	0.0169492	0.0169492	0	0	0.0169492	0.0169492	0	0	0.0169492	0	0	0.0169492	0.0338983	0.0169492	0.0338983	0	0	0.0169492	0.0169492	0.0169492	0.0169492
0.245902	0.245902	0.213115	0.295082	0.05	0.0833333	0.0333333	0.0333333	0.0666667	0.0833333	0	0.1	0.0666667	0.0166667	0.0666667	0.0666667	0.0666667	0.0666667	0.0666667	0.0833333	0	0.0338983	0.0169492	0	0.0338983	0.0338983	0	0.0169492	0.0169492	0	0.0338983	0.0338983	0	0.0169492	0	0.0169492	0.0169492	0.0169492	0.0169492	0.0169492	0	0.0338983	0	0.0508475	0	0	0	0	0.0169492	0.0169492
0.254237	0.220339	0.20339	0.322034	0.0689655	0.103448	0.12069	0.0689655	0.0517241	0.0172414	0.0862069	0.0689655	0.0344828	0.0517241	0.0172414	0.0862069	0.103448	0.0344828	0.0862069	0.103448	0.0175439	0.0175439	0	0.0350877	0.0175439	0.0175439	0.0175439	0.0526316	0	0	0	0.0175439	0.0175439	0	0.0175439	0.0350877	0.0175439	0.0175439	0	0.0175439	0	0	0.0175439	0	0	0.0350877	0	0.0350877	0	0.0175439
0.216667	0.25	0.283333	0.25	0.0508475	0	0.0508475	0.0677966	0.0508475	0.0338983	0.0338983	0.135593	0.118644	0.0847458	0.0677966	0.0169492	0	0.118644	0.0847458	0.0338983	0.0172414	0	0.0344828	0	0	0	0	0	0.0517241	0.0344828	0.0172414	0	0	0.0517241	0	0.0172414	0	0	0.0344828	0.0172414	0	0	0.0172414	0.0172414	0	0	0.0172414	0.0172414	0	0.0344828
0.241379	0.241379	0.241379	0.275862	0.0526316	0.0526316	0.0701754	0.0350877	0.0877193	0.0526316	0	0.105263	0.0175439	0.105263	0.0350877	0.0877193	0.0877193	0.0175439	0.122807	0.0526316	0.0178571	0	0.0178571	0.0178571	0	0.0178571	0	0.0357143	0	0.0178571	0.0178571	0.0535714	0.0178571	0	0.0178571	0	0	0.0357143	0.0357143	0	0.0178571	0	0	0.0357143	0	0	0	0	0.0357143	0.0178571
0.178571	0.25	0.267857	0.303571	0.0181818	0.0727273	0.0727273	0.0181818	0.0727273	0.0363636	0.0545455	0.0909091	0.0545455	0.0363636	0.0909091	0.0909091	0.0363636	0.0909091	0.0545455	0.109091	0	0.0185185	0	0	0.037037	0.0185185	0	0.0185185	0.0185185	0.0185185	0.0185185	0.0185185	0	0	0	0.0185185	0	0.037037	0.0185185	0.0185185	0	0	0.037037	0	0	0	0.037037	0.0185185	0	0.037037
0.224138	0.224138	0.327586	0.224138	0.0175439	0.0877193	0.0526316	0.0175439	0.0701754	0.0350877	0.0526316	0.0701754	0.0877193	0.0350877	0.105263	0.105263	0.0526316	0.0701754	0.0526316	0.0350877	0	0.0178571	0	0	0.0357143	0.0178571	0.0178571	0.0178571	0.0178571	0.0178571	0.0178571	0.0535714	0.0178571	0	0	0	0	0.0357143	0.0357143	0	0	0	0.0357143	0	0.0357143	0	0.0178571	0	0	0.0357143
0.215385	0.276923	0.215385	0.292308	0.09375	0.03125	0.046875	0	0.0625	0.09375	0.015625	0.109375	0.015625	0.0625	0.0625	0.078125	0.046875	0.078125	0.0625	0.109375	0.047619	0.015873	0.031746	0	0.015873	0.015873	0	0	0	0.015873	0.015873	0.047619	0	0	0	0	0.031746	0	0.031746	0	0.015873	0.047619	0	0.031746	0	0	0.015873	0	0	0.031746
0.238095	0.285714	0.222222	0.253968	0.0967742	0.0483871	0.0645161	0.0322581	0.0483871	0.0967742	0.0483871	0.0967742	0.0322581	0.0967742	0.0645161	0.0322581	0.0645161	0.0322581	0.0645161	0.0967742	0.0491803	0.0163934	0.0327869	0	0.0163934	0.0163934	0	0.0163934	0	0.0491803	0	0	0.0327869	0	0	0	0.0163934	0	0	0.0163934	0.0163934	0.0491803	0.0163934	0.0163934	0.0163934	0	0.0327869	0	0	0.0163934
0.189655	0.275862	0.310345	0.224138	0.0526316	0.0526316	0.0526316	0.0350877	0.0701754	0.105263	0.0350877	0.0701754	0.0526316	0.0526316	0.0877193	0.105263	0.0175439	0.0526316	0.140351	0.0175439	0.0178571	0.0178571	0	0.0178571	0	0.0178571	0.0357143	0	0.0178571	0	0.0178571	0.0178571	0	0	0.0357143	0	0.0178571	0.0178571	0.0357143	0	0.0357143	0.0357143	0	0.0357143	0	0	0	0.0357143	0	0.0357143
0.116667	0.333333	0.333333	0.216667	0.0169492	0.0677966	0.0338983	0.0338983	0.0169492	0.0677966	0.186441	0.0677966	0.0677966	0.0677966	0.0847458	0.101695	0.0169492	0.118644	0.0677966	0.0169492	0	0	0	0.0172414	0	0.0517241	0	0.0172414	0	0	0	0	0	0.0172414	0.0172414	0	0.0172414	0	0	0	0.0172414	0	0.0344828	0.0172414	0.0517241	0	0.0689655	0.0689655	0.0172414	0.0517241
0.241935	0.258065	0.193548	0.306452	0.0655738	0.0819672	0.0655738	0.0491803	0.114754	0.0327869	0	0.114754	0	0.0983607	0.0327869	0.0655738	0.0655738	0.0491803	0.0983607	0.0819672	0.0333333	0	0.0166667	0.0166667	0.0166667	0.0333333	0	0.0333333	0	0.0166667	0.0166667	0.0166667	0	0	0.0166667	0.0166667	0.0166667	0.05	0.0166667	0.0333333	0.0166667	0	0	0.0166667	0	0	0	0	0.05	0.0166667
0.216667	0.233333	0.3	0.25	0.0677966	0.0508475	0.0847458	0.0508475	0.0677966	0.0508475	0.0169492	0.101695	0.0508475	0.101695	0.101695	0.0508475	0.0169492	0.0338983	0.135593	0.0508475	0.0172414	0	0.0344828	0.0172414	0	0	0	0.0517241	0	0.0172414	0.0172414	0.0172414	0	0	0.0344828	0	0.0172414	0.0172414	0.0172414	0.0172414	0	0.0172414	0.0172414	0.0172414	0	0.0172414	0	0	0.0172414	0.0172414
0.216667	0.233333	0.3	0.25	0.0508475	0.0847458	0.0677966	0.0338983	0.0508475	0.0508475	0.0677966	0.0508475	0.0508475	0.0508475	0.101695	0.101695	0.0508475	0.0508475	0.0847458	0.0677966	0	0.0517241	0	0	0.0344828	0.0344828	0	0.0172414	0	0.0172414	0.0172414	0.0172414	0	0	0.0172414	0.0172414	0	0	0.0344828	0.0172414	0.0172414	0	0.0344828	0	0.0172414	0.0172414	0.0172414	0.0172414	0.0172414	0
0.264368	0.241379	0.206897	0.287356	0.104651	0.0232558	0.0581395	0.0813953	0.0697674	0.0697674	0.0116279	0.0930233	0.0465116	0.0813953	0.0465116	0.0348837	0.0465116	0.0581395	0.104651	0.0813953	0.0352941	0.0235294	0	0.0470588	0	0.0235294	0	0	0.0117647	0.0352941	0	0	0	0.0117647	0.0470588	0.0235294	0.0470588	0	0.0117647	0.0117647	0.0235294	0.0235294	0	0.0235294	0	0.0117647	0	0	0.0235294	0.0117647
0.202381	0.321429	0.261905	0.214286	0.0722892	0.0481928	0.0843373	0	0.0843373	0.108434	0.0240964	0.108434	0.0361446	0.0722892	0.0963855	0.060241	0.0120482	0.0843373	0.0722892	0.0481928	0.0121951	0.0365854	0.0121951	0	0.0121951	0.0243902	0.0121951	0	0.0121951	0.0243902	0.0243902	0.0121951	0	0	0	0	0.0487805	0	0.0365854	0	0.0243902	0.0365854	0.0121951	0.0365854	0	0	0.0121951	0.0121951	0.0121951	0.0121951
0.290698	0.209302	0.209302	0.290698	0.141176	0.0352941	0.117647	0.0705882	0.0705882	0.0588235	0	0.0823529	0.0352941	0.0705882	0.0470588	0.0588235	0.0352941	0.0470588	0.129412	0.0823529	0.047619	0.0357143	0.0119048	0.047619	0	0.0238095	0	0.0119048	0	0.0357143	0	0	0	0.0119048	0.0357143	0.0238095	0.047619	0	0.0119048	0.0119048	0.0238095	0.0238095	0	0.0119048	0	0	0	0	0.0119048	0
0.191781	0.315068	0.287671	0.205479	0.0277778	0.0972222	0.0694444	0	0.111111	0.111111	0	0.0833333	0.0416667	0.0416667	0.111111	0.0972222	0.0138889	0.0555556	0.111111	0.0277778	0	0.0140845	0.0140845	0	0	0.0704225	0	0.028169	0.0140845	0.0140845	0.028169	0.0140845	0	0	0	0	0.028169	0.056338	0.028169	0	0.0422535	0.028169	0	0.0422535	0	0	0	0	0.0140845	0.028169
0.149425	0.218391	0.287356	0.344828	0	0.0348837	0.0465116	0.0813953	0.0232558	0.0348837	0.0581395	0.104651	0.0348837	0.0813953	0.116279	0.0465116	0.0813953	0.0697674	0.0813953	0.116279	0	0	0	0	0	0	0.0117647	0.0235294	0	0.0117647	0.0235294	0	0.0235294	0	0.0235294	0.0352941	0	0.0117647	0	0.0117647	0	0	0.0117647	0.0235294	0	0.0117647	0.0235294	0.0235294	0.0235294	0.0470588
0.306452	0.112903	0.225806	0.354839	0.0983607	0	0.0491803	0.131148	0.0327869	0.0327869	0	0.0491803	0.0655738	0.0327869	0.0655738	0.0655738	0.114754	0.0491803	0.0983607	0.0983607	0.0333333	0	0.0333333	0.0166667	0	0	0	0	0	0.0166667	0.0166667	0.0333333	0.0333333	0	0.0833333	0.0166667	0	0	0	0.0333333	0.0166667	0	0	0.0166667	0	0	0	0	0.0166667	0.0166667
0.179775	0.202247	0.280899	0.337079	0.0454545	0.0113636	0.0681818	0.0795455	0.0454545	0.0340909	0	0.113636	0.0227273	0.102273	0.102273	0.0568182	0.0681818	0.0568182	0.125	0.0909091	0.0229885	0	0.0114943	0.0114943	0.0114943	0	0	0	0	0.0114943	0.0229885	0.0114943	0	0	0.045977	0.0344828	0	0	0.0114943	0.0344828	0.0114943	0	0	0.0229885	0	0	0	0	0.0574713	0.0114943
0.214286	0.232143	0.160714	0.392857	0.0363636	0.0363636	0.0363636	0.127273	0.0727273	0.0363636	0.0363636	0.0909091	0.0727273	0.0181818	0.0181818	0.0545455	0.0181818	0.145455	0.0909091	0.127273	0.0185185	0	0	0.0185185	0	0	0.0185185	0.0185185	0	0	0	0.0185185	0	0.037037	0.0555556	0.037037	0.0185185	0	0	0.0555556	0.037037	0	0	0	0	0.0185185	0	0.0185185	0	0.0555556
0.236364	0.109091	0.290909	0.363636	0.0555556	0.0555556	0.0740741	0.111111	0	0	0.0740741	0.037037	0.0555556	0.037037	0.111111	0.0925926	0.12963	0.0185185	0.0740741	0.12963	0	0	0.0188679	0.0377358	0	0	0.0566038	0	0.0188679	0	0	0	0.0566038	0	0	0.0566038	0	0	0	0	0	0	0	0	0	0.0188679	0.0188679	0.0377358	0	0
0.258065	0.258065	0.274194	0.209677	0.0655738	0.0819672	0.0655738	0.0327869	0.114754	0.0491803	0.0327869	0.0491803	0.0491803	0.0655738	0.0819672	0.0819672	0.0163934	0.0655738	0.0819672	0.0491803	0	0.0333333	0	0.0333333	0.0333333	0.0166667	0.0166667	0.0166667	0.0333333	0.0166667	0.0333333	0	0	0.0333333	0	0	0.0333333	0.0333333	0.05	0	0.0333333	0	0.0166667	0	0	0	0.0166667	0.0166667	0.0166667	0
0.202899	0.289855	0.26087	0.246377	0.0147059	0.0735294	0.102941	0.0588235	0.0882353	0.0735294	0.0735294	0.0588235	0.0588235	0.0882353	0.0588235	0.0588235	0.0294118	0.0588235	0.0735294	0.0735294	0	0	0	0.0149254	0.0149254	0.0298507	0.0298507	0	0	0.0447761	0.0149254	0	0	0.0298507	0.0149254	0.0149254	0	0.0298507	0.0298507	0.0298507	0.0149254	0.0149254	0.0298507	0.0149254	0.0447761	0.0149254	0.0149254	0	0.0149254	0.0149254
0.157895	0.280702	0.350877	0.210526	0.0178571	0.0535714	0.0714286	0	0.0535714	0.0714286	0.0714286	0.0892857	0.0714286	0.0892857	0.0892857	0.107143	0.0178571	0.0535714	0.125	0.0178571	0	0	0	0	0.0181818	0	0.0363636	0	0.0181818	0	0.0181818	0.0363636	0	0	0	0	0	0.0181818	0.0363636	0	0.0181818	0.0181818	0.0181818	0.0181818	0.0181818	0.0181818	0.0181818	0.0181818	0.0181818	0.0363636
0.229508	0.229508	0.262295	0.278689	0.0166667	0.1	0.05	0.0333333	0.0833333	0.0666667	0.0333333	0.05	0.0333333	0.0166667	0.1	0.116667	0.1	0.0333333	0.0666667	0.0833333	0	0.0169492	0	0	0.0169492	0.0508475	0.0338983	0	0.0169492	0	0.0338983	0.0169492	0	0	0.0338983	0	0	0.0338983	0.0338983	0.0169492	0.0338983	0.0169492	0	0.0169492	0	0	0.0169492	0.0169492	0.0338983	0
0.186047	0.27907	0.290698	0.244186	0.0470588	0.0470588	0.0352941	0.0352941	0.0588235	0.0941176	0.0352941	0.0941176	0.0352941	0.0470588	0.105882	0.0941176	0.0470588	0.0941176	0.0823529	0.0235294	0.0119048	0.0119048	0.0238095	0	0.0238095	0	0.0119048	0.0119048	0.0119048	0.0119048	0	0.0357143	0	0.0119048	0.0238095	0	0	0.0238095	0.0238095	0.0119048	0.0238095	0.0357143	0.0238095	0.0119048	0.0119048	0	0.0238095	0	0.0238095	0.0238095
0.301587	0.190476	0.238095	0.269841	0.0806452	0.0806452	0.0483871	0.0483871	0.0645161	0.0483871	0	0.0806452	0.0483871	0.0322581	0.0645161	0.0806452	0.112903	0.016129	0.0806452	0.0645161	0.0327869	0.0163934	0.0327869	0	0.0163934	0	0	0.0655738	0.0163934	0.0327869	0.0163934	0.0327869	0.0163934	0	0.0327869	0	0	0.0327869	0.0163934	0.0163934	0.0163934	0.0163934	0	0.0163934	0	0	0	0	0.0491803	0
0.181818	0.2	0.345455	0.272727	0.0185185	0.0185185	0.0925926	0.037037	0.0740741	0	0	0.111111	0.0740741	0.0925926	0.0740741	0.111111	0.0185185	0.0925926	0.148148	0.0185185	0	0	0.0188679	0	0	0	0	0.0188679	0.0188679	0.0377358	0	0.0566038	0	0.0188679	0.0188679	0	0	0.0188679	0.0377358	0.0188679	0	0	0	0	0	0	0	0	0	0.0377358
0.366667	0.133333	0.2	0.3	0.0338983	0.0847458	0.0508475	0.152542	0.0677966	0	0.0169492	0.0508475	0.0847458	0.0169492	0.0169492	0.0677966	0.169492	0.0338983	0.0677966	0.0338983	0	0	0.0344828	0	0.0344828	0	0	0.0517241	0.0344828	0	0.0172414	0.0344828	0.0862069	0.0344828	0.0344828	0	0.0172414	0	0.0172414	0.0344828	0	0	0	0	0.0172414	0	0	0	0.0344828	0
0.204819	0.216867	0.253012	0.325301	0.0487805	0.0243902	0.0243902	0.0731707	0.0487805	0.0853659	0.0121951	0.0731707	0.0731707	0.0121951	0.097561	0.0731707	0.0365854	0.097561	0.0853659	0.097561	0.0123457	0	0.0123457	0.0246914	0	0	0.0123457	0.0123457	0.0246914	0	0.0246914	0.0123457	0.0123457	0.0123457	0.037037	0.0123457	0	0.0123457	0.0246914	0.0123457	0.0246914	0.0246914	0	0.037037	0	0	0.0123457	0	0.0123457	0.0123457
0.224138	0.172414	0.275862	0.327586	0.0526316	0.0350877	0.0175439	0.0350877	0.0877193	0.0350877	0	0.0526316	0.0877193	0	0.0350877	0.140351	0	0.105263	0.140351	0.0877193	0	0.0178571	0.0178571	0.0178571	0	0.0178571	0	0.0178571	0.0357143	0	0	0.0535714	0	0	0.0178571	0.0178571	0	0	0.0714286	0.0178571	0.0178571	0	0	0.0178571	0	0	0	0	0	0
0.262295	0.196721	0.295082	0.245902	0.0666667	0.05	0.116667	0.0333333	0.0666667	0.0333333	0	0.1	0.1	0.0666667	0.0666667	0.05	0.0333333	0.05	0.116667	0.05	0.0169492	0.0338983	0	0.0169492	0.0169492	0	0	0.0338983	0.0169492	0.0508475	0.0338983	0.0169492	0.0169492	0	0	0.0169492	0.0169492	0	0.0338983	0.0169492	0.0169492	0	0	0.0169492	0	0	0	0	0.0169492	0.0169492
0.290698	0.186047	0.22093	0.302326	0.0823529	0.0705882	0.0588235	0.0941176	0.0588235	0.0117647	0.0117647	0.0941176	0.0588235	0.0705882	0.0588235	0.0352941	0.0823529	0.0352941	0.105882	0.0823529	0.0357143	0.0238095	0	0.0238095	0.0357143	0.0119048	0	0.0238095	0.0119048	0	0.0119048	0.0238095	0.0119048	0.0119048	0.0357143	0.0357143	0.0119048	0.0119048	0.0119048	0.0238095	0.0119048	0	0	0	0	0	0.0119048	0	0.047619	0.0119048
0.333333	0.2	0.2	0.266667	0.0847458	0.101695	0.0847458	0.0508475	0.0677966	0.0169492	0.0169492	0.101695	0.118644	0.0169492	0	0.0677966	0.0508475	0.0677966	0.0847458	0.0508475	0.0172414	0.0172414	0.0344828	0.0172414	0.0344828	0	0	0.0689655	0.0517241	0	0	0.0517241	0.0344828	0	0.0172414	0	0	0.0344828	0.0344828	0	0	0	0.0172414	0	0.0172414	0	0	0	0.0172414	0.0344828
0.245902	0.213115	0.229508	0.311475	0.0666667	0.0666667	0.1	0.0333333	0.1	0	0	0.116667	0.05	0.05	0.0333333	0.1	0.0333333	0.1	0.1	0.0666667	0.0169492	0.0169492	0.0338983	0	0.0338983	0	0	0.0338983	0.0169492	0	0.0169492	0.0508475	0.0169492	0.0169492	0	0	0	0.0338983	0.0508475	0.0169492	0	0	0	0	0	0	0	0	0	0.0508475
0.084337	0.289157	0.457831	0.168675	0	0.0243902	0.0731707	0	0.0243902	0.0853659	0.0853659	0.0853659	0.0609756	0.109756	0.219512	0.0731707	0	0.0731707	0.0853659	0.0121951	0	0	0	0	0	0	0.0123457	0.0123457	0	0.0123457	0.0493827	0	0	0	0	0	0	0.0123457	0.0123457	0	0	0.0246914	0.0617284	0	0.0123457	0.0123457	0.037037	0.0246914	0	0.037037
0.157895	0.333333	0.280702	0.22807	0.0178571	0.0535714	0.107143	0.0178571	0.107143	0.142857	0	0.0892857	0	0.0714286	0.125	0.0892857	0.0357143	0.0714286	0.107143	0.0178571	0	0.0181818	0	0	0.0181818	0.0363636	0	0	0	0	0.0181818	0.0363636	0	0	0.0181818	0	0.0181818	0	0.0545455	0.0181818	0.0363636	0.0545455	0	0.0545455	0	0	0	0	0	0.0363636
0.214286	0.267857	0.267857	0.25	0	0.0545455	0.109091	0.0181818	0.0545455	0.0545455	0.0181818	0.145455	0.0909091	0.0545455	0.0545455	0.0545455	0.0727273	0.109091	0.0545455	0.0181818	0	0	0	0	0.0185185	0	0	0.037037	0.0185185	0.037037	0.0555556	0.037037	0	0	0.0185185	0	0	0.0185185	0.037037	0	0	0.0185185	0	0.037037	0.0185185	0	0	0	0.0555556	0.0555556
0.220339	0.237288	0.305085	0.237288	0.0172414	0.0862069	0.0689655	0.0344828	0.0862069	0.0172414	0.0344828	0.103448	0.0862069	0.0517241	0.0862069	0.0689655	0.0172414	0.0862069	0.103448	0.0344828	0	0.0175439	0	0	0.0350877	0	0	0.0526316	0.0175439	0.0175439	0.0175439	0.0350877	0.0175439	0	0.0175439	0	0	0.0175439	0.0526316	0.0175439	0	0	0.0175439	0	0.0175439	0	0.0175439	0	0	0.0526316
0.2625	0.1625	0.275	0.3	0.0506329	0.0126582	0.0253165	0.0886076	0.101266	0.0379747	0.0126582	0.0126582	0.0506329	0.0759494	0.0379747	0.113924	0.0506329	0.0379747	0.126582	0.0886076	0.025641	0	0.0128205	0.0128205	0.0128205	0	0	0	0	0.0384615	0	0.0641026	0.025641	0.0128205	0.025641	0.025641	0.0128205	0.0128205	0.0384615	0.0384615	0.025641	0.0128205	0	0	0	0	0.0128205	0	0.0128205	0
0.262295	0.213115	0.180328	0.344262	0.05	0.0833333	0.0833333	0.0833333	0.05	0.05	0.0333333	0.0833333	0.05	0.0333333	0.05	0.05	0.116667	0.05	0.0666667	0.116667	0	0.0169492	0	0.0338983	0.0338983	0.0169492	0	0.0338983	0	0.0169492	0.0169492	0	0.0169492	0.0169492	0.0338983	0.0169492	0	0	0	0.0338983	0	0	0.0169492	0.0338983	0.0169492	0	0	0.0169492	0.0338983	0.0338983
0.254237	0.169492	0.271186	0.305085	0.0689655	0.0172414	0.0862069	0.0862069	0.103448	0.0344828	0	0.0344828	0.0344828	0.103448	0.0689655	0.0689655	0.0517241	0.0172414	0.137931	0.103448	0.0350877	0	0.0175439	0.0175439	0.0175439	0	0	0	0	0.0350877	0.0350877	0	0.0350877	0	0.0175439	0.0350877	0	0.0175439	0.0350877	0.0350877	0.0175439	0	0	0.0175439	0	0	0	0	0	0.0175439
0.3	0.216667	0.166667	0.316667	0.0338983	0.0677966	0.118644	0.118644	0.135593	0	0.0169492	0.0677966	0.0338983	0.0847458	0.0169492	0.0338983	0.101695	0.0677966	0.0677966	0.0847458	0	0	0.0172414	0.0172414	0.0517241	0	0	0.0172414	0.0172414	0.0344828	0	0.0172414	0.0172414	0.0344828	0.0344828	0.0344828	0.0172414	0.0172414	0.0344828	0.0689655	0	0	0	0	0.0172414	0	0	0	0.0344828	0.0172414
0.323077	0.169231	0.184615	0.323077	0.125	0.03125	0.09375	0.09375	0.046875	0.015625	0.03125	0.078125	0.03125	0.078125	0.015625	0.0625	0.125	0.046875	0.078125	0.078125	0.047619	0.015873	0.015873	0.031746	0	0	0.015873	0.015873	0.015873	0.031746	0	0.015873	0.015873	0.015873	0	0.0634921	0	0.015873	0.031746	0	0.015873	0	0	0	0	0	0	0.031746	0.015873	0.015873
0.384615	0.138462	0.169231	0.307692	0.171875	0.046875	0.125	0.109375	0.0625	0.015625	0.03125	0.03125	0.015625	0.078125	0.015625	0.0625	0.140625	0	0.078125	0.09375	0.0952381	0.015873	0	0.0634921	0.015873	0.015873	0.015873	0	0	0.031746	0	0.015873	0.047619	0	0	0.0634921	0.015873	0.031746	0.015873	0	0.015873	0	0	0	0	0	0	0.031746	0	0
0.271186	0.169492	0.288136	0.271186	0.0517241	0.0517241	0.0344828	0.0517241	0.103448	0	0	0.0689655	0.0344828	0.0862069	0.0344828	0.12069	0.0862069	0.0172414	0.137931	0.0344828	0.0175439	0	0.0350877	0	0.0175439	0	0	0.0350877	0	0	0.0350877	0.0701754	0.0175439	0.0175439	0.0175439	0	0.0175439	0.0175439	0.0526316	0.0175439	0	0	0	0	0	0	0	0	0.0175439	0
0.322581	0.209677	0.193548	0.274194	0.147541	0.0819672	0.0655738	0.0819672	0.0655738	0.0491803	0.0655738	0.0163934	0.0655738	0.0163934	0.0327869	0.0819672	0.0327869	0.0655738	0.0819672	0.0983607	0.0666667	0.05	0	0.0333333	0.0166667	0.05	0.0166667	0	0	0	0	0.0166667	0	0.0333333	0	0.05	0.0333333	0	0	0.0333333	0.0166667	0	0.0166667	0	0.0166667	0.0166667	0.0166667	0.0166667	0	0
0.283333	0.233333	0.233333	0.25	0.118644	0.118644	0.0677966	0.0338983	0.0508475	0.0677966	0.0677966	0.0338983	0.0847458	0.0169492	0.0508475	0.0847458	0.0169492	0.0338983	0.101695	0.101695	0.0689655	0.0517241	0	0	0.0172414	0.0689655	0.0172414	0.0172414	0	0	0	0.0172414	0	0	0	0.0344828	0.0172414	0.0172414	0	0.0172414	0.0172414	0	0.0344828	0	0.0172414	0.0172414	0.0172414	0.0172414	0	0
0.290323	0.193548	0.258065	0.258065	0.114754	0.0983607	0.0491803	0.0655738	0.0983607	0	0.0163934	0.0655738	0.0655738	0.0491803	0.0655738	0.0819672	0	0.0491803	0.163934	0.0491803	0	0.0666667	0.0166667	0.0333333	0.05	0	0	0.0333333	0	0.0166667	0	0	0	0	0.0333333	0.0333333	0.05	0.0166667	0	0.0333333	0	0	0	0	0	0	0.0166667	0	0	0.0166667
0.3	0.183333	0.216667	0.3	0.118644	0.0508475	0.0508475	0.101695	0.101695	0	0.0169492	0.0677966	0.0677966	0.0338983	0.0508475	0.0677966	0	0.101695	0.135593	0.0677966	0.0172414	0.0344828	0	0.0517241	0.0172414	0	0	0.0344828	0	0	0	0.0172414	0	0.0344828	0.0344828	0.0344828	0.0517241	0.0172414	0	0.0344828	0	0	0	0	0	0	0.0172414	0	0	0.0172414
0.245902	0.262295	0.278689	0.213115	0.0666667	0.0833333	0.0833333	0.0333333	0.1	0.0666667	0.05	0.0333333	0.0666667	0.05	0.0833333	0.0833333	0	0.0666667	0.0833333	0.0666667	0.0169492	0.0508475	0	0	0.0169492	0.0677966	0	0	0	0.0169492	0.0169492	0.0338983	0	0.0169492	0	0.0169492	0.0338983	0	0.0338983	0.0338983	0.0169492	0	0.0169492	0.0169492	0.0169492	0	0.0169492	0.0169492	0	0.0169492
0.234375	0.203125	0.34375	0.21875	0.031746	0.0793651	0.047619	0.0634921	0.0793651	0.0634921	0.047619	0	0.111111	0.015873	0.126984	0.0952381	0	0.047619	0.111111	0.0634921	0	0.016129	0	0.016129	0.016129	0.0322581	0.016129	0	0.016129	0	0.0483871	0	0	0	0.0322581	0.0322581	0	0.0322581	0.016129	0.0322581	0.0322581	0.016129	0.016129	0	0.016129	0	0.0322581	0	0	0
0.184783	0.228261	0.315217	0.271739	0.043956	0.0549451	0.0549451	0.043956	0.043956	0.0659341	0.043956	0.0769231	0.0549451	0.0659341	0.10989	0.0769231	0.043956	0.043956	0.10989	0.0769231	0	0.0222222	0	0.0222222	0.0111111	0	0	0.0444444	0.0222222	0	0.0222222	0	0	0.0111111	0.0333333	0	0.0222222	0.0222222	0	0	0.0111111	0.0111111	0.0333333	0.0111111	0.0111111	0.0111111	0.0111111	0.0111111	0.0222222	0.0222222
0.306452	0.193548	0.258065	0.241935	0.0983607	0.0655738	0.0327869	0.0655738	0.0819672	0.0327869	0.0327869	0.0491803	0.0655738	0.0327869	0.0819672	0.0819672	0.0655738	0.0655738	0.0819672	0.0327869	0.0166667	0.0166667	0.0166667	0.0333333	0.0166667	0.0166667	0	0.0333333	0.0166667	0	0.0166667	0.0333333	0.0166667	0	0.0166667	0.0333333	0	0.0333333	0.0333333	0.0166667	0.0166667	0	0.0166667	0	0.0166667	0	0.0166667	0	0	0.0166667
0.213115	0.262295	0.295082	0.229508	0.0333333	0.0666667	0.0666667	0.0333333	0.0833333	0.05	0.0166667	0.116667	0.0833333	0.0666667	0.1	0.0333333	0.0166667	0.0833333	0.1	0.0333333	0	0.0338983	0	0	0	0.0338983	0.0169492	0.0169492	0.0169492	0.0338983	0.0338983	0	0	0.0169492	0.0169492	0	0.0169492	0.0169492	0.0338983	0.0169492	0.0169492	0.0169492	0	0.0169492	0	0	0.0169492	0	0	0.0338983
0.280702	0.245614	0.22807	0.245614	0.0178571	0.0535714	0.0714286	0.107143	0.107143	0.0714286	0	0.0535714	0.0892857	0.0535714	0.0535714	0.0357143	0.0714286	0.0714286	0.0714286	0.0357143	0	0.0181818	0	0	0	0.0181818	0	0.0181818	0.0727273	0	0.0181818	0.0181818	0.0181818	0.0363636	0.0363636	0.0181818	0	0.0181818	0.0181818	0.0727273	0.0545455	0.0181818	0	0	0	0	0	0	0	0.0181818
0.20339	0.237288	0.271186	0.288136	0.0172414	0.0517241	0.0689655	0.0689655	0.0344828	0.0172414	0.0344828	0.155172	0.12069	0.0517241	0.0689655	0.0344828	0.0172414	0.12069	0.103448	0.0344828	0	0	0.0175439	0	0.0175439	0	0	0.0350877	0.0350877	0	0.0175439	0.0175439	0	0.0175439	0.0526316	0	0	0	0.0175439	0.0175439	0	0	0	0.0175439	0.0350877	0	0	0	0	0.0701754
0.20339	0.237288	0.271186	0.288136	0.0172414	0.0517241	0.12069	0.0689655	0.0344828	0.0172414	0.0344828	0.155172	0.12069	0.0517241	0.0689655	0.0344828	0.0172414	0.12069	0.103448	0.0344828	0	0	0.0175439	0	0.0175439	0	0	0.0350877	0.0350877	0	0.0175439	0.0175439	0	0.0175439	0.0526316	0	0	0	0.0175439	0.0175439	0	0	0	0.0175439	0.0350877	0	0	0	0	0.0701754
0.20339	0.237288	0.271186	0.288136	0.0172414	0.0517241	0.12069	0.0689655	0.0344828	0.0172414	0.0344828	0.155172	0.12069	0.0517241	0.0689655	0.0344828	0.0172414	0.12069	0.103448	0.0344828	0	0	0.0175439	0	0.0175439	0	0	0.0350877	0.0350877	0	0.0175439	0.0175439	0	0.0175439	0.0526316	0	0	0	0.0175439	0.0175439	0	0	0	0.0175439	0.0350877	0	0	0	0	0.0701754
0.20339	0.237288	0.271186	0.288136	0.0172414	0.0517241	0.12069	0.0689655	0.0344828	0.0172414	0.0344828	0.155172	0.12069	0.0517241	0.0689655	0.0344828	0.0172414	0.12069	0.103448	0.0344828	0	0	0.0175439	0	0.0175439	0	0	0.0350877	0.0350877	0	0.0175439	0.0175439	0	0.0175439	0.0526316	0	0	0	0.0175439	0.0175439	0	0	0	0.0175439	0.0350877	0	0	0	0	0.0701754
0.155172	0.258621	0.448276	0.137931	0.0175439	0.0350877	0.0701754	0	0.0526316	0.0701754	0.0526316	0.0877193	0.0877193	0.122807	0.210526	0.0350877	0	0.0175439	0.105263	0.0175439	0	0.0178571	0	0	0	0.0178571	0.0178571	0	0.0178571	0.0178571	0.0535714	0	0	0	0	0	0	0.0178571	0.0357143	0	0.0357143	0.0178571	0	0.0178571	0.0178571	0	0	0.0357143	0	0
0.438356	0.164384	0.164384	0.232877	0.194444	0.0694444	0.0277778	0.0694444	0.0833333	0.0277778	0	0.0555556	0.0555556	0.0277778	0.0416667	0.0416667	0.0972222	0.0416667	0.0138889	0.0694444	0.0704225	0.028169	0.0422535	0.056338	0.028169	0.028169	0	0.0140845	0.0422535	0.028169	0.0422535	0	0.028169	0.0140845	0	0.028169	0.056338	0	0.028169	0	0.0140845	0	0	0.0140845	0	0	0	0	0.028169	0
0.220588	0.220588	0.264706	0.294118	0.0447761	0.0597015	0.104478	0.0298507	0.0447761	0.0746269	0.0149254	0.0895522	0.0746269	0.0298507	0.0746269	0.0746269	0.0597015	0.0447761	0.0895522	0.104478	0	0.0151515	0.030303	0	0	0	0.0151515	0.0454545	0.0151515	0.030303	0.030303	0.0151515	0.0151515	0.0151515	0	0	0	0.0151515	0.030303	0	0.030303	0.030303	0	0.0151515	0	0	0.0151515	0	0.0151515	0.0151515
0.087719	0.350877	0.385965	0.175439	0	0.0714286	0.107143	0	0.0357143	0.0535714	0.214286	0.0535714	0.0357143	0.125	0.125	0.0892857	0.0178571	0.107143	0.0357143	0.0178571	0	0	0	0	0	0	0.0727273	0	0	0	0.0181818	0	0	0	0	0	0	0.0363636	0	0	0	0	0.0363636	0.0181818	0	0.0545455	0.0545455	0.0909091	0	0.0545455
0.266667	0.25	0.333333	0.15	0.118644	0.0169492	0.118644	0	0.0338983	0.0847458	0.0338983	0.0847458	0.101695	0.0847458	0.118644	0.0338983	0	0.0677966	0.0508475	0.0338983	0.0172414	0	0.103448	0	0	0	0.0172414	0	0.0344828	0.0517241	0.0517241	0	0	0	0	0	0.0344828	0	0	0	0.0172414	0	0.0172414	0.0344828	0	0	0.0172414	0.0172414	0	0.0344828
0.15	0.2	0.4	0.25	0.0169492	0	0.0338983	0.0338983	0.0677966	0.0169492	0.0338983	0.0847458	0.0508475	0.101695	0.152542	0.0847458	0.0169492	0.0847458	0.118644	0.0338983	0	0	0.0172414	0	0	0	0	0	0	0.0344828	0.0689655	0	0.0172414	0	0	0.0172414	0.0172414	0	0.0517241	0	0	0	0	0.0172414	0.0172414	0	0	0.0172414	0	0.0344828
0.183333	0.283333	0.25	0.283333	0.0169492	0.0508475	0.0169492	0.0338983	0.0508475	0.0677966	0.0169492	0.152542	0.0508475	0.0508475	0.0847458	0.0677966	0.0508475	0.118644	0.0847458	0.0338983	0	0	0.0172414	0	0.0344828	0	0	0.0172414	0	0.0172414	0.0344828	0.0172414	0.0172414	0.0172414	0	0	0	0	0.0172414	0.0172414	0.0172414	0.0344828	0	0.0172414	0	0	0	0.0172414	0.0172414	0.0344828
0.166667	0.35	0.283333	0.2	0	0.0847458	0.0847458	0	0.0677966	0.0847458	0.0677966	0.135593	0.0677966	0.101695	0.101695	0.0169492	0.0169492	0.0847458	0.0508475	0.0508475	0	0	0	0	0.0172414	0	0.0344828	0.0344828	0	0.0344828	0.0344828	0	0	0	0	0	0	0.0172414	0.0344828	0	0.0172414	0.0517241	0.0172414	0	0.0172414	0.0172414	0.0344828	0	0.0172414	0.0517241
0.142857	0.285714	0.321429	0.25	0.0363636	0	0.0909091	0.0181818	0.0363636	0.145455	0	0.109091	0.0727273	0.0545455	0.145455	0.0545455	0	0.0909091	0.0909091	0.0545455	0.0185185	0	0.0185185	0	0	0	0	0	0.037037	0	0.037037	0.0185185	0	0	0.0185185	0	0	0	0.037037	0	0.0185185	0.0740741	0	0.0555556	0	0	0	0	0	0.037037
0.229508	0.147541	0.196721	0.42623	0.116667	0	0.0333333	0.0666667	0.0333333	0.05	0	0.0666667	0.05	0.0333333	0.0833333	0.0166667	0.0333333	0.05	0.0666667	0.283333	0.0338983	0	0.0508475	0.0338983	0	0	0	0	0.0169492	0.0169492	0.0169492	0	0	0	0	0.0677966	0.0338983	0	0	0	0.0169492	0.0169492	0	0.0169492	0	0	0	0	0	0.0169492
0.132353	0.352941	0.338235	0.176471	0.0149254	0.0895522	0.0746269	0	0.0447761	0.104478	0.104478	0.0895522	0.0597015	0.0895522	0.134328	0.0597015	0.0149254	0.0597015	0.0746269	0.0298507	0	0.0151515	0	0	0.030303	0.030303	0.0151515	0	0	0.0151515	0.0151515	0	0	0	0	0	0.0151515	0.0151515	0.0151515	0	0	0.0454545	0.0454545	0.0151515	0.0151515	0.0151515	0.0606061	0.0151515	0.0151515	0.0454545
0.174419	0.290698	0.267442	0.267442	0.0352941	0.0352941	0.0235294	0.0470588	0.0823529	0.117647	0	0.0823529	0.0588235	0.0705882	0.0941176	0.0470588	0	0.0705882	0.117647	0.0823529	0.0238095	0.0119048	0	0	0.0238095	0.0119048	0	0	0	0.0238095	0.0357143	0	0	0.0119048	0.0357143	0	0	0.0238095	0.0238095	0.0357143	0.0119048	0.0595238	0	0.0357143	0	0	0	0	0	0.0595238
0.23913	0.173913	0.23913	0.347826	0.0549451	0.010989	0.0659341	0.0659341	0.043956	0.032967	0	0.0989011	0.043956	0.0769231	0.021978	0.0989011	0.0989011	0.0549451	0.0989011	0.0879121	0	0	0.0555556	0	0	0	0	0.0111111	0.0333333	0.0111111	0.0111111	0.0555556	0.0222222	0.0222222	0.0111111	0.0111111	0	0	0.0111111	0.0333333	0	0.0111111	0	0.0222222	0	0	0	0	0.0444444	0.0111111
0.220779	0.285714	0.246753	0.246753	0.0657895	0.0394737	0.0526316	0.0263158	0.0526316	0.118421	0.0263158	0.0921053	0.0263158	0.0921053	0.0394737	0.0789474	0.0789474	0.0263158	0.0921053	0.0526316	0.0133333	0.0133333	0.0266667	0.0133333	0.0133333	0.0133333	0	0.0133333	0.0133333	0.0133333	0.0266667	0.04	0	0.0133333	0.0133333	0	0	0.0133333	0.0266667	0.0133333	0	0.04	0.0266667	0.0533333	0	0.0133333	0.0133333	0	0.04	0
0.258824	0.176471	0.164706	0.4	0.047619	0.0357143	0.0595238	0.142857	0.0595238	0.047619	0	0.0595238	0.0238095	0.0357143	0.0238095	0.0833333	0.130952	0.0595238	0.107143	0.107143	0.0120482	0.0240964	0	0.0120482	0.0240964	0	0	0.0120482	0	0	0.0240964	0.0120482	0.0722892	0.0240964	0.0120482	0.0361446	0.0240964	0	0.0240964	0.0120482	0.0120482	0	0	0.0240964	0	0	0	0	0.0240964	0.0120482
0.282051	0.115385	0.205128	0.397436	0.0779221	0.038961	0.103896	0.12987	0.0519481	0	0.012987	0.0519481	0.0519481	0.025974	0.038961	0.0779221	0.103896	0.0519481	0.116883	0.12987	0.0131579	0.0263158	0	0.0394737	0.0263158	0	0	0.0131579	0	0.0131579	0.0131579	0.0131579	0.0526316	0.0263158	0.0131579	0.0394737	0.0131579	0	0.0263158	0.0131579	0	0	0	0	0.0131579	0	0	0	0.0131579	0
0.21875	0.3125	0.21875	0.25	0.0793651	0.015873	0.111111	0.047619	0.0952381	0.0952381	0.047619	0.0634921	0.047619	0.0952381	0.031746	0.047619	0	0.0952381	0.0634921	0.0952381	0.0322581	0.016129	0.016129	0.016129	0	0	0.016129	0	0.016129	0.0645161	0	0	0	0.016129	0	0.0322581	0.0322581	0	0.0483871	0.016129	0.0483871	0.0322581	0	0	0	0.016129	0.016129	0.016129	0	0.016129
0.215385	0.323077	0.184615	0.276923	0.03125	0.046875	0.0625	0.078125	0.109375	0.078125	0	0.140625	0.046875	0.0625	0.03125	0.03125	0.03125	0.125	0.09375	0.03125	0	0	0	0.031746	0.031746	0.015873	0	0	0	0.015873	0.015873	0.015873	0.015873	0.015873	0.015873	0.031746	0.015873	0.015873	0.047619	0.031746	0.047619	0	0	0.031746	0	0	0	0	0.015873	0.0793651
0.178571	0.214286	0.357143	0.25	0.0545455	0.0363636	0.0909091	0.0181818	0.0545455	0.0545455	0.0545455	0.0545455	0.0545455	0.0545455	0.145455	0.109091	0.0181818	0.0727273	0.0909091	0.0545455	0.0185185	0.0185185	0.0185185	0	0.0185185	0	0	0.0185185	0.0185185	0	0.0185185	0.037037	0	0	0.0185185	0	0.037037	0	0.0185185	0	0.0185185	0.0185185	0	0.0185185	0.0185185	0	0.037037	0	0.0185185	0
0.20339	0.220339	0.305085	0.271186	0.0517241	0.0344828	0.0172414	0.0517241	0.0517241	0.0862069	0.0517241	0.0344828	0.0862069	0.0517241	0.103448	0.0689655	0.0172414	0.0344828	0.0862069	0.12069	0.0175439	0.0175439	0.0175439	0	0.0175439	0	0	0.0175439	0.0175439	0	0.0175439	0.0350877	0	0.0175439	0.0350877	0	0.0350877	0.0175439	0	0	0.0350877	0.0350877	0.0175439	0	0.0175439	0.0175439	0.0175439	0	0	0
0.224138	0.189655	0.241379	0.344828	0.0526316	0.0526316	0.105263	0.0701754	0.0877193	0.0526316	0	0.0526316	0.0526316	0.0526316	0.0350877	0.105263	0.0350877	0.0350877	0.157895	0.105263	0	0.0357143	0	0.0178571	0.0178571	0	0	0.0357143	0.0178571	0.0178571	0	0.0178571	0	0	0.0357143	0.0357143	0.0357143	0	0.0357143	0.0178571	0.0535714	0	0	0	0	0	0	0	0	0.0178571
0.278689	0.196721	0.278689	0.245902	0.0666667	0.0333333	0.05	0.0666667	0.0833333	0.0166667	0	0.1	0.0666667	0.116667	0.0666667	0.0333333	0.0666667	0.0333333	0.116667	0.0333333	0.0169492	0	0.0169492	0.0338983	0.0169492	0	0	0.0169492	0.0508475	0.0338983	0	0.0169492	0.0338983	0	0	0.0338983	0.0169492	0.0338983	0.0338983	0	0.0169492	0	0	0	0	0	0	0	0.0169492	0.0169492
0.263736	0.230769	0.21978	0.285714	0.0666667	0.111111	0.0666667	0.0444444	0.0888889	0.0444444	0.0222222	0.0777778	0.0555556	0.0444444	0.0555556	0.0666667	0.0444444	0.0333333	0.1	0.1	0.011236	0.0449438	0	0.011236	0.0449438	0.0224719	0.011236	0.0337079	0	0	0.011236	0.0337079	0	0	0.011236	0.0337079	0.0224719	0.0337079	0.011236	0.0224719	0.011236	0.011236	0.011236	0.011236	0.011236	0	0.011236	0	0	0.011236
0.254237	0.135593	0.288136	0.322034	0.0862069	0.0517241	0	0.0344828	0.0517241	0.0172414	0.0172414	0.0517241	0.0862069	0.0344828	0.0689655	0.0862069	0.0344828	0.0344828	0.12069	0.137931	0.0175439	0.0526316	0.0175439	0	0.0175439	0	0	0.0350877	0.0175439	0	0.0175439	0.0350877	0	0	0.0175439	0.0175439	0.0350877	0	0	0.0175439	0	0	0	0.0175439	0	0	0.0175439	0	0	0.0175439
0.172414	0.293103	0.206897	0.327586	0	0.0877193	0.0877193	0.0175439	0.0877193	0.0701754	0.0350877	0.105263	0.0526316	0.0350877	0.0526316	0.0701754	0.0350877	0.105263	0.0701754	0.122807	0	0	0	0	0.0357143	0.0178571	0.0178571	0.0178571	0	0.0178571	0.0178571	0.0178571	0	0.0178571	0	0	0	0.0535714	0.0178571	0	0.0178571	0	0	0.0535714	0.0357143	0	0	0	0	0.0357143
[truncated: 9,911 more rows]
[truncated: 82 more columns]

## Sheet: Plant
0.15	0.375	0.3375	0.1375	0.0253165	0.0379747	0.316456	0.0379747	0.0886076	0.189873	0.0632911	0.0379747	0.0253165	0.113924	0.126582	0.0632911	0.0126582	0.0253165	0.101266	0	0	0.0128205	0.0128205	0	0	0.025641	0.0128205	0	0.0128205	0.0128205	0.025641	0	0	0	0.0384615	0	0.0128205	0.0128205	0.0384615	0.025641	0.0512821	0.102564	0.025641	0.0128205	0	0.025641	0.0128205	0.0128205	0.0128205	0.0128205
[truncated: 3,187 more rows]
[truncated: 82 more columns]
