# Supplementary material for: Discovering Numerical Differences between Animal and Plant microRNAs
Source: PLoS One. 2016 Oct 21;11(10):e0165152. doi: 10.1371/journal.pone.0165152 (PMC5074594; doi:10.1371/journal.pone.0165152)
Supplement: S3 Table — (XLSX) [file pone.0165152.s006.xlsx]

## Sheet: Attribute Evaluator
	Attribute Evaluator	Describe
	CfsSubsetEval	Evaluates the worth of a subset of attributes by C29considering the individual predictive ability of each feature along with the degree of redundancy between them. Subsets of features that are highly correlated with the class while having low intercorrelation are preferred. M. A. Hall (1998). Correlation-based Feature Subset Selection for Machine Learning. Hamilton, New Zealand.
	FilteredSubsetEval	Class for running an arbitrary subset evaluator on data that has been passed through an arbitrary filter (note: filters that alter the order or number of attributes are not allowed). Like the evaluator, the structure of the filter is based exclusively on the training data.

## Sheet: Search Method
	Search Method	Describe
	BestFirst	Searches the space of attribute subsets by greedy hillclimbing augmented with a backtracking facility. Setting the number of consecutive non-improving nodes allowed controls the level of backtracking done. Best first may start with the empty set of attributes and search forward, or start with the full set of attributes and search backward, or start at any point and search in both directions (by c…
	ExhaustiveSearch	Performs an exhaustive search through the space of attribute subsets starting from the empty set of attrubutes.
	GeneticSearch	David E. Goldberg (1989). Genetic algorithms in search, optimization and machine learning. Addison-Wesley.
	GreedyStepwise	Performs a greedy forward or backward search through the space of attribute subsets. May start with no/all attributes or from an arbitrary point in the space. Stops when the addition/deletion of any remaining attributes results in a decrease in evaluation. Can also produce a ranked list of attributes by traversing the space from one side to the other and recording the order that attributes are se…
	LinearForwardSelection	Extension of BestFirst. Takes a restricted number of k attributes into account. Fixed-set selects a fixed number k of attributes, whereas k is increased in each step when fixed-width is selected. The search uses either the initial ordering to select the top k attributes, or performs a ranking (with the same evalutator the search uses later on). The search direction can be forward, or floating for…
	RandomSearch	Performs a Random search in the space of attribute subsets. If no start set is supplied, Random search starts from a random point and reports the best subset found. If a start set is supplied, Random searches randomly for subsets that are as good or better than the start point with the same or or fewer attributes. Using RandomSearch in conjunction with a start set containing all attributes equate…

## Sheet: Classifier
	Classifier	Describe
	NaiveBayes	Class for a Naive Bayes classifier using estimator classes. Numeric estimator precision values are chosen based on analysis of the training data. For this reason, the classifier is not an UpdateableClassifier (which in typical usage are initialized with zero training instances) – if you need the UpdateableClassifier functionality, use the NaiveBayesUpdateable classifier. The NaiveBayesUpdateable …
	BayesNet	Bayes Network learning using various search algorithms and quality measures. Base class for a Bayes Network classifier. Provides datastructures (network structure, conditional probability distributions, etc.) and facilities common to Bayes Network learning algorithms like K2 and B. http://www.cs.waikato.ac.nz/~remco/weka.pdf
	Logistic	Class for building and using a multinomial logistic regression model with a ridge estimator. le Cessie, S., van Houwelingen, J.C. (1992). Ridge Estimators in Logistic Regression. Applied Statistics. 41(1):191-201.
	FilteredClassifier	Class for running an arbitrary classifier on data that has been passed through an arbitrary filter. Like the classifier, the structure of the filter is based exclusively on the training data and test instances will be processed by the filter without changing their structure.
	ZeroR	Class for building and using a 0-R classifier. Predicts the mean (for a numeric class) or the mode (for a nominal class). http://wiki.pentaho.com/display/DATAMINING/ZeroR
	J48	Class for generating a pruned or unpruned C4.5 decision tree. Ross Quinlan (1993). C4.5: Programs for Machine Learning. Morgan Kaufmann Publishers, San Mateo, CA.
	RandomForest	Class for constructing a forest of random trees. Leo Breiman (2001). Random Forests. Machine Learning. 45(1):5-32.
